# Supplementary material for: Epalrestat tetra­hydro­furan monosolvate: crystal structure and phase transition
Source: Acta Crystallogr E Crystallogr Commun. 2017 Jun 2;73(Pt 7):941–4. doi: 10.1107/S2056989017007976 (PMC5499264; doi:10.1107/S2056989017007976)
Supplement: Supplementary file 1 [file e-73-00941-sup1.cif]

##############################################################################
#                                                                            #
# This CIF contains the data in a paper accepted for publication in          #
# Acta Crystallographica Section E. It conforms to the requirements of       #
# Notes for Authors for Acta Crystallographica Section E, and has been       #
# peer reviewed under the auspices of the IUCr Commission on Journals.       #
#                                                                            #
# Full details of the Crystallographic Information File format               #
# are given in the paper "The Crystallographic Information File (CIF):       #
# a New Standard Archive File for Crystallography" by S. R. Hall, F. H.      #
# Allen and I. D. Brown [Acta Cryst. (1991), A47, 655-685].                  #
#                                                                            #
# The current version of the core CIF dictionary is obtainable from          #
# ftp://ftp.iucr.org/pub/cif_core.dic.                                       #
#                                                                            #
# Software is freely available for graphical display of the structure(s)     #
# in this CIF. For information consult the CIF software page                 #
# http://www.iucr.org/resources/cif/software.                                #
#                                                                            #
# This file may be used for bona fide research purposes within the           #
# scientific community so long as proper attribution is given to the journal # 
# article from which it was obtained.                                        #
#                                                                            #
##############################################################################
data_I
_audit_creation_method     'SHELXL-2016/6'
_chemical_name_systematic
;\
(5<i>Z</i>)-5-[(2<i>E</i>)-2-Methyl-3-phenylprop-2-en-1-ylidene]-4-oxo-2-\
sulfanylidene-1,3-thiazolidine-3-acetic acid tetrahydrofuran monosolvate
;
_chemical_name_common
;
Epalrestat tetrahydrofuran monosolvate
;
_chemical_formula_moiety     'C15 H13 N O3 S2, C4 H8 O'
_chemical_formula_sum     'C19 H21 N O4 S2'
_chemical_formula_iupac     'C15 H13 N O3 S2, C4 H8 O'
_chemical_formula_weight     391.49
_chemical_melting_point     ?
_shelx_space_group_comment
;
The symmetry employed for this shelxl refinement is uniquely defined
by the following loop, which should always be used as a source of
symmetry information in preference to the above space-group names.
They are only intended as comments.
;
_space_group_crystal_system     triclinic
_space_group_name_H-M_alt     'P -1'
_space_group_name_Hall     '-P 1'
loop_
    _space_group_symop_operation_xyz
    'x, y, z'
    '-x, -y, -z'
_cell_length_a     7.8956(3)
_cell_length_b     8.9627(3)
_cell_length_c     15.0311(4)
_cell_angle_alpha     102.263(7)
_cell_angle_beta     93.970(7)
_cell_angle_gamma     114.219(8)
_cell_volume     933.23(8)
_cell_formula_units_Z     2
_cell_measurement_reflns_used     10947
_cell_measurement_theta_min     3.06
_cell_measurement_theta_max     68.24
_cell_measurement_temperature     93(2)
_exptl_crystal_description     plate
_exptl_crystal_colour     yellow
_exptl_crystal_size_max     0.442
_exptl_crystal_size_mid     0.329
_exptl_crystal_size_min     0.117
_exptl_crystal_density_diffrn     1.393
_exptl_crystal_density_meas     ?
_exptl_crystal_density_method     ?
_exptl_crystal_F_000     412
_exptl_absorpt_coefficient_mu     2.797
_exptl_absorpt_correction_type     multi-scan
_exptl_absorpt_process_details
;
(ABSCOR; Higashi, 1995)
;
_shelx_estimated_absorpt_T_min     0.371
_shelx_estimated_absorpt_T_max     0.736
_exptl_absorpt_correction_T_min     0.365
_exptl_absorpt_correction_T_max     0.721
_diffrn_ambient_temperature     93(2)
_diffrn_radiation_type     CuK\a
_diffrn_radiation_wavelength     1.54187
_diffrn_measurement_device_type     'RIGAKU R-AXIS RAPID II'
_diffrn_measurement_method     '\w scan'
_diffrn_detector_area_resol_mean     10.0
_diffrn_reflns_number     10947
_diffrn_reflns_av_R_equivalents     0.0289
_diffrn_reflns_theta_min     3.056
_diffrn_reflns_theta_max     68.239
_diffrn_reflns_theta_full     67.687
_diffrn_measured_fraction_theta_max     0.981
_diffrn_measured_fraction_theta_full     0.983
_diffrn_reflns_limit_h_min     -9
_diffrn_reflns_limit_h_max     9
_diffrn_reflns_limit_k_min     -10
_diffrn_reflns_limit_k_max     10
_diffrn_reflns_limit_l_min     -18
_diffrn_reflns_limit_l_max     17
_refine_special_details     ?
_reflns_number_total     3342
_reflns_number_gt     3184
_reflns_threshold_expression     'I > 2\s(I)'
_refine_ls_structure_factor_coef     Fsqd
_refine_ls_matrix_type     full
_refine_ls_R_factor_all     0.0377
_refine_ls_R_factor_gt     0.0364
_refine_ls_wR_factor_gt     0.0961
_refine_ls_wR_factor_ref     0.0970
_refine_ls_goodness_of_fit_ref     1.028
_refine_ls_restrained_S_all     1.028
_refine_ls_number_reflns     3342
_refine_ls_number_parameters     250
_refine_ls_number_restraints     0
_refine_ls_hydrogen_treatment     mixed
_refine_ls_weighting_scheme     calc
_refine_ls_weighting_details
              'w=1/[\s^2^(Fo^2^)+(0.0508P)^2^+0.6912P] where P=(Fo^2^+2Fc^2^)/3'
_atom_sites_solution_hydrogens     mixed
_atom_sites_solution_primary     direct
_atom_sites_solution_secondary     difmap
_refine_ls_shift/su_max     0.001
_refine_ls_shift/su_mean     0.000
_refine_diff_density_max     0.536
_refine_diff_density_min     -0.413
_refine_ls_extinction_method     none
_refine_ls_extinction_coef     .
loop_
    _atom_type_symbol
    _atom_type_description
    _atom_type_scat_dispersion_real
    _atom_type_scat_dispersion_imag
    _atom_type_scat_source
    'C' 'C' 0.0181 0.0091
                         'International Tables Vol C Tables 4.2.6.8 and 6.1.1.4'
    'H' 'H' 0.0000 0.0000
                         'International Tables Vol C Tables 4.2.6.8 and 6.1.1.4'
    'N' 'N' 0.0311 0.0180
                         'International Tables Vol C Tables 4.2.6.8 and 6.1.1.4'
    'O' 'O' 0.0492 0.0322
                         'International Tables Vol C Tables 4.2.6.8 and 6.1.1.4'
    'S' 'S' 0.3331 0.5567
                         'International Tables Vol C Tables 4.2.6.8 and 6.1.1.4'
_computing_data_collection
;
PROCESS-AUTO (Rigaku, 1998)
;
_computing_cell_refinement
;
PROCESS-AUTO (Rigaku, 1998)
;
_computing_data_reduction
;
PROCESS-AUTO (Rigaku, 1998)
;
_computing_structure_solution
;
SHELXS2014 (Sheldrick, 2008)
;
_computing_structure_refinement
;
SHELXL2016 (Sheldrick, 2015)
;
_computing_molecular_graphics
;
Mercury (Macrae <i>et al</i>, 2008)
;
_computing_publication_material
;
SHELXL2016 (Sheldrick, 2015), PLATON (Spek, 2009) and publCIF
(Westrip, 2010)
;
loop_
    _atom_site_type_symbol
    _atom_site_label
    _atom_site_fract_x
    _atom_site_fract_y
    _atom_site_fract_z
    _atom_site_U_iso_or_equiv
    _atom_site_adp_type
    _atom_site_calc_flag
    _atom_site_occupancy
    _atom_site_disorder_assembly
    _atom_site_disorder_group
    S S1 0.90767(6) 0.79772(6) 0.58395(3) 0.02165(13) Uani d 1 . .
    S S2 1.23488(6) 0.84882(6) 0.71815(3) 0.02648(14) Uani d 1 . .
    O O1 0.54949(17) 0.57699(17) 0.72847(9) 0.0272(3) Uani d 1 . .
    O O2 0.91598(19) 0.92945(16) 0.88861(8) 0.0262(3) Uani d 1 . .
    O O3 1.0248(2) 0.80276(18) 0.97606(9) 0.0284(3) Uani d 1 . .
    H H3O 1.040(4) 0.892(4) 1.024(2) 0.057(8) Uiso d 1 . .
    O O4 0.6533(3) 0.4293(2) 0.93062(11) 0.0564(5) Uani d 1 . .
    N N1 0.8689(2) 0.69156(18) 0.73069(9) 0.0196(3) Uani d 1 . .
    C C1 0.0117(3) 0.7933(2) 0.23383(12) 0.0256(4) Uani d 1 . .
    H H1 -0.051735 0.810846 0.183855 0.031 Uiso calc 1 . .
    C C2 -0.0869(3) 0.6655(2) 0.27480(12) 0.0250(4) Uani d 1 . .
    H H2 -0.217761 0.595502 0.253129 0.030 Uiso calc 1 . .
    C C3 0.0074(2) 0.6411(2) 0.34754(12) 0.0221(4) Uani d 1 . .
    H H3 -0.061146 0.555352 0.376304 0.026 Uiso calc 1 . .
    C C4 0.2013(2) 0.7396(2) 0.37977(12) 0.0202(4) Uani d 1 . .
    C C5 0.2977(2) 0.8696(2) 0.33820(12) 0.0228(4) Uani d 1 . .
    H H5 0.428474 0.940352 0.359631 0.027 Uiso calc 1 . .
    C C6 0.2027(3) 0.8951(2) 0.26601(13) 0.0248(4) Uani d 1 . .
    H H6 0.269248 0.983274 0.238333 0.030 Uiso calc 1 . .
    C C7 0.2896(2) 0.7040(2) 0.45644(12) 0.0213(4) Uani d 1 . .
    H H7 0.207244 0.655152 0.496164 0.026 Uiso calc 1 . .
    C C8 0.4705(2) 0.7296(2) 0.47979(12) 0.0206(4) Uani d 1 . .
    C C9 0.6252(3) 0.7977(3) 0.42567(12) 0.0247(4) Uani d 1 . .
    H H9A 0.569547 0.783399 0.362311 0.037 Uiso calc 1 . .
    H H9B 0.702595 0.735539 0.424348 0.037 Uiso calc 1 . .
    H H9C 0.704146 0.918410 0.455081 0.037 Uiso calc 1 . .
    C C10 0.5121(2) 0.6831(2) 0.56248(12) 0.0205(4) Uani d 1 . .
    H H10 0.405767 0.630379 0.589848 0.025 Uiso calc 1 . .
    C C11 0.6774(2) 0.7027(2) 0.60690(12) 0.0202(4) Uani d 1 . .
    C C12 0.6825(2) 0.6480(2) 0.69292(12) 0.0209(4) Uani d 1 . .
    C C13 1.0069(2) 0.7763(2) 0.68538(11) 0.0205(4) Uani d 1 . .
    C C14 0.9120(3) 0.6611(2) 0.81891(12) 0.0219(4) Uani d 1 . .
    H H14A 1.023556 0.636832 0.819487 0.026 Uiso calc 1 . .
    H H14B 0.804135 0.560647 0.826837 0.026 Uiso calc 1 . .
    C C15 0.9511(2) 0.8128(2) 0.89771(12) 0.0216(4) Uani d 1 . .
    C C16 0.5125(4) 0.2659(4) 0.88746(18) 0.0598(8) Uani d 1 . .
    H H23A 0.567974 0.194312 0.854014 0.072 Uiso calc 0.527(18) A 1
    H H23B 0.417894 0.270682 0.842774 0.072 Uiso calc 0.527(18) A 1
    H H23C 0.549421 0.216468 0.831071 0.072 Uiso calc 0.473(18) A 2
    H H23D 0.392714 0.271243 0.869063 0.072 Uiso calc 0.473(18) A 2
    C C17A 0.4217(9) 0.1943(9) 0.9644(5) 0.0350(15) Uani d 0.527(18) A 1
    H H17A 0.310396 0.216499 0.973800 0.042 Uiso calc 0.527(18) A 1
    H H17B 0.382241 0.070510 0.950344 0.042 Uiso calc 0.527(18) A 1
    C C17B 0.488(2) 0.1633(11) 0.9496(7) 0.060(3) Uani d 0.473(18) A 2
    H H17C 0.552732 0.089741 0.934860 0.072 Uiso calc 0.473(18) A 2
    H H17D 0.351948 0.090610 0.946041 0.072 Uiso calc 0.473(18) A 2
    C C18 0.5744(3) 0.2870(3) 1.04731(17) 0.0464(6) Uani d 1 . .
    H H18A 0.630209 0.212733 1.062407 0.056 Uiso calc 0.527(18) A 1
    H H18B 0.524111 0.325978 1.101486 0.056 Uiso calc 0.527(18) A 1
    H H18C 0.479995 0.315917 1.077251 0.056 Uiso calc 0.473(18) A 2
    H H18D 0.632966 0.241116 1.087953 0.056 Uiso calc 0.473(18) A 2
    C C19 0.7190(3) 0.4355(3) 1.02201(16) 0.0432(6) Uani d 1 . .
    H H19A 0.736439 0.542873 1.065185 0.052 Uiso calc 1 . .
    H H19B 0.841615 0.429460 1.025572 0.052 Uiso calc 1 . .
loop_
    _atom_site_aniso_label
    _atom_site_aniso_U_11
    _atom_site_aniso_U_22
    _atom_site_aniso_U_33
    _atom_site_aniso_U_12
    _atom_site_aniso_U_13
    _atom_site_aniso_U_23
    S1 0.0178(2) 0.0277(3) 0.0187(2) 0.00755(18) 0.00495(16) 0.00898(17)
    S2 0.0177(2) 0.0326(3) 0.0258(2) 0.0071(2) 0.00239(17) 0.00938(19)
    O1 0.0207(6) 0.0323(8) 0.0260(7) 0.0062(6) 0.0074(5) 0.0127(6)
    O2 0.0340(7) 0.0270(7) 0.0193(6) 0.0155(6) 0.0014(5) 0.0059(5)
    O3 0.0381(8) 0.0300(8) 0.0192(6) 0.0180(6) -0.0001(5) 0.0061(6)
    O4 0.0537(11) 0.0545(11) 0.0353(9) -0.0034(9) 0.0028(8) 0.0182(8)
    N1 0.0194(7) 0.0214(8) 0.0166(7) 0.0071(6) 0.0036(5) 0.0057(6)
    C1 0.0263(9) 0.0293(10) 0.0216(9) 0.0131(8) 0.0018(7) 0.0066(7)
    C2 0.0180(9) 0.0275(10) 0.0253(9) 0.0076(8) 0.0024(7) 0.0034(8)
    C3 0.0198(9) 0.0225(9) 0.0232(9) 0.0078(7) 0.0070(7) 0.0066(7)
    C4 0.0203(8) 0.0209(9) 0.0193(8) 0.0099(7) 0.0042(7) 0.0031(7)
    C5 0.0186(8) 0.0215(9) 0.0258(9) 0.0070(7) 0.0028(7) 0.0050(7)
    C6 0.0262(9) 0.0234(10) 0.0253(9) 0.0099(8) 0.0052(7) 0.0090(7)
    C7 0.0221(9) 0.0193(9) 0.0213(9) 0.0071(7) 0.0058(7) 0.0060(7)
    C8 0.0212(9) 0.0176(9) 0.0202(8) 0.0066(7) 0.0033(7) 0.0034(7)
    C9 0.0221(9) 0.0326(11) 0.0214(9) 0.0123(8) 0.0055(7) 0.0100(8)
    C10 0.0192(8) 0.0191(9) 0.0206(8) 0.0059(7) 0.0052(7) 0.0047(7)
    C11 0.0203(9) 0.0189(9) 0.0191(8) 0.0062(7) 0.0059(7) 0.0047(7)
    C12 0.0213(9) 0.0203(9) 0.0184(8) 0.0073(7) 0.0032(7) 0.0035(7)
    C13 0.0230(9) 0.0201(9) 0.0169(8) 0.0085(7) 0.0042(7) 0.0038(7)
    C14 0.0235(9) 0.0240(10) 0.0192(8) 0.0099(8) 0.0039(7) 0.0086(7)
    C15 0.0195(8) 0.0255(10) 0.0192(8) 0.0080(7) 0.0042(7) 0.0086(7)
    C16 0.0499(15) 0.0590(18) 0.0409(14) 0.0004(13) 0.0085(12) 0.0025(12)
    C17A 0.030(3) 0.028(3) 0.048(3) 0.012(2) 0.012(2) 0.012(2)
    C17B 0.062(7) 0.034(4) 0.054(4) -0.006(3) -0.012(4) 0.014(3)
    C18 0.0434(13) 0.0515(15) 0.0429(13) 0.0158(12) 0.0087(10) 0.0195(11)
    C19 0.0423(13) 0.0387(13) 0.0438(13) 0.0125(11) -0.0052(10) 0.0158(10)
_geom_special_details
;
 All esds (except the esd in the dihedral angle between two l.s. planes)
 are estimated using the full covariance matrix.  The cell esds are taken
 into account individually in the estimation of esds in distances, angles
 and torsion angles; correlations between esds in cell parameters are only
 used when they are defined by crystal symmetry.  An approximate (isotropic)
 treatment of cell esds is used for estimating esds involving l.s. planes.
;
loop_
    _geom_bond_atom_site_label_1
    _geom_bond_atom_site_label_2
    _geom_bond_site_symmetry_2
    _geom_bond_distance
    _geom_bond_publ_flag
    S1 C13 . 1.7485(18) ?
    S1 C11 . 1.7580(18) ?
    S2 C13 . 1.6391(18) ?
    O1 C12 . 1.211(2) ?
    O2 C15 . 1.218(2) ?
    O3 C15 . 1.314(2) ?
    O3 H3O . 0.92(3) ?
    O4 C16 . 1.401(3) ?
    O4 C19 . 1.416(3) ?
    N1 C13 . 1.368(2) ?
    N1 C12 . 1.400(2) ?
    N1 C14 . 1.455(2) ?
    C1 C6 . 1.387(3) ?
    C1 C2 . 1.389(3) ?
    C1 H1 . 0.9500 ?
    C2 C3 . 1.386(3) ?
    C2 H2 . 0.9500 ?
    C3 C4 . 1.402(2) ?
    C3 H3 . 0.9500 ?
    C4 C5 . 1.405(3) ?
    C4 C7 . 1.465(2) ?
    C5 C6 . 1.388(3) ?
    C5 H5 . 0.9500 ?
    C6 H6 . 0.9500 ?
    C7 C8 . 1.357(2) ?
    C7 H7 . 0.9500 ?
    C8 C10 . 1.450(2) ?
    C8 C9 . 1.504(2) ?
    C9 H9A . 0.9800 ?
    C9 H9B . 0.9800 ?
    C9 H9C . 0.9800 ?
    C10 C11 . 1.350(2) ?
    C10 H10 . 0.9500 ?
    C11 C12 . 1.481(2) ?
    C14 C15 . 1.506(2) ?
    C14 H14A . 0.9900 ?
    C14 H14B . 0.9900 ?
    C16 C17B . 1.414(8) ?
    C16 C17A . 1.522(7) ?
    C16 H23A . 0.9900 ?
    C16 H23B . 0.9900 ?
    C16 H23C . 0.9900 ?
    C16 H23D . 0.9900 ?
    C17A C18 . 1.492(7) ?
    C17A H17A . 0.9900 ?
    C17A H17B . 0.9900 ?
    C17B C18 . 1.549(9) ?
    C17B H17C . 0.9900 ?
    C17B H17D . 0.9900 ?
    C18 C19 . 1.499(3) ?
    C18 H18A . 0.9900 ?
    C18 H18B . 0.9900 ?
    C18 H18C . 0.9900 ?
    C18 H18D . 0.9900 ?
    C19 H19A . 0.9900 ?
    C19 H19B . 0.9900 ?
loop_
    _geom_angle_atom_site_label_1
    _geom_angle_atom_site_label_2
    _geom_angle_atom_site_label_3
    _geom_angle_site_symmetry_1
    _geom_angle_site_symmetry_3
    _geom_angle
    _geom_angle_publ_flag
    C13 S1 C11 . . 92.63(8) ?
    C15 O3 H3O . . 111.2(18) ?
    C16 O4 C19 . . 109.06(19) ?
    C13 N1 C12 . . 117.09(14) ?
    C13 N1 C14 . . 122.23(14) ?
    C12 N1 C14 . . 120.44(14) ?
    C6 C1 C2 . . 119.91(17) ?
    C6 C1 H1 . . 120.0 ?
    C2 C1 H1 . . 120.0 ?
    C3 C2 C1 . . 119.45(17) ?
    C3 C2 H2 . . 120.3 ?
    C1 C2 H2 . . 120.3 ?
    C2 C3 C4 . . 121.68(17) ?
    C2 C3 H3 . . 119.2 ?
    C4 C3 H3 . . 119.2 ?
    C3 C4 C5 . . 117.91(16) ?
    C3 C4 C7 . . 117.98(16) ?
    C5 C4 C7 . . 124.08(16) ?
    C6 C5 C4 . . 120.33(17) ?
    C6 C5 H5 . . 119.8 ?
    C4 C5 H5 . . 119.8 ?
    C1 C6 C5 . . 120.68(17) ?
    C1 C6 H6 . . 119.7 ?
    C5 C6 H6 . . 119.7 ?
    C8 C7 C4 . . 130.30(16) ?
    C8 C7 H7 . . 114.9 ?
    C4 C7 H7 . . 114.9 ?
    C7 C8 C10 . . 116.00(16) ?
    C7 C8 C9 . . 124.99(16) ?
    C10 C8 C9 . . 118.99(15) ?
    C8 C9 H9A . . 109.5 ?
    C8 C9 H9B . . 109.5 ?
    H9A C9 H9B . . 109.5 ?
    C8 C9 H9C . . 109.5 ?
    H9A C9 H9C . . 109.5 ?
    H9B C9 H9C . . 109.5 ?
    C11 C10 C8 . . 130.49(16) ?
    C11 C10 H10 . . 114.8 ?
    C8 C10 H10 . . 114.8 ?
    C10 C11 C12 . . 119.76(16) ?
    C10 C11 S1 . . 130.59(14) ?
    C12 C11 S1 . . 109.55(12) ?
    O1 C12 N1 . . 122.83(16) ?
    O1 C12 C11 . . 127.15(16) ?
    N1 C12 C11 . . 110.02(14) ?
    N1 C13 S2 . . 126.39(13) ?
    N1 C13 S1 . . 110.58(12) ?
    S2 C13 S1 . . 123.03(11) ?
    N1 C14 C15 . . 110.82(14) ?
    N1 C14 H14A . . 109.5 ?
    C15 C14 H14A . . 109.5 ?
    N1 C14 H14B . . 109.5 ?
    C15 C14 H14B . . 109.5 ?
    H14A C14 H14B . . 108.1 ?
    O2 C15 O3 . . 124.76(17) ?
    O2 C15 C14 . . 122.99(16) ?
    O3 C15 C14 . . 112.25(15) ?
    O4 C16 C17B . . 109.1(4) ?
    O4 C16 C17A . . 106.1(3) ?
    O4 C16 H23A . . 110.5 ?
    C17A C16 H23A . . 110.5 ?
    O4 C16 H23B . . 110.5 ?
    C17A C16 H23B . . 110.5 ?
    H23A C16 H23B . . 108.7 ?
    O4 C16 H23C . . 109.9 ?
    C17B C16 H23C . . 109.9 ?
    O4 C16 H23D . . 109.9 ?
    C17B C16 H23D . . 109.9 ?
    H23C C16 H23D . . 108.3 ?
    C18 C17A C16 . . 103.6(4) ?
    C18 C17A H17A . . 111.0 ?
    C16 C17A H17A . . 111.0 ?
    C18 C17A H17B . . 111.0 ?
    C16 C17A H17B . . 111.0 ?
    H17A C17A H17B . . 109.0 ?
    C16 C17B C18 . . 106.1(6) ?
    C16 C17B H17C . . 110.5 ?
    C18 C17B H17C . . 110.5 ?
    C16 C17B H17D . . 110.5 ?
    C18 C17B H17D . . 110.5 ?
    H17C C17B H17D . . 108.7 ?
    C17A C18 C19 . . 105.8(3) ?
    C19 C18 C17B . . 99.5(4) ?
    C17A C18 H18A . . 110.6 ?
    C19 C18 H18A . . 110.6 ?
    C17A C18 H18B . . 110.6 ?
    C19 C18 H18B . . 110.6 ?
    H18A C18 H18B . . 108.7 ?
    C19 C18 H18C . . 111.9 ?
    C17B C18 H18C . . 111.9 ?
    C19 C18 H18D . . 111.9 ?
    C17B C18 H18D . . 111.9 ?
    H18C C18 H18D . . 109.6 ?
    O4 C19 C18 . . 107.68(19) ?
    O4 C19 H19A . . 110.2 ?
    C18 C19 H19A . . 110.2 ?
    O4 C19 H19B . . 110.2 ?
    C18 C19 H19B . . 110.2 ?
    H19A C19 H19B . . 108.5 ?
loop_
    _geom_torsion_atom_site_label_1
    _geom_torsion_atom_site_label_2
    _geom_torsion_atom_site_label_3
    _geom_torsion_atom_site_label_4
    _geom_torsion_site_symmetry_1
    _geom_torsion_site_symmetry_2
    _geom_torsion_site_symmetry_3
    _geom_torsion_site_symmetry_4
    _geom_torsion
    _geom_torsion_publ_flag
    C6 C1 C2 C3 . . . . -0.1(3) ?
    C1 C2 C3 C4 . . . . -1.5(3) ?
    C2 C3 C4 C5 . . . . 2.3(3) ?
    C2 C3 C4 C7 . . . . -179.45(16) ?
    C3 C4 C5 C6 . . . . -1.6(3) ?
    C7 C4 C5 C6 . . . . -179.72(16) ?
    C2 C1 C6 C5 . . . . 0.8(3) ?
    C4 C5 C6 C1 . . . . 0.1(3) ?
    C3 C4 C7 C8 . . . . 153.36(19) ?
    C5 C4 C7 C8 . . . . -28.5(3) ?
    C4 C7 C8 C10 . . . . 178.50(17) ?
    C4 C7 C8 C9 . . . . -2.9(3) ?
    C7 C8 C10 C11 . . . . -175.15(18) ?
    C9 C8 C10 C11 . . . . 6.1(3) ?
    C8 C10 C11 C12 . . . . 178.17(17) ?
    C8 C10 C11 S1 . . . . 2.2(3) ?
    C13 S1 C11 C10 . . . . 173.64(18) ?
    C13 S1 C11 C12 . . . . -2.65(13) ?
    C13 N1 C12 O1 . . . . -177.95(16) ?
    C14 N1 C12 O1 . . . . -3.6(3) ?
    C13 N1 C12 C11 . . . . 1.5(2) ?
    C14 N1 C12 C11 . . . . 175.94(14) ?
    C10 C11 C12 O1 . . . . 3.9(3) ?
    S1 C11 C12 O1 . . . . -179.34(16) ?
    C10 C11 C12 N1 . . . . -175.57(16) ?
    S1 C11 C12 N1 . . . . 1.19(18) ?
    C12 N1 C13 S2 . . . . 176.88(13) ?
    C14 N1 C13 S2 . . . . 2.6(2) ?
    C12 N1 C13 S1 . . . . -3.58(19) ?
    C14 N1 C13 S1 . . . . -177.86(13) ?
    C11 S1 C13 N1 . . . . 3.52(13) ?
    C11 S1 C13 S2 . . . . -176.92(12) ?
    C13 N1 C14 C15 . . . . 83.7(2) ?
    C12 N1 C14 C15 . . . . -90.43(19) ?
    N1 C14 C15 O2 . . . . 12.6(2) ?
    N1 C14 C15 O3 . . . . -167.93(14) ?
    C19 O4 C16 C17B . . . . -1.1(9) ?
    C19 O4 C16 C17A . . . . 27.9(4) ?
    O4 C16 C17A C18 . . . . -26.5(6) ?
    O4 C16 C17B C18 . . . . 18.8(13) ?
    C16 C17A C18 C19 . . . . 15.4(6) ?
    C16 C17B C18 C19 . . . . -27.6(12) ?
    C16 O4 C19 C18 . . . . -17.9(3) ?
    C17A C18 C19 O4 . . . . 0.3(4) ?
    C17B C18 C19 O4 . . . . 27.2(7) ?
loop_
    _geom_hbond_atom_site_label_D
    _geom_hbond_atom_site_label_H
    _geom_hbond_atom_site_label_A
    _geom_hbond_site_symmetry_A
    _geom_hbond_distance_DH
    _geom_hbond_distance_HA
    _geom_hbond_distance_DA
    _geom_hbond_angle_DHA
    O3 H3O O2 2_777 0.92(3) 1.73(3) 2.6440(18) 175(3)
    C14 H14B O4 . 0.99 2.26 3.127(2) 145
    C2 H2 O1 2_566 0.95 2.51 3.389(2) 154
_shelx_hkl_file
;
   0   0   1   21.69    0.53
   0   0   1   21.43    0.54
   0   0   1   21.78    0.53
   0   0   1   22.03    0.54
   0   0  -1   21.58    0.52
   0   0  -1   21.50    0.54
   0   0  -1   22.08    0.54
   0   0  -1   21.23    0.53
   0   0   2    0.19    0.03
   0   0   2    0.16    0.03
   0   0   2    0.22    0.03
   0   0  -2    0.26    0.03
   0   0  -2    0.24    0.03
   0   0  -2    0.21    0.03
   0   0  -2    0.21    0.03
   0   0  -2    0.22    0.03
   0   0   3  302.31   13.59
   0   0   3  310.77   13.78
   0   0   3  293.04   13.24
   0   0   3  301.74   13.62
   0   0  -3  302.36   13.50
   0   0  -3  297.69   13.30
   0   0  -3  303.54   13.46
   0   0  -3  308.49   13.95
   0   0  -3  302.12   13.75
   0   0   4   31.30    1.00
   0   0   4   31.24    0.95
   0   0   4   29.45    0.90
   0   0   4   29.85    1.00
   0   0  -4   30.31    0.94
   0   0  -4   31.08    0.94
   0   0  -4   30.32    0.92
   0   0  -4   29.73    0.92
   0   0  -4   31.04    0.96
   0   0   5   37.62    1.21
   0   0   5   38.41    1.18
   0   0   5   36.84    1.15
   0   0   5   36.69    1.16
   0   0  -5   36.86    1.10
   0   0  -5   36.14    1.10
   0   0  -5   37.13    1.14
   0   0  -5   36.44    1.11
   0   0  -5   37.06    1.16
   0   0  -5   36.38    1.19
   0   0   6  193.87    8.13
   0   0   6  195.59    8.14
   0   0   6  192.84    8.13
   0   0   6  193.83    8.19
   0   0  -6  190.45    7.82
   0   0  -6  191.70    7.98
   0   0  -6  197.18    8.14
   0   0  -6  194.89    8.04
   0   0  -6  193.49    8.20
   0   0  -6  197.09    8.27
   0   0   7  154.72    6.25
   0   0   7  156.83    6.26
   0   0   7  151.77    6.15
   0   0   7  142.97    5.81
   0   0  -7  143.17    5.70
   0   0  -7  149.67    5.96
   0   0  -7  145.87    5.77
   0   0  -7  153.92    6.27
   0   0  -7  149.86    6.04
   0   0   8    2.23    0.13
   0   0   8    1.86    0.09
   0   0   8    1.86    0.10
   0   0   8    1.72    0.10
   0   0  -8    1.75    0.07
   0   0  -8    1.79    0.08
   0   0  -8    1.79    0.08
   0   0  -8    2.20    0.11
   0   0  -8    1.81    0.10
   0   0   9   25.68    0.89
   0   0   9   23.61    0.78
   0   0   9   23.84    0.79
   0   0   9   24.44    0.82
   0   0  -9   25.99    0.81
   0   0  -9   23.86    0.80
   0   0  -9   25.83    0.85
   0   0  10    5.83    0.22
   0   0  10    5.74    0.26
   0   0  10    6.59    0.26
   0   0  10    5.67    0.23
   0   0 -10    6.31    0.23
   0   0  11    6.47    0.24
   0   0  11    6.46    0.24
   0   0  11    6.93    0.33
   0   0 -11    6.93    0.26
   0   0  12    0.02    0.09
   0   0 -12    0.04    0.07
   0   0 -13   53.55    1.97
   0   0 -14    0.11    0.05
   0   0 -14    0.14    0.06
   0   0 -15    0.05    0.06
   0   0 -15    0.06    0.05
   0   0 -16    6.74    0.32
   0   0 -16   11.19    0.41
   0   0 -17    2.01    0.10
   0   1 -17    0.87    0.08
   0   1 -16    8.00    0.29
   0   1 -15    1.19    0.15
   0   1 -14    1.27    0.09
   0   1 -14    1.65    0.12
   0   1 -13    0.54    0.10
   0  -1  13    0.61    0.08
   0  -1  13    0.62    0.09
   0   1 -12    8.83    0.32
   0  -1  12    9.13    0.34
   0  -1  12    8.92    0.35
   0   1 -11    3.12    0.14
   0  -1  11    3.40    0.16
   0  -1  11    3.19    0.16
   0   1 -10   24.07    0.83
   0   1 -10   22.64    0.80
   0   1 -10   24.38    0.80
   0   1 -10   25.14    0.80
   0  -1  10   25.84    0.87
   0  -1  10   25.73    0.83
   0  -1  10   23.30    0.76
   0  -1  10   26.33    0.84
   0  -1  10   24.12    0.88
   0   1  -9   22.96    0.74
   0   1  -9   24.60    0.80
   0   1  -9   26.39    0.85
   0   1  -9   24.83    0.84
   0   1  -9   23.76    0.75
   0   1  -9   24.29    0.80
   0  -1   9   25.27    0.83
   0  -1   9   23.29    0.75
   0  -1   9   26.24    0.82
   0  -1   9   23.62    0.85
   0   1  -8  297.22   14.05
   0   1  -8  321.36   14.96
   0   1  -8  302.97   14.19
   0   1  -8  301.39   14.22
   0  -1   8  302.45   14.21
   0  -1   8  302.37   14.18
   0  -1   8  290.83   13.60
   0  -1   8  309.90   14.35
   0  -1   8  296.87   13.87
   0  -1   8  301.55   14.24
   0   1  -7    3.39    0.16
   0   1  -7    3.16    0.19
   0   1  -7    3.27    0.12
   0   1  -7    3.05    0.13
   0  -1   7    2.92    0.12
   0  -1   7    3.10    0.14
   0  -1   7    3.31    0.11
   0  -1   7    2.93    0.11
   0   1  -6   46.06    1.51
   0   1  -6   45.31    1.51
   0   1  -6   45.95    1.52
   0   1  -6   46.86    1.55
   0  -1   6   45.74    1.51
   0  -1   6   44.82    1.50
   0  -1   6   47.61    1.48
   0  -1   6   42.20    1.40
   0  -1   6   48.57    1.61
   0   1  -5    9.01    0.28
   0   1  -5    8.81    0.34
   0   1  -5    8.82    0.25
   0   1  -5    9.34    0.29
   0  -1   5    8.94    0.32
   0  -1   5    8.36    0.32
   0  -1   5    9.30    0.28
   0  -1   5    8.99    0.24
   0  -1   5    8.21    0.24
   0  -1   5    9.32    0.29
   0   1  -4    0.32    0.06
   0   1  -4    0.40    0.05
   0   1  -4    0.35    0.04
   0   1  -4    0.35    0.06
   0  -1   4    0.35    0.06
   0  -1   4    0.36    0.06
   0  -1   4    0.36    0.03
   0  -1   4    0.35    0.03
   0  -1   4    0.33    0.04
   0  -1   4    0.38    0.06
   0   1  -3    2.53    0.11
   0   1  -3    2.20    0.10
   0   1  -3    2.40    0.08
   0   1  -3    2.20    0.10
   0  -1   3    2.46    0.11
   0  -1   3    2.35    0.15
   0  -1   3    2.38    0.07
   0  -1   3    2.19    0.06
   0  -1   3    2.16    0.10
   0   1  -2   18.49    0.50
   0   1  -2   17.58    0.46
   0   1  -2   17.22    0.42
   0   1  -2   17.22    0.45
   0  -1   2   18.75    0.54
   0  -1   2   17.20    0.45
   0  -1   2   18.42    0.45
   0  -1   2   17.70    0.42
   0  -1   2   17.07    0.44
   0   1  -1   84.08    2.74
   0   1  -1   80.37    2.59
   0   1  -1   79.48    2.49
   0   1  -1   83.22    2.59
   0   1  -1   75.34    2.40
   0  -1   1   79.74    2.60
   0  -1   1   74.72    2.39
   0  -1   1   81.88    2.58
   0  -1   1   81.52    2.52
   0  -1   1   81.76    2.53
   0   1   0    2.84    0.06
   0   1   0    2.84    0.07
   0   1   0    2.97    0.07
   0   1   0    2.91    0.08
   0  -1   0    2.93    0.07
   0  -1   0    2.92    0.08
   0  -1   0    2.96    0.07
   0  -1   0    2.77    0.06
   0   1   1   90.94    2.89
   0   1   1   89.40    2.91
   0   1   1   90.25    3.08
   0   1   1   84.60    2.81
   0   1   1   89.10    2.95
   0  -1  -1   91.06    2.91
   0  -1  -1   92.35    3.00
   0  -1  -1   87.97    2.95
   0  -1  -1   92.61    3.05
   0  -1  -1   89.42    2.91
   0   1   2    0.40    0.04
   0   1   2    0.56    0.03
   0   1   2    0.53    0.06
   0   1   2    0.40    0.05
   0  -1  -2    0.54    0.03
   0  -1  -2    0.44    0.04
   0  -1  -2    0.54    0.10
   0  -1  -2    0.51    0.09
   0  -1  -2    0.36    0.04
   0   1   3    0.26    0.04
   0   1   3    0.29    0.06
   0   1   3    0.26    0.05
   0   1   3    0.30    0.07
   0  -1  -3    0.26    0.09
   0  -1  -3    0.25    0.05
   0  -1  -3    0.27    0.04
   0   1   4   43.23    1.35
   0   1   4   43.01    1.39
   0   1   4   45.69    1.45
   0   1   4   46.21    1.44
   0  -1  -4   40.74    1.20
   0  -1  -4   43.13    1.29
   0  -1  -4   45.02    1.43
   0  -1  -4   42.27    1.35
   0  -1  -4   42.61    1.34
   0   1   5   36.85    1.16
   0   1   5   37.78    1.22
   0   1   5   38.42    1.23
   0   1   5   38.51    1.23
   0  -1  -5   34.75    1.02
   0  -1  -5   37.88    1.14
   0  -1  -5   36.87    1.18
   0  -1  -5   36.28    1.17
   0  -1  -5   37.39    1.17
   0   1   6    4.83    0.16
   0   1   6    5.23    0.19
   0   1   6    5.07    0.19
   0   1   6    5.01    0.18
   0  -1  -6    5.55    0.17
   0  -1  -6    4.83    0.13
   0  -1  -6    4.80    0.17
   0  -1  -6    5.57    0.18
   0   1   7   14.99    0.46
   0   1   7   14.18    0.47
   0   1   7   14.30    0.52
   0   1   7   16.38    0.51
   0  -1  -7   14.39    0.40
   0  -1  -7   13.64    0.39
   0  -1  -7   15.11    0.47
   0  -1  -7   14.57    0.48
   0  -1  -7   15.35    0.51
   0   1   8  112.54    4.36
   0   1   8  117.41    4.62
   0   1   8  119.12    4.63
   0   1   8  110.87    4.34
   0  -1  -8  112.99    4.38
   0  -1  -8  114.00    4.56
   0  -1  -8  117.82    4.56
   0   1   9  112.25    4.56
   0   1   9  121.89    4.88
   0   1   9  121.83    4.96
   0  -1  -9  119.67    4.67
   0  -1  -9  119.93    4.81
   0  -1  -9  123.08    4.84
   0   1  10    0.10    0.09
   0  -1 -10    0.12    0.05
   0  -1 -10    0.10    0.06
   0   1  11   16.68    0.59
   0   1  11   17.17    0.66
   0  -1 -11   16.79    0.60
   0   1  12    9.35    0.41
   0  -1 -12    9.89    0.37
   0   1  13   11.53    0.43
   0  -1 -13   12.39    0.46
   0  -1 -13   11.92    0.48
   0  -1 -14    1.30    0.10
   0  -1 -14    1.37    0.10
   0  -1 -15    7.74    0.30
   0  -1 -15    8.14    0.30
   0  -1 -16    0.46    0.08
   0  -1 -16    0.56    0.06
   0   2 -18    7.96    0.26
   0   2 -17    6.21    0.23
   0   2 -16    0.09    0.08
   0   2 -15   32.04    1.21
   0  -2  15   32.55    1.22
   0   2 -14    0.32    0.08
   0  -2  14    0.34    0.07
   0  -2  13    1.09    0.11
   0  -2  13    1.09    0.11
   0   2 -12    0.27    0.05
   0  -2  12    0.31    0.07
   0  -2  12    0.36    0.12
   0   2 -11   32.38    1.12
   0   2 -11   29.04    0.98
   0  -2  11   34.90    1.28
   0   2 -10    8.36    0.30
   0   2 -10    8.13    0.28
   0  -2  10    9.47    0.35
   0  -2  10    9.73    0.35
   0   2  -9    2.59    0.12
   0   2  -9    2.61    0.20
   0   2  -9    2.75    0.11
   0   2  -9    2.73    0.17
   0  -2   9    2.62    0.13
   0  -2   9    2.70    0.15
   0  -2   9    2.56    0.13
   0   2  -8    1.29    0.13
   0   2  -8    1.27    0.11
   0   2  -8    1.25    0.07
   0   2  -8    1.43    0.09
   0  -2   8    1.23    0.13
   0  -2   8    1.30    0.10
   0  -2   8    1.28    0.07
   0  -2   8    1.32    0.14
   0   2  -7  132.04    5.27
   0   2  -7  128.83    5.22
   0   2  -7  125.25    4.88
   0   2  -7  137.57    5.40
   0  -2   7  132.15    5.28
   0  -2   7  123.24    4.95
   0  -2   7  136.07    5.26
   0  -2   7  130.69    4.95
   0  -2   7  136.81    5.43
   0   2  -6    1.51    0.09
   0   2  -6    1.45    0.09
   0   2  -6    1.50    0.06
   0  -2   6    1.54    0.14
   0  -2   6    1.62    0.08
   0  -2   6    1.44    0.07
   0  -2   6    1.42    0.12
   0   2  -5   30.10    0.96
   0   2  -5   31.45    0.96
   0   2  -5   30.69    0.88
   0   2  -5   31.17    0.95
   0  -2   5   30.83    0.98
   0  -2   5   30.41    0.96
   0  -2   5   32.15    0.92
   0  -2   5   29.73    0.82
   0  -2   5   30.50    0.95
   0   2  -4   24.91    0.76
   0   2  -4   24.75    0.73
   0   2  -4   25.02    0.65
   0   2  -4   24.45    0.66
   0   2  -4   24.78    0.75
   0  -2   4   24.51    0.81
   0  -2   4   24.33    0.73
   0  -2   4   24.94    0.67
   0  -2   4   24.13    0.70
   0   2  -3   18.29    0.58
   0   2  -3   17.36    0.49
   0   2  -3   16.90    0.42
   0   2  -3   17.75    0.44
   0   2  -3   16.54    0.45
   0  -2   3   17.68    0.52
   0  -2   3   16.86    0.53
   0  -2   3   18.56    0.47
   0  -2   3   17.02    0.44
   0  -2   3   16.73    0.44
   0   2  -2   14.70    0.42
   0   2  -2   15.21    0.42
   0   2  -2   15.45    0.40
   0   2  -2   15.70    0.39
   0   2  -2   16.18    0.39
   0  -2   2   14.75    0.44
   0  -2   2   15.15    0.42
   0  -2   2   15.62    0.40
   0  -2   2   16.35    0.40
   0  -2   2   15.55    0.38
   0   2  -1  140.09    5.16
   0   2  -1  123.16    4.55
   0   2  -1  134.39    4.93
   0   2  -1  138.42    5.03
   0  -2   1  137.40    5.14
   0  -2   1  131.49    4.86
   0  -2   1  143.16    5.25
   0  -2   1  137.37    4.95
   0   2   0  863.05   49.71
   0   2   0  834.40   48.12
   0   2   0  885.02   51.49
   0   2   0  898.56   51.74
   0  -2   0  892.24   51.69
   0  -2   0  883.91   50.95
   0  -2   0  894.99   52.11
   0  -2   0  858.49   49.41
   0   2   1  152.16    5.62
   0   2   1  148.94    5.67
   0   2   1  156.74    6.11
   0   2   1  151.34    5.76
   0   2   1  152.78    5.64
   0  -2  -1  153.19    5.73
   0  -2  -1  153.89    5.78
   0  -2  -1  147.05    5.67
   0  -2  -1  151.79    5.76
   0  -2  -1  148.48    5.38
   0   2   2   35.09    0.94
   0   2   2   34.43    1.02
   0   2   2   32.32    1.01
   0   2   2   34.06    1.01
   0   2   2   34.93    0.99
   0  -2  -2   33.86    0.94
   0  -2  -2   34.26    1.00
   0  -2  -2   31.16    0.96
   0  -2  -2   32.40    0.97
   0  -2  -2   32.38    0.90
   0   2   3   70.88    2.20
   0   2   3   65.56    2.17
   0   2   3   68.12    2.42
   0   2   3   72.56    2.47
   0   2   3   71.84    2.39
   0  -2  -3   69.22    2.17
   0  -2  -3   67.84    2.24
   0  -2  -3   65.35    2.34
   0  -2  -3   68.55    2.34
   0  -2  -3   64.42    2.12
   0   2   4   11.73    0.32
   0   2   4   11.05    0.44
   0   2   4   12.18    0.38
   0   2   4   11.86    0.37
   0  -2  -4   10.53    0.26
   0  -2  -4   11.04    0.27
   0  -2  -4   11.08    0.36
   0  -2  -4   11.04    0.35
   0  -2  -4   10.38    0.30
   0   2   5   16.67    0.54
   0   2   5   16.57    0.56
   0   2   5   17.17    0.55
   0   2   5   18.62    0.56
   0  -2  -5   16.73    0.43
   0  -2  -5   17.09    0.56
   0  -2  -5   16.94    0.55
   0  -2  -5   17.51    0.55
   0   2   6   70.78    2.51
   0   2   6   73.20    2.68
   0   2   6   74.99    2.69
   0   2   6   76.66    2.75
   0  -2  -6   68.72    2.53
   0  -2  -6   72.00    2.60
   0  -2  -6   70.99    2.48
   0   2   7    2.50    0.10
   0   2   7    2.98    0.19
   0   2   7    2.40    0.11
   0  -2  -7    2.48    0.12
   0  -2  -7    2.63    0.14
   0  -2  -7    2.36    0.13
   0   2   8    4.06    0.15
   0   2   8    4.53    0.18
   0  -2  -8    4.42    0.18
   0  -2  -8    4.69    0.20
   0  -2  -8    4.58    0.17
   0   2   9    6.35    0.24
   0  -2  -9    6.20    0.29
   0  -2  -9    6.22    0.25
   0   2  10    2.11    0.12
   0  -2 -10    1.99    0.12
   0  -2 -10    2.08    0.14
   0  -2 -11    0.66    0.08
   0  -2 -11    0.54    0.09
   0  -2 -11    0.39    0.07
   0   2  12    2.61    0.21
   0  -2 -12    2.52    0.15
   0  -2 -12    2.30    0.13
   0   2  13    6.55    0.27
   0  -2 -13    7.04    0.28
   0  -2 -13    5.99    0.25
   0   2  14    2.14    0.12
   0  -2 -14    2.44    0.13
   0  -2 -14    2.01    0.11
   0  -2 -15    5.41    0.25
   0  -2 -15    4.07    0.21
   0  -2 -16    6.06    0.25
   0   3 -18    1.45    0.08
   0   3 -17    6.55    0.28
   0  -3  17    5.88    0.20
   0   3 -16    7.98    0.30
   0  -3  16    7.92    0.29
   0   3 -15    0.07    0.05
   0  -3  15    0.05    0.09
   0   3 -14    1.01    0.09
   0   3 -14    1.40    0.10
   0  -3  14    1.34    0.12
   0   3 -13    2.89    0.15
   0   3 -13    3.23    0.17
   0  -3  13    3.27    0.25
   0   3 -12    0.02    0.07
   0  -3  12    0.00    0.06
   0  -3  12    0.04    0.05
   0  -3  11   76.60    3.00
   0  -3  11   81.29    3.19
   0  -3  11   78.33    3.13
   0  -3  10   25.05    0.95
   0  -3  10   25.86    0.94
   0  -3  10   24.94    0.88
   0   3  -9   17.81    0.66
   0   3  -9   17.70    0.71
   0   3  -9   16.13    0.53
   0   3  -9   18.60    0.60
   0  -3   9   17.49    0.61
   0  -3   9   17.61    0.71
   0  -3   9   17.91    0.65
   0   3  -8    1.89    0.12
   0   3  -8    2.07    0.13
   0   3  -8    1.91    0.10
   0   3  -8    1.92    0.10
   0  -3   8    1.86    0.13
   0  -3   8    1.92    0.19
   0  -3   8    1.94    0.11
   0   3  -7   47.33    1.65
   0   3  -7   46.64    1.67
   0   3  -7   46.15    1.50
   0   3  -7   48.05    1.59
   0  -3   7   48.07    1.75
   0  -3   7   49.68    1.81
   0  -3   7   47.96    1.53
   0  -3   7   46.56    1.45
   0  -3   7   47.51    1.61
   0   3  -6    3.68    0.16
   0   3  -6    3.76    0.15
   0   3  -6    3.75    0.13
   0   3  -6    3.75    0.12
   0  -3   6    3.60    0.16
   0  -3   6    3.86    0.17
   0  -3   6    3.85    0.10
   0  -3   6    3.73    0.10
   0  -3   6    3.70    0.13
   0   3  -5   11.81    0.39
   0   3  -5   11.68    0.36
   0   3  -5   11.49    0.30
   0   3  -5   11.46    0.30
   0   3  -5   12.08    0.31
   0   3  -5   11.22    0.32
   0  -3   5   11.44    0.38
   0  -3   5   11.41    0.36
   0  -3   5   11.85    0.33
   0  -3   5   11.11    0.32
   0   3  -4   46.41    1.56
   0   3  -4   43.66    1.45
   0   3  -4   43.10    1.30
   0   3  -4   43.68    1.29
   0   3  -4   43.91    1.35
   0  -3   4   44.00    1.47
   0  -3   4   42.36    1.37
   0  -3   4   46.19    1.42
   0  -3   4   44.47    1.31
   0  -3   4   44.26    1.36
   0   3  -3  132.13    5.04
   0   3  -3  124.81    4.74
   0   3  -3  125.76    4.61
   0   3  -3  121.53    4.38
   0   3  -3  125.52    4.44
   0   3  -3  124.88    4.45
   0  -3   3  122.91    4.79
   0  -3   3  119.33    4.49
   0  -3   3  125.15    4.67
   0  -3   3  125.54    4.54
   0   3  -2    6.67    0.19
   0   3  -2    6.58    0.23
   0   3  -2    6.35    0.19
   0   3  -2    6.18    0.16
   0  -3   2    6.82    0.23
   0  -3   2    6.48    0.23
   0  -3   2    6.53    0.19
   0  -3   2    6.73    0.17
   0   3  -1   10.38    0.28
   0   3  -1   10.08    0.31
   0   3  -1   10.53    0.29
   0   3  -1   10.58    0.27
   0  -3   1   11.08    0.33
   0  -3   1   10.16    0.29
   0  -3   1   11.27    0.32
   0  -3   1    9.89    0.26
   0   3   0   22.64    0.63
   0   3   0   22.91    0.69
   0   3   0   22.81    0.68
   0   3   0   23.71    0.67
   0  -3   0   22.73    0.67
   0  -3   0   23.15    0.66
   0  -3   0   22.86    0.72
   0  -3   0   22.55    0.66
   0   3   1   23.02    0.69
   0   3   1   22.86    0.71
   0   3   1   24.70    0.72
   0  -3  -1   22.47    0.66
   0  -3  -1   23.14    0.66
   0  -3  -1   23.09    0.71
   0  -3  -1   23.83    0.72
   0   3   2   27.67    0.75
   0   3   2   26.49    0.78
   0   3   2   27.26    0.88
   0   3   2   28.01    0.85
   0  -3  -2   26.30    0.77
   0  -3  -2   26.65    0.77
   0  -3  -2   26.78    0.90
   0  -3  -2   26.68    0.81
   0  -3  -2   25.36    0.66
   0  -3  -2   25.67    0.67
   0   3   3    5.49    0.14
   0   3   3    5.53    0.19
   0   3   3    5.44    0.22
   0   3   3    5.84    0.20
   0   3   3    5.44    0.14
   0  -3  -3    5.64    0.16
   0  -3  -3    5.61    0.19
   0  -3  -3    5.42    0.20
   0  -3  -3    5.89    0.20
   0  -3  -3    5.39    0.15
   0   3   4    1.03    0.07
   0   3   4    0.85    0.09
   0   3   4    0.93    0.08
   0   3   4    0.88    0.04
   0  -3  -4    0.86    0.09
   0  -3  -4    0.93    0.07
   0  -3  -4    0.73    0.05
   0   3   5    0.17    0.05
   0   3   5    0.19    0.07
   0   3   5    0.08    0.06
   0   3   5    0.14    0.03
   0  -3  -5    0.14    0.06
   0  -3  -5    0.13    0.08
   0  -3  -5    0.17    0.03
   0   3   6   60.15    2.22
   0   3   6   65.36    2.47
   0   3   6   67.45    2.44
   0   3   6   67.96    2.47
   0  -3  -6   66.39    2.50
   0  -3  -6   67.67    2.53
   0  -3  -6   61.81    2.17
   0  -3  -7    4.80    0.20
   0  -3  -7    5.34    0.23
   0  -3  -7    4.98    0.20
   0  -3  -8    4.83    0.21
   0  -3  -8    5.61    0.25
   0  -3  -9    7.44    0.29
   0  -3  -9    7.94    0.39
   0  -3 -10    0.04    0.09
   0  -3 -10    0.09    0.06
   0  -3 -11    3.47    0.17
   0  -3 -11    3.34    0.18
   0   3  12    7.62    0.38
   0  -3 -12    7.77    0.32
   0   3  13   10.87    0.41
   0  -3 -13   11.07    0.41
   0   3  14   12.36    0.45
   0  -3 -14   13.49    0.48
   0  -3 -15    4.38    0.17
   0   4 -17    0.50    0.06
   0  -4  17    0.61    0.09
   0   4 -16    1.57    0.14
   0  -4  16    1.67    0.11
   0   4 -15   51.23    1.98
   0   4 -15   56.28    2.11
   0  -4  15   58.88    2.21
   0   4 -14    0.89    0.14
   0   4 -14    0.97    0.09
   0  -4  14    0.89    0.12
   0   4 -13    0.49    0.08
   0   4 -13    0.57    0.12
   0  -4  13    0.56    0.11
   0   4 -12    8.80    0.33
   0  -4  12    9.15    0.37
   0  -4  12    9.39    0.49
   0   4 -11   71.16    2.73
   0  -4  11   72.29    2.84
   0  -4  11   72.47    2.89
   0   4 -10    0.54    0.07
   0  -4  10    0.57    0.10
   0  -4  10    0.59    0.11
   0   4  -9    3.68    0.15
   0   4  -9    4.01    0.15
   0  -4   9    4.11    0.28
   0  -4   9    4.31    0.23
   0   4  -8   17.45    0.61
   0   4  -8   17.53    0.61
   0   4  -8   16.36    0.53
   0   4  -8   17.22    0.54
   0  -4   8   17.43    0.63
   0  -4   8   18.35    0.66
   0   4  -7    6.18    0.25
   0   4  -7    6.23    0.29
   0   4  -7    6.10    0.19
   0   4  -7    6.12    0.19
   0  -4   7    5.82    0.25
   0  -4   7    6.54    0.26
   0   4  -6   10.41    0.36
   0   4  -6    9.73    0.33
   0   4  -6   10.44    0.30
   0   4  -6    9.83    0.27
   0   4  -6   10.23    0.29
   0  -4   6    9.97    0.37
   0  -4   6   10.66    0.37
   0   4  -5   15.44    0.50
   0   4  -5   14.81    0.47
   0   4  -5   14.20    0.40
   0   4  -5   15.82    0.42
   0   4  -5   14.53    0.39
   0   4  -5   13.86    0.37
   0   4  -5   13.67    0.38
   0  -4   5   15.00    0.51
   0  -4   5   14.65    0.47
   0  -4   5   15.14    0.43
   0   4  -4   25.06    0.80
   0   4  -4   24.43    0.77
   0   4  -4   24.56    0.74
   0   4  -4   25.05    0.71
   0  -4   4   26.31    0.89
   0  -4   4   24.74    0.79
   0  -4   4   25.26    0.77
   0  -4   4   25.00    0.70
   0   4  -3    5.47    0.18
   0   4  -3    4.98    0.18
   0   4  -3    5.08    0.15
   0   4  -3    5.06    0.14
   0  -4   3    5.63    0.22
   0  -4   3    4.93    0.22
   0  -4   3    5.06    0.15
   0   4  -2  292.90   13.42
   0   4  -2  289.69   13.27
   0   4  -2  288.95   13.31
   0   4  -2  291.32   13.11
   0  -4   2  298.75   14.07
   0  -4   2  295.96   13.50
   0  -4   2  291.18   13.55
   0  -4   2  294.19   13.20
   0   4  -1   15.06    0.45
   0   4  -1   15.15    0.45
   0   4  -1   14.61    0.48
   0   4  -1   15.03    0.45
   0  -4   1   14.88    0.48
   0  -4   1   13.84    0.45
   0  -4   1   15.18    0.47
   0  -4   1   13.72    0.41
   0   4   0    4.07    0.12
   0   4   0    3.81    0.16
   0   4   0    4.13    0.15
   0   4   0    4.30    0.14
   0  -4   0    4.30    0.20
   0  -4   0    3.70    0.13
   0  -4   0    4.30    0.16
   0  -4   0    3.79    0.12
   0   4   1    0.61    0.03
   0   4   1    0.50    0.07
   0   4   1    0.48    0.08
   0  -4  -1    0.46    0.05
   0  -4  -1    0.58    0.11
   0  -4  -1    0.69    0.05
   0   4   2    7.67    0.20
   0   4   2    7.57    0.23
   0   4   2    7.23    0.27
   0   4   2    7.42    0.25
   0  -4  -2    7.24    0.25
   0  -4  -2    7.98    0.24
   0  -4  -2    7.47    0.33
   0  -4  -2    7.33    0.27
   0   4   3   26.36    0.84
   0   4   3   25.81    0.99
   0   4   3   28.59    0.94
   0  -4  -3   27.95    0.86
   0  -4  -3   28.95    0.99
   0  -4  -3   28.61    0.92
   0   4   4    4.91    0.17
   0   4   4    5.00    0.20
   0  -4  -4    4.88    0.22
   0  -4  -4    5.40    0.20
   0  -4  -5   52.90    1.94
   0  -4  -5   52.14    1.90
   0  -4  -6   21.83    0.78
   0  -4  -6   22.06    0.79
   0  -4  -7    3.07    0.18
   0  -4  -7    3.17    0.18
   0  -4  -8   23.56    0.85
   0  -4  -8   23.77    0.89
   0  -4  -9    4.73    0.29
   0  -4  -9    4.64    0.24
   0  -4 -10    0.72    0.09
   0  -4 -10    0.81    0.16
   0  -4 -11    2.97    0.16
   0  -4 -11    2.58    0.16
   0   4  12    6.83    0.28
   0  -4 -12    6.45    0.27
   0   4  13   11.77    0.43
   0  -4 -13   11.98    0.44
   0  -5  17    2.61    0.16
   0   5 -16    0.43    0.06
   0  -5  16    0.49    0.08
   0   5 -15   10.03    0.38
   0  -5  15   10.65    0.42
   0   5 -14    0.75    0.10
   0  -5  14    0.80    0.18
   0   5 -13    0.97    0.11
   0  -5  13    0.94    0.13
   0  -5  12   28.54    1.08
   0  -5  12   29.59    1.27
   0  -5  11   48.37    1.96
   0  -5  11   51.67    2.06
   0  -5  10   59.64    2.43
   0  -5  10   62.90    2.52
   0  -5   9   17.89    0.70
   0  -5   9   19.62    0.76
   0  -5   8   19.76    0.75
   0  -5   8   21.37    0.87
   0  -5   7    6.10    0.36
   0  -5   7    6.46    0.27
   0  -5   6    0.07    0.10
   0  -5   6    0.04    0.05
   0   5  -5    5.63    0.22
   0   5  -5    5.91    0.23
   0  -5   5    6.22    0.27
   0  -5   5    6.21    0.28
   0   5  -4    2.27    0.14
   0   5  -4    2.16    0.11
   0  -5   4    2.24    0.15
   0  -5   4    2.21    0.12
   0   5  -3   15.13    0.47
   0   5  -3   15.24    0.54
   0   5  -3   14.06    0.44
   0   5  -3   14.80    0.46
   0  -5   3   15.88    0.64
   0  -5   3   15.24    0.50
   0  -5   3   15.23    0.50
   0  -5   3   14.48    0.42
   0   5  -2    6.91    0.22
   0   5  -2    6.99    0.27
   0   5  -2    6.97    0.23
   0   5  -2    7.13    0.22
   0  -5   2    7.31    0.29
   0  -5   2    7.08    0.24
   0  -5   2    7.14    0.30
   0  -5   2    6.62    0.20
   0   5  -1    0.87    0.05
   0   5  -1    1.00    0.10
   0   5  -1    0.86    0.07
   0   5  -1    0.99    0.06
   0  -5   1    0.80    0.09
   0  -5   1    0.98    0.07
   0  -5   1    0.85    0.08
   0  -5   1    0.99    0.05
   0   5   0    7.53    0.24
   0   5   0    7.45    0.29
   0   5   0    7.63    0.27
   0   5   0    7.86    0.26
   0  -5   0    7.62    0.28
   0  -5   0    7.30    0.24
   0  -5   0    7.87    0.29
   0  -5   0    7.39    0.23
   0   5   1   17.88    0.59
   0   5   1   18.86    0.65
   0   5   1   19.32    0.63
   0  -5  -1   17.56    0.56
   0  -5  -1   19.12    0.67
   0  -5  -1   19.08    0.60
   0   5   2    2.44    0.12
   0  -5  -2    2.22    0.10
   0  -5  -2    2.30    0.15
   0  -5  -2    2.30    0.11
   0  -5  -3    3.28    0.18
   0  -5  -3    3.03    0.14
   0  -5  -4    2.36    0.16
   0  -5  -4    1.93    0.12
   0  -5  -5   30.22    1.12
   0  -5  -5   29.86    1.15
   0  -5  -6   14.93    0.57
   0  -5  -6   14.54    0.63
   0  -5  -7    1.63    0.14
   0  -5  -7    1.76    0.21
   0  -5  -8    0.24    0.08
   0  -5  -8    0.26    0.09
   0  -5  -9    0.24    0.13
   0  -5  -9    0.22    0.08
   0  -5 -10    2.38    0.15
   0  -5 -10    2.26    0.15
   0   5  11    2.39    0.15
   0  -5 -11    2.27    0.13
   0   5  12    6.39    0.25
   0  -5 -12    6.13    0.24
   0   6 -16   10.30    0.36
   0  -6  16   11.67    0.41
   0   6 -15    1.25    0.10
   0  -6  15    1.30    0.12
   0   6 -14    1.24    0.17
   0  -6  14    1.38    0.14
   0   6 -13    3.19    0.18
   0  -6  13    3.33    0.22
   0  -6  12    2.22    0.17
   0  -6  12    2.22    0.29
   0  -6  11    3.21    0.22
   0  -6  11    3.22    0.35
   0  -6  10   15.47    0.64
   0  -6  10   15.55    0.79
   0  -6   9   17.75    0.73
   0  -6   9   19.07    0.76
   0  -6   8   25.92    1.03
   0  -6   8   26.06    0.99
   0  -6   7   23.03    0.91
   0  -6   7   22.12    0.82
   0  -6   6    2.92    0.29
   0  -6   6    2.86    0.16
   0  -6   5    0.42    0.11
   0  -6   5    0.48    0.08
   0  -6   4    0.26    0.14
   0  -6   4    0.24    0.10
   0  -6   3   48.61    1.92
   0  -6   3   51.05    1.85
   0  -6   2   11.88    0.48
   0  -6   2   12.36    0.46
   0  -6   2   12.04    0.46
   0  -6   1    2.69    0.16
   0  -6   1    2.80    0.22
   0  -6   0    5.29    0.23
   0  -6   0    6.10    0.27
   0  -6   0    5.52    0.23
   0  -6  -1    5.27    0.26
   0  -6  -1    4.81    0.23
   0  -6  -2    3.82    0.28
   0  -6  -2    3.76    0.21
   0  -6  -3   10.97    0.53
   0  -6  -3   10.73    0.41
   0  -6  -4    8.33    0.36
   0  -6  -4    7.92    0.33
   0  -6  -5    1.11    0.12
   0  -6  -5    1.31    0.12
   0  -6  -6    0.53    0.10
   0  -6  -6    0.42    0.09
   0  -6  -7    3.82    0.27
   0  -6  -7    3.50    0.21
   0  -6  -8    1.75    0.13
   0  -6  -8    1.69    0.20
   0  -6  -9    0.58    0.09
   0  -6  -9    0.58    0.08
   0   6  10    4.08    0.25
   0  -6 -10    3.89    0.18
   0   7 -15   23.45    0.86
   0  -7  15   25.54    0.88
   0   7 -14    0.05    0.06
   0  -7  14    0.07    0.11
   0   7 -13    9.25    0.37
   0  -7  13    9.65    0.42
   0  -7  12    3.34    0.24
   0  -7  11   33.33    1.42
   0  -7  11   34.32    1.40
   0  -7  10    7.66    0.38
   0  -7  10    8.39    0.42
   0  -7   9   38.99    1.58
   0  -7   9   39.69    1.58
   0  -7   8   15.83    0.68
   0  -7   8   15.93    0.63
   0  -7   7    5.21    0.40
   0  -7   7    4.92    0.25
   0  -7   6    1.00    0.15
   0  -7   6    0.93    0.11
   0  -7   5    6.81    0.36
   0  -7   5    7.29    0.31
   0  -7   4   11.65    0.62
   0  -7   4   12.21    0.46
   0  -7   3    9.50    0.36
   0  -7   2    6.99    0.32
   0  -7   0    0.05    0.10
   0  -7  -1   10.17    0.43
   0  -7  -2    0.55    0.10
   0  -7  -3    0.82    0.15
   0  -7  -3    0.59    0.08
   0  -7  -4   12.45    0.48
   0  -7  -4   11.23    0.51
   0  -7  -5   12.17    0.46
   0  -7  -5   10.21    0.46
   0  -7  -6    0.54    0.08
   0  -7  -6    0.38    0.09
   0  -7  -7    0.63    0.12
   0  -7  -7    0.45    0.12
   0   7   8   -0.02    0.04
   0  -7  -8    0.03    0.04
   0   8 -14    0.61    0.07
   0  -8  14    0.59    0.13
   0   8 -13    0.37    0.07
   0  -8  13    0.36    0.09
   0   8 -12    2.02    0.14
   0  -8  12    2.07    0.17
   0   8 -11    0.18    0.08
   0  -8  11    0.18    0.10
   0  -8  10   18.44    0.74
   0  -8  10   19.49    0.79
   0  -8   9    3.60    0.33
   0  -8   9    3.88    0.23
   0  -8   8   10.66    0.49
   0  -8   8   10.76    0.52
   0  -8   7   36.96    1.61
   0  -8   7   37.76    1.45
   0  -8   6   14.15    0.63
   0  -8   6   15.35    0.59
   0  -8   5    0.27    0.10
   0  -8   5    0.29    0.07
   0  -8   4    5.16    0.28
   0  -8  -1    3.83    0.19
   0  -8  -2    6.34    0.32
   0  -8  -3   20.85    0.74
   0  -8  -4    6.46    0.24
   0  -8  -5    9.10    0.32
   0   8   6   15.89    0.53
   0   9 -11    0.22    0.06
   0  -9  11    0.29    0.07
   0   9 -10    6.56    0.31
   0  -9  10    7.97    0.40
   0   9  -9    0.28    0.07
   0  -9   9    0.29    0.07
   0  -9   8    6.69    0.28
   0  -9   7   11.18    0.43
   0  -9   6    2.32    0.13
   1 -10   7   17.40    0.59
   1 -10   8    3.03    0.13
   1  -9  -4    7.75    0.26
   1  -9  -3    0.10    0.05
   1  -9  -2    0.14    0.05
   1  -9  -1    9.87    0.41
   1  -9   3    4.73    0.22
   1  -9   4    0.52    0.12
   1  -9   5    0.30    0.12
   1  -9   6   13.35    0.58
   1  -9   7    1.66    0.14
   1  -9   8   16.40    0.62
  -1   9  -8   13.87    0.60
   1  -9   9   10.02    0.41
  -1   9  -9    8.46    0.35
   1  -9  10    6.23    0.38
  -1   9 -10    5.57    0.25
   1  -9  11    0.25    0.14
  -1   9 -11    0.23    0.07
   1  -9  12    3.35    0.24
  -1   9 -12    3.31    0.15
   1  -8  -7    1.43    0.10
   1  -8  -6   13.17    0.47
   1  -8  -5   -0.03    0.05
   1  -8  -4    0.00    0.05
   1  -8  -3    1.28    0.12
   1  -8  -2    0.05    0.06
   1  -8  -1    0.05    0.07
   1  -8   0   35.58    1.50
   1  -8   1    0.97    0.09
   1  -8   1    0.94    0.12
   1  -8   2    1.41    0.11
   1  -8   3    1.44    0.12
   1  -8   4    0.05    0.09
   1  -8   5    7.71    0.37
   1  -8   5    9.13    0.43
   1  -8   6    0.95    0.14
   1  -8   6    1.09    0.18
   1  -8   7   32.28    1.32
   1  -8   7   32.50    1.26
   1  -8   8    2.13    0.19
   1  -8   8    2.13    0.18
   1  -8   9    0.69    0.14
  -1   8  -9    0.66    0.12
   1  -8  10   49.01    2.10
  -1   8 -10   48.00    1.86
   1  -8  11    0.05    0.14
  -1   8 -11    0.05    0.07
   1  -8  12    0.33    0.17
  -1   8 -12    0.33    0.08
   1  -8  13    0.56    0.10
  -1   8 -13    0.55    0.09
   1  -8  14    1.71    0.18
  -1   8 -14    1.54    0.11
   1  -7  -9    0.63    0.08
   1  -7  -9    0.51    0.10
   1  -7  -8   11.77    0.43
   1  -7  -8    9.04    0.39
   1  -7  -7    0.65    0.09
   1  -7  -7    0.50    0.09
   1  -7  -6    0.37    0.13
   1  -7  -6    0.22    0.08
   1  -7  -5    0.37    0.14
   1  -7  -5    0.18    0.07
   1  -7  -4    3.99    0.30
   1  -7  -4    2.99    0.17
   1  -7  -3    0.43    0.17
   1  -7  -2    4.86    0.34
   1  -7  -1   11.65    0.43
   1  -7  -1   12.63    0.51
   1  -7   0   24.40    0.87
   1  -7   0   22.94    0.89
   1  -7   1    3.02    0.15
   1  -7   1    3.09    0.18
   1  -7   2    0.83    0.13
   1  -7   2    0.50    0.14
   1  -7   3    0.25    0.07
   1  -7   3    0.18    0.07
   1  -7   4    0.75    0.18
   1  -7   4    0.80    0.10
   1  -7   5    7.59    0.37
   1  -7   5    7.93    0.33
   1  -7   6    0.55    0.12
   1  -7   6    0.50    0.10
   1  -7   7    3.07    0.23
   1  -7   7    3.08    0.20
   1  -7   8   45.40    1.84
   1  -7   8   45.90    1.81
   1  -7   9   19.98    0.92
   1  -7   9   19.63    0.80
   1  -7  10    0.80    0.14
   1  -7  10    0.86    0.16
   1  -7  11   12.44    0.56
  -1   7 -11   12.06    0.49
   1  -7  12   13.17    0.57
  -1   7 -12   12.01    0.48
   1  -7  13    5.16    0.36
  -1   7 -13    4.82    0.23
   1  -7  14    1.50    0.13
  -1   7 -14    1.36    0.18
   1  -7  15   11.38    0.41
  -1   7 -15   10.21    0.37
   1  -6 -11    0.16    0.05
  -1   6  11    0.15    0.06
   1  -6 -10    0.02    0.05
   1  -6 -10    0.04    0.08
   1  -6  -9    0.44    0.09
   1  -6  -9    0.49    0.09
   1  -6  -8   37.16    1.39
   1  -6  -8   35.77    1.44
   1  -6  -7   21.62    0.82
   1  -6  -7   20.08    0.81
   1  -6  -6    0.23    0.09
   1  -6  -6    0.18    0.08
   1  -6  -5   19.33    0.76
   1  -6  -5   19.35    0.72
   1  -6  -4    1.53    0.22
   1  -6  -4    1.42    0.11
   1  -6  -3    4.75    0.19
   1  -6  -3    5.23    0.25
   1  -6  -2    0.66    0.10
   1  -6  -2    0.61    0.15
   1  -6  -2    0.54    0.09
   1  -6  -1   29.29    1.03
   1  -6  -1   27.73    1.07
  -1   6   1   24.62    0.88
   1  -6   0  105.11    4.10
   1  -6   0  100.41    4.14
   1  -6   1    8.82    0.31
   1  -6   1    8.39    0.37
   1  -6   2    6.46    0.27
   1  -6   2    7.23    0.26
   1  -6   2    6.18    0.25
  -1   6  -2    6.13    0.23
  -1   6  -2    6.40    0.27
   1  -6   3   38.65    1.47
   1  -6   3   42.03    1.47
   1  -6   3   40.21    1.43
  -1   6  -3   37.72    1.28
  -1   6  -3   38.77    1.35
   1  -6   4   19.11    0.72
   1  -6   4   19.71    0.73
   1  -6   4   17.74    0.62
  -1   6  -4   18.37    0.60
   1  -6   5    3.77    0.30
   1  -6   5    3.95    0.25
   1  -6   6   11.29    0.47
   1  -6   6   11.50    0.44
   1  -6   7    0.42    0.13
   1  -6   7   -0.00    0.07
   1  -6   8   33.75    1.32
   1  -6   8   35.29    1.44
   1  -6   9   31.37    1.22
   1  -6   9   33.30    1.29
   1  -6  10    0.74    0.12
   1  -6  10    0.73    0.14
   1  -6  11   19.21    0.79
  -1   6 -11   17.99    0.68
   1  -6  12   22.19    0.88
  -1   6 -12   19.88    0.74
   1  -6  13   28.60    1.09
  -1   6 -13   24.74    0.91
   1  -6  14    0.10    0.08
  -1   6 -14    0.16    0.07
   1  -6  15   11.54    0.43
  -1   6 -15   10.05    0.37
   1  -6  16   17.88    0.60
  -1   6 -16   16.54    0.61
   1  -5 -13    2.92    0.18
  -1   5  13    2.83    0.17
   1  -5 -12    0.37    0.07
  -1   5  12    0.34    0.07
   1  -5 -11   11.40    0.47
   1  -5 -11   10.64    0.41
   1  -5 -10    1.57    0.13
   1  -5 -10    1.58    0.19
   1  -5  -9    0.14    0.12
   1  -5  -9    0.18    0.08
   1  -5  -8    1.59    0.14
   1  -5  -8    1.66    0.14
   1  -5  -7    5.11    0.26
   1  -5  -7    5.24    0.26
   1  -5  -6    3.15    0.28
   1  -5  -6    2.67    0.16
   1  -5  -5    1.14    0.13
   1  -5  -5    1.10    0.10
  -1   5   5    1.03    0.08
   1  -5  -4    2.53    0.16
   1  -5  -4    2.18    0.12
  -1   5   4    2.45    0.12
   1  -5  -3    0.90    0.07
   1  -5  -3    0.78    0.09
   1  -5  -3    0.93    0.10
  -1   5   3    0.76    0.08
   1  -5  -2   16.66    0.54
   1  -5  -2   18.56    0.70
   1  -5  -2   16.99    0.54
  -1   5   2   16.13    0.54
  -1   5   2   18.49    0.71
  -1   5   2   18.29    0.60
   1  -5  -1   63.65    2.24
   1  -5  -1   63.92    2.32
   1  -5  -1   60.64    2.12
  -1   5   1   62.41    2.23
  -1   5   1   64.85    2.37
  -1   5   1   64.15    2.30
   1  -5   0   38.86    1.37
   1  -5   0   39.76    1.32
   1  -5   0   40.61    1.39
   1  -5   0   38.56    1.22
  -1   5   0   38.05    1.21
  -1   5   0   40.55    1.36
  -1   5   0   40.18    1.37
  -1   5   0   39.40    1.35
   1  -5   1    0.42    0.06
   1  -5   1    0.49    0.06
   1  -5   1    0.39    0.03
  -1   5  -1    0.37    0.03
  -1   5  -1    0.44    0.06
  -1   5  -1    0.34    0.05
  -1   5  -1    0.42    0.04
   1  -5   2    1.95    0.12
   1  -5   2    2.14    0.11
   1  -5   2    1.96    0.10
  -1   5  -2    2.11    0.08
  -1   5  -2    2.05    0.15
  -1   5  -2    1.92    0.12
   1  -5   3    7.89    0.30
   1  -5   3    8.36    0.33
   1  -5   3    7.39    0.25
  -1   5  -3    7.24    0.23
  -1   5  -3    8.04    0.27
  -1   5  -3    7.69    0.24
   1  -5   4    0.34    0.08
   1  -5   4    0.33    0.05
  -1   5  -4    0.34    0.05
  -1   5  -4    0.33    0.06
  -1   5  -4    0.34    0.04
   1  -5   5    0.05    0.06
   1  -5   5    0.04    0.05
   1  -5   5    0.08    0.03
  -1   5  -5    0.04    0.05
  -1   5  -5    0.03    0.05
  -1   5  -5    0.04    0.03
   1  -5   6   40.70    1.49
   1  -5   6   39.09    1.43
   1  -5   6   37.56    1.28
  -1   5  -6   37.21    1.33
  -1   5  -6   39.17    1.35
  -1   5  -6   36.80    1.20
   1  -5   7   18.31    0.68
   1  -5   7   19.15    0.68
   1  -5   8   17.53    0.66
   1  -5   8   18.39    0.68
   1  -5   9   31.75    1.18
   1  -5   9   32.78    1.23
   1  -5  10    6.44    0.29
   1  -5  10    6.62    0.32
   1  -5  11    1.43    0.15
  -1   5 -11    1.44    0.13
  -1   5 -11    1.17    0.10
   1  -5  12    6.22    0.39
  -1   5 -12    5.65    0.26
  -1   5 -12    5.27    0.28
   1  -5  13    6.03    0.29
  -1   5 -13    5.62    0.26
  -1   5 -13    5.46    0.24
   1  -5  14    4.09    0.27
  -1   5 -14    3.66    0.24
  -1   5 -14    3.67    0.22
   1  -5  15    5.05    0.28
  -1   5 -15    4.65    0.21
  -1   5 -15    4.69    0.20
   1  -5  16    7.41    0.27
  -1   5 -16    6.13    0.24
  -1   5 -16    6.58    0.27
  -1   5 -17    4.77    0.16
   1  -4 -14    0.21    0.05
  -1   4  14    0.14    0.04
   1  -4 -13    0.51    0.11
  -1   4  13    0.47    0.07
   1  -4 -12    0.28    0.07
   1  -4 -12    0.28    0.12
   1  -4 -11    0.43    0.08
   1  -4 -11    0.35    0.09
   1  -4 -10   11.76    0.44
   1  -4 -10   10.90    0.43
   1  -4  -9   27.49    1.00
   1  -4  -9   29.21    1.07
   1  -4  -8   39.38    1.45
   1  -4  -8   40.07    1.46
   1  -4  -7    1.97    0.14
   1  -4  -7    1.98    0.14
  -1   4   7    1.76    0.12
   1  -4  -6    0.57    0.15
   1  -4  -6    0.64    0.09
  -1   4   6    0.64    0.11
   1  -4  -5    6.60    0.27
   1  -4  -5    6.79    0.25
  -1   4   5    6.95    0.23
  -1   4   5    5.82    0.27
  -1   4   5    6.99    0.26
   1  -4  -4    2.82    0.11
   1  -4  -4    2.75    0.14
   1  -4  -4    2.67    0.12
  -1   4   4    2.63    0.16
  -1   4   4    2.93    0.14
   1  -4  -3  246.32   10.88
   1  -4  -3  244.85   11.09
   1  -4  -3  239.15   10.73
  -1   4   3  245.22   11.21
  -1   4   3  257.47   11.55
   1  -4  -2  188.95    7.79
   1  -4  -2  179.28    7.60
   1  -4  -2  183.75    7.61
  -1   4   2  177.94    7.43
  -1   4   2  190.69    8.16
  -1   4   2  188.34    7.91
  -1   4   2  168.82    7.08
   1  -4  -1   39.56    1.26
   1  -4  -1   41.72    1.34
   1  -4  -1   40.25    1.33
   1  -4  -1   38.91    1.24
  -1   4   1   39.61    1.17
  -1   4   1   40.02    1.34
  -1   4   1   39.99    1.34
  -1   4   1   41.73    1.36
   1  -4   0    5.46    0.18
   1  -4   0    5.89    0.20
  -1   4   0    5.37    0.15
  -1   4   0    5.36    0.19
  -1   4   0    5.76    0.18
   1  -4   1    3.45    0.14
   1  -4   1    3.41    0.13
   1  -4   1    3.70    0.14
   1  -4   1    3.32    0.10
  -1   4  -1    3.66    0.13
  -1   4  -1    3.40    0.17
  -1   4  -1    3.43    0.13
  -1   4  -1    3.81    0.13
   1  -4   2    8.78    0.30
   1  -4   2    9.25    0.29
   1  -4   2    8.65    0.30
   1  -4   2    9.10    0.23
  -1   4  -2    8.95    0.29
  -1   4  -2    9.17    0.29
  -1   4  -2    8.65    0.29
  -1   4  -2    9.07    0.25
  -1   4  -2    8.96    0.20
  -1   4  -2    8.38    0.21
   1  -4   3    8.26    0.35
   1  -4   3    7.91    0.30
   1  -4   3    8.19    0.25
   1  -4   3    7.50    0.17
  -1   4  -3    8.10    0.25
  -1   4  -3    8.07    0.26
  -1   4  -3    8.25    0.24
  -1   4  -3    8.04    0.20
  -1   4  -3    8.36    0.20
  -1   4  -3    7.69    0.22
   1  -4   4   14.23    0.49
   1  -4   4   13.61    0.43
   1  -4   4   13.48    0.43
  -1   4  -4   13.73    0.49
  -1   4  -4   13.35    0.42
  -1   4  -4   13.86    0.40
  -1   4  -4   13.33    0.31
  -1   4  -4   13.32    0.31
  -1   4  -4   13.50    0.35
  -1   4  -4   13.46    0.38
   1  -4   5   91.91    3.52
   1  -4   5   91.23    3.38
   1  -4   5   94.49    3.44
  -1   4  -5   88.83    3.38
  -1   4  -5   90.23    3.38
  -1   4  -5   93.36    3.34
  -1   4  -5   88.86    3.18
  -1   4  -5   88.05    3.23
   1  -4   6    8.98    0.41
   1  -4   6    8.85    0.31
   1  -4   6    9.16    0.28
  -1   4  -6    8.32    0.31
  -1   4  -6    8.64    0.29
  -1   4  -6    8.69    0.25
  -1   4  -6    8.62    0.25
  -1   4  -6    8.87    0.30
   1  -4   7    7.41    0.30
   1  -4   7    7.77    0.36
   1  -4   7    7.17    0.23
   1  -4   7    7.43    0.21
  -1   4  -7    6.71    0.28
  -1   4  -7    6.86    0.25
  -1   4  -7    7.59    0.24
   1  -4   8   83.77    3.22
   1  -4   8   85.93    3.28
  -1   4  -8   80.17    3.16
  -1   4  -8   81.69    3.06
  -1   4  -8   75.71    2.82
   1  -4   9    2.82    0.16
   1  -4   9    2.69    0.17
  -1   4  -9    2.68    0.17
   1  -4  10    0.12    0.07
   1  -4  10    0.11    0.08
  -1   4 -10    0.11    0.05
   1  -4  11    1.00    0.18
  -1   4 -11    0.97    0.15
  -1   4 -11    0.94    0.09
   1  -4  12    3.11    0.19
  -1   4 -12    2.89    0.17
  -1   4 -12    2.83    0.21
   1  -4  13   13.66    0.60
  -1   4 -13   13.26    0.49
  -1   4 -13   13.16    0.49
   1  -4  14    0.87    0.10
  -1   4 -14    0.81    0.09
  -1   4 -14    0.89    0.09
   1  -4  15   16.11    0.62
  -1   4 -15   14.34    0.58
  -1   4 -15   16.37    0.63
   1  -4  16    1.55    0.09
  -1   4 -16    1.66    0.10
  -1   4 -17    1.35    0.08
   1  -3 -15    6.35    0.24
   1  -3 -14    3.13    0.20
  -1   3  14    2.27    0.12
   1  -3 -13    1.31    0.11
  -1   3  13    1.18    0.10
   1  -3 -12    0.54    0.07
   1  -3 -12    0.57    0.09
   1  -3 -12    0.38    0.06
   1  -3 -11   63.70    2.41
   1  -3 -11   60.94    2.32
  -1   3  11   55.57    2.17
   1  -3 -10   24.91    0.87
   1  -3 -10   24.76    0.97
  -1   3  10   23.44    0.88
   1  -3  -9    0.74    0.13
   1  -3  -9    0.77    0.09
  -1   3   9    0.66    0.07
  -1   3   9    0.63    0.07
   1  -3  -8   68.85    2.56
   1  -3  -8   75.07    2.79
  -1   3   8   65.41    2.45
  -1   3   8   68.09    2.54
   1  -3  -7    5.52    0.28
   1  -3  -7    6.33    0.30
   1  -3  -7    5.19    0.19
  -1   3   7    5.58    0.22
  -1   3   7    5.48    0.24
  -1   3   7    6.04    0.21
   1  -3  -6    1.09    0.09
   1  -3  -6    1.19    0.10
   1  -3  -6    0.97    0.06
  -1   3   6    1.29    0.08
  -1   3   6    1.01    0.10
  -1   3   6    1.15    0.09
  -1   3   6    1.18    0.07
   1  -3  -5    1.79    0.15
   1  -3  -5    2.08    0.12
   1  -3  -5    1.82    0.10
  -1   3   5    1.99    0.14
  -1   3   5    1.71    0.12
  -1   3   5    2.04    0.11
  -1   3   5    2.06    0.11
   1  -3  -4    0.59    0.06
   1  -3  -4    0.62    0.07
   1  -3  -4    0.68    0.07
   1  -3  -4    0.62    0.04
  -1   3   4    0.60    0.08
  -1   3   4    0.83    0.07
  -1   3   4    0.63    0.05
   1  -3  -3   69.17    2.34
   1  -3  -3   67.85    2.38
   1  -3  -3   67.36    2.34
   1  -3  -3   71.09    2.32
  -1   3   3   68.33    2.45
  -1   3   3   73.86    2.56
  -1   3   3   70.55    2.42
   1  -3  -2  247.14   10.22
   1  -3  -2  255.10   11.03
   1  -3  -2  252.35   11.12
   1  -3  -2  249.53   10.88
   1  -3  -2  240.53   10.21
  -1   3   2  244.32    9.99
  -1   3   2  253.69   11.06
  -1   3   2  251.35   11.14
  -1   3   2  260.41   11.43
  -1   3   2  245.62   10.56
   1  -3  -1  203.85    8.26
   1  -3  -1  206.08    8.47
   1  -3  -1  198.76    8.28
   1  -3  -1  198.56    8.08
   1  -3  -1  197.85    7.88
  -1   3   1  204.57    8.14
  -1   3   1  200.35    8.27
  -1   3   1  199.95    8.37
  -1   3   1  205.62    8.52
  -1   3   1  199.02    7.97
   1  -3   0  129.46    4.89
   1  -3   0  126.54    4.74
   1  -3   0  135.94    5.11
   1  -3   0  133.93    4.86
   1  -3   0  127.78    4.55
  -1   3   0  128.76    4.70
  -1   3   0  128.27    4.82
  -1   3   0  124.10    4.69
  -1   3   0  135.43    5.02
  -1   3   0  125.16    4.45
   1  -3   1   94.35    3.43
   1  -3   1   93.05    3.30
   1  -3   1  100.72    3.57
   1  -3   1   93.05    3.12
  -1   3  -1   98.36    3.46
  -1   3  -1   94.53    3.35
  -1   3  -1   98.15    3.53
  -1   3  -1   99.24    3.39
  -1   3  -1   99.25    3.29
   1  -3   2    8.04    0.31
   1  -3   2    7.64    0.23
   1  -3   2    7.88    0.26
   1  -3   2    8.08    0.17
  -1   3  -2    8.07    0.27
  -1   3  -2    7.94    0.27
  -1   3  -2    7.94    0.25
  -1   3  -2    7.84    0.18
  -1   3  -2    8.05    0.19
   1  -3   3    0.31    0.06
   1  -3   3    0.31    0.05
   1  -3   3    0.20    0.04
  -1   3  -3    0.21    0.05
  -1   3  -3    0.43    0.05
  -1   3  -3    0.36    0.03
  -1   3  -3    0.29    0.02
   1  -3   4   15.06    0.50
   1  -3   4   14.12    0.43
   1  -3   4   15.38    0.44
  -1   3  -4   14.81    0.48
  -1   3  -4   14.22    0.42
  -1   3  -4   13.93    0.39
  -1   3  -4   15.49    0.35
  -1   3  -4   13.66    0.30
  -1   3  -4   14.19    0.38
   1  -3   5  136.27    5.51
   1  -3   5  135.43    5.36
   1  -3   5  141.31    5.46
  -1   3  -5  127.01    5.07
  -1   3  -5  132.06    5.10
  -1   3  -5  133.93    5.02
  -1   3  -5  129.09    4.64
  -1   3  -5  127.55    4.50
  -1   3  -5  129.93    4.92
   1  -3   6  288.30   13.53
   1  -3   6  283.71   13.04
   1  -3   6  299.87   13.58
   1  -3   6  289.30   12.86
  -1   3  -6  279.43   13.15
  -1   3  -6  288.73   13.18
  -1   3  -6  280.13   12.36
  -1   3  -6  288.59   13.16
   1  -3   7   87.76    3.27
   1  -3   7   81.14    3.00
   1  -3   7   85.72    3.16
   1  -3   7   85.65    3.04
  -1   3  -7   83.35    3.12
  -1   3  -7   82.42    3.00
  -1   3  -7   78.05    2.77
  -1   3  -7   77.30    2.83
   1  -3   8   41.61    1.51
   1  -3   8   37.67    1.32
   1  -3   8   41.87    1.42
   1  -3   8   38.39    1.25
  -1   3  -8   38.86    1.43
  -1   3  -8   37.52    1.29
  -1   3  -8   36.63    1.25
   1  -3   9    3.15    0.16
   1  -3   9    2.80    0.13
  -1   3  -9    3.11    0.15
  -1   3  -9    3.10    0.16
  -1   3  -9    3.04    0.14
   1  -3  10    0.19    0.10
  -1   3 -10    0.18    0.06
  -1   3 -10    0.14    0.06
   1  -3  11    0.08    0.06
  -1   3 -11    0.15    0.05
  -1   3 -11    0.06    0.06
   1  -3  12   64.79    2.55
  -1   3 -12   60.56    2.30
  -1   3 -12   59.59    2.27
   1  -3  13    1.47    0.17
  -1   3 -13    1.37    0.10
  -1   3 -13    1.44    0.12
   1  -3  14    1.68    0.16
  -1   3 -14    1.43    0.14
  -1   3 -14    1.68    0.12
  -1   3 -15    5.88    0.24
  -1   3 -16    2.58    0.14
  -1   3 -17    0.46    0.06
   1  -2 -16    8.87    0.31
   1  -2 -16    9.47    0.34
   1  -2 -15    7.00    0.27
   1  -2 -15    6.67    0.30
   1  -2 -14    1.34    0.16
   1  -2 -14    1.27    0.09
   1  -2 -13    0.05    0.06
  -1   2  13    0.06    0.05
   1  -2 -12    8.54    0.34
  -1   2  12    8.69    0.33
   1  -2 -11   21.40    0.72
   1  -2 -11   20.86    0.75
  -1   2  11   18.86    0.72
  -1   2  11   21.67    0.76
   1  -2 -10   40.55    1.39
   1  -2 -10   39.39    1.41
  -1   2  10   36.36    1.31
  -1   2  10   38.98    1.43
   1  -2  -9   48.25    1.70
   1  -2  -9   50.95    1.82
  -1   2   9   48.42    1.74
  -1   2   9   50.19    1.79
   1  -2  -8   15.55    0.51
   1  -2  -8   14.94    0.57
   1  -2  -8   16.18    0.52
  -1   2   8   15.34    0.56
  -1   2   8   14.78    0.51
  -1   2   8   15.42    0.52
   1  -2  -7   25.90    0.85
   1  -2  -7   27.70    0.92
   1  -2  -7   27.53    0.88
  -1   2   7   27.08    0.90
  -1   2   7   26.67    0.90
  -1   2   7   28.86    0.95
  -1   2   7   27.87    0.90
   1  -2  -6    2.41    0.12
   1  -2  -6    2.67    0.13
   1  -2  -6    2.37    0.10
  -1   2   6    2.60    0.13
  -1   2   6    2.38    0.12
  -1   2   6    2.71    0.18
  -1   2   6    2.62    0.15
   1  -2  -5    3.16    0.13
   1  -2  -5    3.55    0.20
   1  -2  -5    3.46    0.12
  -1   2   5    3.51    0.14
  -1   2   5    3.26    0.14
  -1   2   5    3.59    0.15
  -1   2   5    3.54    0.13
   1  -2  -4   86.24    3.16
   1  -2  -4   97.55    3.57
   1  -2  -4   95.86    3.43
  -1   2   4   97.31    3.46
  -1   2   4   91.38    3.42
  -1   2   4  100.82    3.65
  -1   2   4   92.98    3.33
   1  -2  -3  808.77   45.54
   1  -2  -3  760.81   43.65
   1  -2  -3  728.30   41.72
   1  -2  -3  749.26   42.15
  -1   2   3  756.12   43.52
  -1   2   3  801.98   45.73
  -1   2   3  771.75   43.68
   1  -2  -2 1995.26  140.43
   1  -2  -2 1853.39  131.53
   1  -2  -2 1679.28  119.93
   1  -2  -2 1935.57  136.15
  -1   2   2 1909.85  134.73
  -1   2   2 1758.45  125.57
  -1   2   2 1723.00  122.97
  -1   2   2 1723.41  121.48
   1  -2  -1   30.14    0.80
   1  -2  -1   29.19    0.86
   1  -2  -1   30.47    0.95
   1  -2  -1   29.61    0.85
   1  -2  -1   29.69    0.80
  -1   2   1   29.90    0.79
  -1   2   1   29.03    0.85
  -1   2   1   29.88    0.88
  -1   2   1   30.13    0.88
  -1   2   1   29.02    0.78
   1  -2   0  184.60    7.31
   1  -2   0  185.32    7.32
   1  -2   0  183.23    7.28
   1  -2   0  188.58    7.33
   1  -2   0  188.79    7.24
  -1   2   0  186.87    7.35
  -1   2   0  176.27    6.98
  -1   2   0  176.60    7.03
  -1   2   0  169.90    6.70
  -1   2   0  189.60    7.31
   1  -2   1  297.38   13.34
   1  -2   1  286.25   12.71
   1  -2   1  315.78   13.94
   1  -2   1  289.60   12.24
   1  -2   1  296.77   12.83
  -1   2  -1  296.69   13.26
  -1   2  -1  286.16   12.63
  -1   2  -1  295.35   13.03
  -1   2  -1  297.99   12.75
  -1   2  -1  306.58   13.32
   1  -2   2  234.93   10.21
   1  -2   2  230.91    9.66
   1  -2   2  242.15   10.12
  -1   2  -2  229.13    9.83
  -1   2  -2  228.89    9.63
  -1   2  -2  232.98    9.70
  -1   2  -2  240.51    9.89
   1  -2   3    0.40    0.07
   1  -2   3    0.32    0.05
   1  -2   3    0.38    0.07
  -1   2  -3    0.35    0.07
  -1   2  -3    0.39    0.04
  -1   2  -3    0.28    0.04
  -1   2  -3    0.33    0.01
  -1   2  -3    0.26    0.03
   1  -2   4  157.75    6.26
   1  -2   4  146.82    5.68
   1  -2   4  162.21    6.30
  -1   2  -4  143.59    5.72
  -1   2  -4  148.01    5.68
  -1   2  -4  148.67    5.48
   1  -2   5   28.45    0.98
   1  -2   5   27.65    0.85
   1  -2   5   27.79    0.84
   1  -2   5   28.15    0.84
   1  -2   5   28.12    0.86
  -1   2  -5   28.32    0.91
  -1   2  -5   28.16    0.88
  -1   2  -5   28.30    0.79
   1  -2   6    1.42    0.15
   1  -2   6    1.14    0.08
   1  -2   6    1.32    0.11
   1  -2   6    1.21    0.06
   1  -2   6    1.21    0.13
  -1   2  -6    1.13    0.09
  -1   2  -6    1.12    0.07
  -1   2  -6    1.15    0.07
   1  -2   7  132.68    5.28
   1  -2   7  137.86    5.52
   1  -2   7  135.46    5.36
   1  -2   7  133.38    5.47
  -1   2  -7  140.79    5.68
  -1   2  -7  138.95    5.49
  -1   2  -7  129.51    5.08
   1  -2   8    9.14    0.31
   1  -2   8    9.48    0.33
   1  -2   8   10.72    0.37
   1  -2   8    9.63    0.33
  -1   2  -8    9.22    0.35
  -1   2  -8   10.26    0.35
  -1   2  -8    9.77    0.33
  -1   2  -8    9.59    0.29
   1  -2   9   54.83    2.00
   1  -2   9   51.87    1.85
   1  -2   9   55.41    1.92
   1  -2   9   55.86    2.02
  -1   2  -9   53.36    1.87
  -1   2  -9   53.30    1.91
  -1   2  -9   55.21    2.00
  -1   2  -9   51.74    1.78
   1  -2  10    8.75    0.32
   1  -2  10    8.08    0.29
   1  -2  10    8.71    0.29
  -1   2 -10    8.63    0.30
  -1   2 -10    8.25    0.30
  -1   2 -10    9.38    0.33
   1  -2  11    3.30    0.16
  -1   2 -11    3.17    0.14
  -1   2 -11    3.55    0.17
   1  -2  12    0.68    0.11
  -1   2 -12    0.38    0.06
  -1   2 -12    0.46    0.08
  -1   2 -13   21.34    0.83
  -1   2 -14   10.30    0.45
  -1   2 -15    0.48    0.11
  -1   2 -16    6.04    0.29
  -1   2 -17    0.10    0.04
   1  -1 -17    0.17    0.03
   1  -1 -17    0.28    0.04
   1  -1 -16    6.50    0.25
   1  -1 -16    7.22    0.26
   1  -1 -15   10.36    0.39
   1  -1 -15   10.43    0.38
   1  -1 -14    0.06    0.05
  -1   1  14    0.06    0.06
   1  -1 -13   16.42    0.66
  -1   1  13   14.68    0.54
  -1   1  13   17.09    0.62
   1  -1 -12    9.03    0.35
  -1   1  12    8.72    0.38
  -1   1  12    8.91    0.35
   1  -1 -11   47.27    1.68
   1  -1 -11   51.22    1.87
  -1   1  11   51.39    1.89
  -1   1  11   51.47    1.95
   1  -1 -10   26.63    0.87
   1  -1 -10   28.28    0.98
  -1   1  10   28.37    1.04
  -1   1  10   28.35    0.97
  -1   1  10   29.29    1.01
   1  -1  -9   64.72    2.28
   1  -1  -9   63.01    2.30
   1  -1  -9   66.80    2.39
  -1   1   9   61.43    2.23
  -1   1   9   65.26    2.38
  -1   1   9   65.07    2.35
  -1   1   9   66.24    2.41
   1  -1  -8   23.95    0.78
   1  -1  -8   24.52    0.82
   1  -1  -8   25.24    0.82
  -1   1   8   24.69    0.81
  -1   1   8   25.22    0.83
  -1   1   8   24.29    0.85
  -1   1   8   24.62    0.81
   1  -1  -7    9.34    0.23
   1  -1  -7    9.47    0.29
   1  -1  -7    9.81    0.33
   1  -1  -7    9.58    0.35
  -1   1   7    9.18    0.31
  -1   1   7    9.45    0.30
  -1   1   7    9.39    0.31
  -1   1   7    9.12    0.30
   1  -1  -6   17.13    0.43
   1  -1  -6   16.95    0.51
   1  -1  -6   16.30    0.52
   1  -1  -6   15.55    0.49
  -1   1   6   16.71    0.54
  -1   1   6   16.30    0.54
  -1   1   6   16.94    0.53
  -1   1   6   15.92    0.51
   1  -1  -5    2.80    0.07
   1  -1  -5    2.56    0.06
   1  -1  -5    2.62    0.10
   1  -1  -5    2.99    0.12
   1  -1  -5    2.47    0.10
  -1   1   5    2.79    0.13
  -1   1   5    2.64    0.13
  -1   1   5    2.75    0.12
  -1   1   5    2.55    0.11
   1  -1  -4   21.67    0.55
   1  -1  -4   22.56    0.64
   1  -1  -4   22.90    0.70
   1  -1  -4   21.65    0.63
  -1   1   4   22.97    0.75
  -1   1   4   23.11    0.68
  -1   1   4   23.47    0.76
  -1   1   4   22.20    0.65
   1  -1  -3  232.06    9.26
   1  -1  -3  242.58   10.12
   1  -1  -3  242.71   10.39
   1  -1  -3  238.66    9.95
  -1   1   3  242.17    9.74
  -1   1   3  229.75    9.67
  -1   1   3  221.10    9.35
  -1   1   3  233.40    9.84
  -1   1   3  237.54   10.06
  -1   1   3  224.65    9.39
   1  -1  -2    0.93    0.10
   1  -1  -2    0.81    0.07
   1  -1  -2    0.63    0.04
  -1   1   2    0.69    0.06
  -1   1   2    0.64    0.06
  -1   1   2    0.69    0.05
   1  -1  -1   58.72    1.73
   1  -1  -1   60.10    1.84
   1  -1  -1   61.34    1.87
   1  -1  -1   61.05    1.86
   1  -1  -1   57.10    1.71
  -1   1   1   60.02    1.73
  -1   1   1   56.19    1.73
  -1   1   1   58.80    1.81
  -1   1   1   60.83    1.88
  -1   1   1   59.16    1.77
   1  -1   0   68.30    2.12
   1  -1   0   67.95    2.12
   1  -1   0   71.27    2.24
   1  -1   0   70.14    2.12
   1  -1   0   66.31    1.99
   1  -1   0   73.03    2.24
  -1   1   0   70.00    2.15
  -1   1   0   69.13    2.19
  -1   1   0   67.38    2.15
  -1   1   0   69.92    2.15
   1  -1   1   84.88    2.76
   1  -1   1   86.21    2.88
   1  -1   1   87.00    2.71
   1  -1   1   88.50    2.86
  -1   1  -1   88.12    2.91
  -1   1  -1   85.29    2.86
  -1   1  -1   84.53    2.74
  -1   1  -1   84.33    2.77
  -1   1  -1   89.21    2.78
  -1   1  -1   85.61    2.77
   1  -1   2   43.52    1.26
   1  -1   2   43.42    1.30
   1  -1   2   47.24    1.31
  -1   1  -2   44.33    1.41
  -1   1  -2   42.64    1.33
  -1   1  -2   43.38    1.25
  -1   1  -2   45.14    1.38
  -1   1  -2   42.83    1.19
  -1   1  -2   43.97    1.32
  -1   1  -2   42.54    1.25
   1  -1   3   34.14    1.01
   1  -1   3   33.98    1.02
   1  -1   3   34.89    1.01
   1  -1   3   35.37    1.00
   1  -1   3   34.92    1.04
  -1   1  -3   32.77    1.01
  -1   1  -3   33.52    1.05
  -1   1  -3   34.00    0.97
  -1   1  -3   35.36    1.00
  -1   1  -3   32.94    0.97
   1  -1   4   25.87    0.73
   1  -1   4   25.59    0.77
   1  -1   4   24.17    0.69
   1  -1   4   24.99    0.71
   1  -1   4   25.73    0.77
  -1   1  -4   24.54    0.79
  -1   1  -4   24.09    0.75
  -1   1  -4   23.51    0.67
  -1   1  -4   25.35    0.71
  -1   1  -4   24.66    0.77
   1  -1   5   41.02    1.27
   1  -1   5   40.83    1.38
   1  -1   5   41.96    1.31
   1  -1   5   41.39    1.32
   1  -1   5   41.80    1.36
  -1   1  -5   41.75    1.34
  -1   1  -5   40.89    1.34
  -1   1  -5   40.40    1.26
  -1   1  -5   39.14    1.22
  -1   1  -5   39.37    1.33
   1  -1   6  274.33   12.46
   1  -1   6  275.25   12.79
   1  -1   6  295.08   13.32
   1  -1   6  294.49   13.30
   1  -1   6  280.27   12.90
  -1   1  -6  288.65   13.21
  -1   1  -6  293.75   13.51
  -1   1  -6  294.15   13.31
  -1   1  -6  282.44   12.86
  -1   1  -6  287.35   13.25
   1  -1   7  112.09    4.29
   1  -1   7  110.92    4.30
   1  -1   7  119.14    4.53
   1  -1   7  118.64    4.48
   1  -1   7  113.32    4.43
  -1   1  -7  113.79    4.37
  -1   1  -7  114.33    4.44
  -1   1  -7  122.21    4.61
  -1   1  -7  111.72    4.25
  -1   1  -7  114.87    4.55
   1  -1   8   14.33    0.49
   1  -1   8   13.88    0.46
   1  -1   8   13.98    0.44
   1  -1   8   13.13    0.41
   1  -1   8   13.98    0.47
  -1   1  -8   13.23    0.41
  -1   1  -8   13.37    0.44
  -1   1  -8   14.45    0.49
  -1   1  -8   13.65    0.43
  -1   1  -8   13.77    0.45
   1  -1   9   12.41    0.40
   1  -1   9   12.00    0.41
   1  -1   9   12.80    0.41
   1  -1   9   12.65    0.40
   1  -1   9   12.00    0.42
  -1   1  -9   11.75    0.38
  -1   1  -9   12.73    0.46
  -1   1  -9   12.25    0.39
  -1   1  -9   11.81    0.40
   1  -1  10   13.23    0.45
   1  -1  10   13.84    0.52
   1  -1  10   14.64    0.48
   1  -1  10   13.56    0.44
   1  -1  10   14.36    0.50
  -1   1 -10   13.21    0.44
  -1   1 -10   12.76    0.44
  -1   1 -10   12.94    0.43
  -1   1 -11    1.56    0.09
  -1   1 -11    1.74    0.12
   1  -1  12   19.49    0.73
  -1   1 -12   18.30    0.62
  -1   1 -12   19.70    0.68
  -1   1 -13    0.14    0.07
  -1   1 -14    9.09    0.40
  -1   1 -15    1.38    0.11
  -1   1 -16    0.99    0.09
  -1   1 -17    5.28    0.24
   1   0 -17    5.03    0.23
   1   0 -17    7.97    0.27
   1   0 -16    1.56    0.13
   1   0 -16    1.78    0.11
   1   0 -15   13.45    0.50
   1   0 -15   15.02    0.53
  -1   0  15   12.99    0.47
   1   0 -14    4.24    0.20
  -1   0  14    4.39    0.20
  -1   0  14    4.73    0.29
   1   0 -13    0.68    0.08
  -1   0  13    0.69    0.13
  -1   0  13    0.75    0.10
   1   0 -12    0.67    0.12
  -1   0  12    0.54    0.08
  -1   0  12    0.47    0.08
   1   0 -11    6.03    0.24
  -1   0  11    6.14    0.25
  -1   0  11    5.71    0.24
   1   0 -10   16.24    0.56
  -1   0  10   16.89    0.58
  -1   0  10   16.25    0.56
   1   0  -9    0.92    0.05
   1   0  -9    1.16    0.08
   1   0  -9    0.88    0.08
   1   0  -9    0.93    0.12
  -1   0   9    0.90    0.08
  -1   0   9    0.88    0.12
  -1   0   9    0.82    0.06
  -1   0   9    0.87    0.08
   1   0  -8    2.84    0.12
   1   0  -8    2.70    0.11
   1   0  -8    3.01    0.13
   1   0  -8    2.76    0.12
   1   0  -8    2.97    0.13
  -1   0   8    3.09    0.14
  -1   0   8    2.79    0.17
  -1   0   8    3.10    0.13
  -1   0   8    2.59    0.17
   1   0  -7    0.79    0.05
   1   0  -7    0.65    0.04
   1   0  -7    0.70    0.07
   1   0  -7    0.70    0.07
  -1   0   7    0.70    0.07
  -1   0   7    0.67    0.07
  -1   0   7    0.78    0.07
  -1   0   7    0.82    0.05
  -1   0   7    0.71    0.07
  -1   0   7    0.58    0.07
   1   0  -6    0.77    0.06
   1   0  -6    0.84    0.06
   1   0  -6    0.78    0.10
   1   0  -6    0.88    0.10
  -1   0   6    0.82    0.05
  -1   0   6    1.06    0.08
  -1   0   6    0.77    0.06
  -1   0   6    0.73    0.06
  -1   0   6    0.78    0.07
   1   0  -5    0.57    0.04
   1   0  -5    0.73    0.07
   1   0  -5    0.58    0.03
   1   0  -5    0.56    0.05
  -1   0   5    0.53    0.06
  -1   0   5    0.58    0.07
  -1   0   5    0.59    0.03
  -1   0   5    0.51    0.05
   1   0  -4   60.21    1.98
   1   0  -4   61.06    2.12
   1   0  -4   62.43    2.02
   1   0  -4   59.70    1.97
   1   0  -4   62.44    2.06
   1   0  -4   59.34    1.97
  -1   0   4   61.22    1.98
  -1   0   4   60.28    2.03
  -1   0   4   59.69    1.89
  -1   0   4   55.79    1.86
   1   0  -3  139.43    5.12
   1   0  -3  125.03    4.83
   1   0  -3  146.65    5.25
   1   0  -3  137.71    5.15
   1   0  -3  136.55    5.08
   1   0  -3  131.07    4.85
  -1   0   3  143.96    5.29
  -1   0   3  139.80    5.37
  -1   0   3  140.17    5.10
  -1   0   3  129.61    4.81
   1   0  -2  330.78   14.53
   1   0  -2  280.68   12.63
   1   0  -2  326.97   14.09
   1   0  -2  326.63   14.50
   1   0  -2  309.72   13.73
  -1   0   2  319.98   14.04
  -1   0   2  298.08   13.47
  -1   0   2  331.06   14.40
  -1   0   2  304.27   13.50
   1   0  -1  116.71    4.02
   1   0  -1  107.90    3.77
   1   0  -1  115.49    3.92
   1   0  -1  118.43    4.08
   1   0  -1  117.56    4.03
  -1   0   1  121.79    4.22
  -1   0   1  115.35    3.91
  -1   0   1  113.21    3.90
  -1   0   1  114.76    3.97
   1   0   0   53.93    1.61
   1   0   0   51.57    1.51
   1   0   0   52.40    1.55
   1   0   0   53.94    1.58
  -1   0   0   53.87    1.59
  -1   0   0   52.77    1.50
  -1   0   0   54.71    1.60
  -1   0   0   53.65    1.56
   1   0   1   85.50    2.78
   1   0   1   82.86    2.73
   1   0   1   87.03    2.81
   1   0   1   87.07    2.80
  -1   0  -1   86.86    2.83
  -1   0  -1   82.15    2.70
  -1   0  -1   81.25    2.62
  -1   0  -1   83.49    2.72
   1   0   2   51.73    1.65
   1   0   2   52.41    1.48
   1   0   2   50.54    1.60
   1   0   2   51.21    1.55
  -1   0  -2   50.90    1.56
  -1   0  -2   50.39    1.47
  -1   0  -2   48.54    1.55
  -1   0  -2   52.07    1.57
  -1   0  -2   49.52    1.50
  -1   0  -2   49.58    1.56
   1   0   3   37.32    1.06
   1   0   3   37.22    1.16
   1   0   3   38.49    1.18
   1   0   3   37.26    1.12
  -1   0  -3   36.32    1.09
  -1   0  -3   40.30    1.17
  -1   0  -3   37.14    1.10
  -1   0  -3   36.26    1.14
   1   0   4    4.69    0.13
   1   0   4    4.93    0.16
  -1   0  -4    4.59    0.14
  -1   0  -4    4.93    0.16
  -1   0  -4    5.30    0.17
  -1   0  -4    4.58    0.17
  -1   0  -4    4.99    0.15
  -1   0  -4    4.79    0.15
   1   0   5   62.02    2.01
   1   0   5   64.01    2.16
   1   0   5   62.63    2.10
   1   0   5   62.34    2.11
  -1   0  -5   59.68    1.98
  -1   0  -5   61.67    2.08
  -1   0  -5   62.09    2.16
  -1   0  -5   59.76    2.01
  -1   0  -5   61.16    2.11
   1   0   6    0.64    0.07
   1   0   6    0.67    0.07
   1   0   6    0.73    0.06
   1   0   6    0.54    0.07
  -1   0  -6    0.49    0.06
  -1   0  -6    0.49    0.07
  -1   0  -6    0.53    0.06
  -1   0  -6    0.57    0.07
   1   0   7   58.22    1.97
   1   0   7   62.49    2.17
   1   0   7   60.85    2.11
   1   0   7   59.29    2.10
  -1   0  -7   60.76    2.07
  -1   0  -7   57.20    2.01
  -1   0  -7   61.81    2.13
  -1   0  -7   57.79    2.00
  -1   0  -7   59.08    2.07
   1   0   8   56.12    1.94
   1   0   8   57.14    2.01
   1   0   8   57.80    2.06
   1   0   8   58.46    2.07
  -1   0  -8   57.67    2.01
  -1   0  -8   53.87    1.92
  -1   0  -8   56.43    1.97
  -1   0  -8   56.82    1.98
   1   0   9   17.34    0.64
   1   0   9   16.71    0.61
   1   0   9   16.65    0.55
   1   0   9   17.62    0.60
  -1   0  -9   16.30    0.53
  -1   0  -9   16.86    0.55
   1   0  10   15.65    0.60
  -1   0 -10   14.57    0.49
  -1   0 -10   15.62    0.54
   1   0  11    3.40    0.22
  -1   0 -11    3.31    0.16
  -1   0 -11    3.28    0.21
   1   0  12   26.38    0.95
  -1   0 -12   27.25    0.95
  -1   0 -12   27.26    0.96
   1   0  13   31.83    1.18
  -1   0 -13   32.69    1.17
  -1   0 -13   34.88    1.25
   1   0  14    0.04    0.07
  -1   0 -14    0.04    0.04
  -1   0 -14    0.07    0.05
  -1   0 -15    1.75    0.11
  -1   0 -15    3.04    0.18
  -1   0 -16    6.14    0.23
   1   1 -17    1.86    0.15
  -1  -1  17    1.56    0.08
   1   1 -16   14.32    0.50
  -1  -1  16   13.59    0.47
   1   1 -15    3.08    0.15
  -1  -1  15    3.70    0.18
   1   1 -14    4.54    0.20
  -1  -1  14    4.42    0.21
  -1  -1  14    4.32    0.21
   1   1 -13   71.08    2.77
  -1  -1  13   73.89    2.94
  -1  -1  13   70.26    2.73
   1   1 -12    3.12    0.15
  -1  -1  12    3.29    0.23
  -1  -1  12    3.03    0.17
   1   1 -11   26.87    0.98
  -1  -1  11   28.48    1.07
  -1  -1  11   26.82    0.94
   1   1 -10   61.63    2.27
   1   1 -10   60.53    2.20
  -1  -1  10   60.38    2.20
  -1  -1  10   65.34    2.38
  -1  -1  10   61.86    2.26
   1   1  -9    2.74    0.11
   1   1  -9    3.02    0.21
   1   1  -9    2.62    0.16
   1   1  -9    3.10    0.19
  -1  -1   9    2.97    0.13
  -1  -1   9    3.06    0.16
  -1  -1   9    2.94    0.14
   1   1  -8    6.17    0.20
   1   1  -8    7.14    0.32
   1   1  -8    6.18    0.22
  -1  -1   8    6.33    0.22
  -1  -1   8    6.47    0.24
  -1  -1   8    5.85    0.21
   1   1  -7    0.03    0.03
   1   1  -7    0.14    0.06
   1   1  -7    0.13    0.04
   1   1  -7    0.02    0.04
  -1  -1   7    0.18    0.04
  -1  -1   7    0.02    0.05
  -1  -1   7    0.05    0.01
  -1  -1   7    0.09    0.07
   1   1  -6    7.82    0.24
   1   1  -6    8.37    0.29
   1   1  -6    7.95    0.24
   1   1  -6    8.29    0.26
  -1  -1   6    8.44    0.30
  -1  -1   6    8.35    0.29
  -1  -1   6    7.89    0.20
  -1  -1   6    8.68    0.28
   1   1  -5  139.61    5.42
   1   1  -5  146.07    5.75
   1   1  -5  141.94    5.43
   1   1  -5  142.88    5.51
  -1  -1   5  138.21    5.37
  -1  -1   5  133.94    5.31
  -1  -1   5  141.25    5.04
  -1  -1   5  141.61    5.06
  -1  -1   5  142.91    5.56
   1   1  -4   12.99    0.38
   1   1  -4   13.93    0.45
   1   1  -4   13.31    0.36
   1   1  -4   13.27    0.37
  -1  -1   4   13.25    0.38
  -1  -1   4   13.23    0.42
  -1  -1   4   13.55    0.39
   1   1  -3  350.72   16.13
   1   1  -3  352.25   16.39
   1   1  -3  351.56   16.03
  -1  -1   3  323.40   14.92
  -1  -1   3  354.60   16.53
  -1  -1   3  354.45   16.28
  -1  -1   3  342.17   15.78
   1   1  -2   60.29    1.92
   1   1  -2   62.02    2.08
   1   1  -2   62.37    1.81
   1   1  -2   65.77    2.05
   1   1  -2   62.71    1.91
  -1  -1   2   62.05    1.99
  -1  -1   2   63.10    2.02
  -1  -1   2   59.81    1.72
  -1  -1   2   63.14    1.98
  -1  -1   2   61.90    1.94
   1   1  -1   58.34    1.84
   1   1  -1   59.11    1.84
   1   1  -1   62.87    1.91
   1   1  -1   63.18    1.97
   1   1  -1   62.64    1.87
  -1  -1   1   63.07    1.99
  -1  -1   1   59.76    1.87
  -1  -1   1   59.05    1.84
  -1  -1   1   60.55    1.89
  -1  -1   1   59.86    1.79
   1   1   0  114.84    4.01
   1   1   0  111.71    3.83
   1   1   0  106.44    3.78
   1   1   0  110.05    3.85
   1   1   0  113.86    3.87
  -1  -1   0  110.29    3.88
  -1  -1   0  110.64    3.74
  -1  -1   0  100.53    3.59
  -1  -1   0  105.84    3.71
  -1  -1   0  111.82    3.85
   1   1   1   12.28    0.32
   1   1   1   10.54    0.39
   1   1   1   12.02    0.32
  -1  -1  -1   12.29    0.32
  -1  -1  -1   11.17    0.34
  -1  -1  -1   11.13    0.30
  -1  -1  -1   11.86    0.28
  -1  -1  -1   11.81    0.29
   1   1   2   10.02    0.26
   1   1   2    9.31    0.21
   1   1   2    9.42    0.20
   1   1   2    9.48    0.36
   1   1   2    9.37    0.26
  -1  -1  -2    9.74    0.26
  -1  -1  -2    9.24    0.29
  -1  -1  -2    9.37    0.29
  -1  -1  -2    9.18    0.24
  -1  -1  -2    9.07    0.24
   1   1   3  112.02    3.96
   1   1   3  108.10    3.74
   1   1   3  108.78    3.72
   1   1   3  112.03    4.18
   1   1   3  109.44    3.95
  -1  -1  -3  104.93    3.76
  -1  -1  -3  105.97    3.92
  -1  -1  -3  109.55    3.97
  -1  -1  -3  106.16    3.86
  -1  -1  -3  106.68    3.82
   1   1   4   76.15    2.51
   1   1   4   76.27    2.46
   1   1   4   79.24    2.86
   1   1   4   73.58    2.52
   1   1   4   73.32    2.53
  -1  -1  -4   69.59    2.34
  -1  -1  -4   72.96    2.61
  -1  -1  -4   71.02    2.45
  -1  -1  -4   70.07    2.44
   1   1   5   55.11    1.71
   1   1   5   54.71    1.86
   1   1   5   52.18    1.74
   1   1   5   48.44    1.65
  -1  -1  -5   50.39    1.68
  -1  -1  -5   51.68    1.70
  -1  -1  -5   53.10    1.79
  -1  -1  -5   49.81    1.68
  -1  -1  -5   52.41    1.77
   1   1   6    1.76    0.08
   1   1   6    1.68    0.11
   1   1   6    1.48    0.14
   1   1   6    2.04    0.10
  -1  -1  -6    1.97    0.09
  -1  -1  -6    1.71    0.08
  -1  -1  -6    1.63    0.10
  -1  -1  -6    1.94    0.09
   1   1   7    0.19    0.06
   1   1   7    0.27    0.05
  -1  -1  -7    0.15    0.03
  -1  -1  -7    0.24    0.06
  -1  -1  -7    0.16    0.05
  -1  -1  -7    0.13    0.04
   1   1   8    4.44    0.24
   1   1   8    4.18    0.22
  -1  -1  -8    3.68    0.16
  -1  -1  -8    3.80    0.17
  -1  -1  -8    3.85    0.16
  -1  -1  -8    3.79    0.15
  -1  -1  -9    0.10    0.06
  -1  -1  -9    0.14    0.06
  -1  -1  -9    0.12    0.05
   1   1  10   55.12    2.05
  -1  -1 -10   56.69    2.15
  -1  -1 -10   52.59    1.93
   1   1  11    1.72    0.13
  -1  -1 -11    1.72    0.12
  -1  -1 -11    1.70    0.11
   1   1  12   29.51    1.14
  -1  -1 -12   30.97    1.10
  -1  -1 -12   28.47    1.07
   1   1  13   26.32    0.97
  -1  -1 -13   25.69    0.94
  -1  -1 -13   25.78    0.92
   1   1  14    9.09    0.39
  -1  -1 -14    8.63    0.33
  -1  -1 -14    8.87    0.34
   1   1  15    0.64    0.09
  -1  -1 -15    0.67    0.07
  -1  -1 -15    0.68    0.07
  -1  -1 -16    0.82    0.07
   1   2 -18   10.01    0.32
   1   2 -17    6.06    0.27
  -1  -2  17    6.03    0.22
   1   2 -16    3.77    0.17
  -1  -2  16    3.72    0.17
   1   2 -15   13.32    0.48
  -1  -2  15   12.88    0.48
  -1  -2  14    3.09    0.18
  -1  -2  14    2.93    0.17
   1   2 -13    6.95    0.31
  -1  -2  13    8.39    0.34
  -1  -2  13    8.34    0.40
   1   2 -12    0.45    0.06
   1   2 -12    0.60    0.07
  -1  -2  12    0.66    0.10
  -1  -2  12    0.60    0.13
   1   2 -11   15.86    0.55
  -1  -2  11   17.37    0.62
  -1  -2  11   18.45    0.67
  -1  -2  11   17.91    0.69
   1   2 -10    8.63    0.30
   1   2 -10    8.23    0.33
  -1  -2  10    8.41    0.31
  -1  -2  10    8.89    0.34
  -1  -2  10    8.53    0.36
   1   2  -9   24.00    0.80
   1   2  -9   26.11    0.89
   1   2  -9   22.69    0.75
   1   2  -9   24.41    0.80
  -1  -2   9   24.23    0.88
  -1  -2   9   24.83    0.87
  -1  -2   9   24.80    0.89
   1   2  -8   28.49    0.94
   1   2  -8   29.16    1.00
   1   2  -8   28.05    0.90
   1   2  -8   28.40    0.92
  -1  -2   8   28.06    0.94
  -1  -2   8   28.75    1.00
  -1  -2   8   30.40    0.99
   1   2  -7    3.07    0.13
   1   2  -7    3.21    0.17
   1   2  -7    3.14    0.15
   1   2  -7    2.82    0.11
  -1  -2   7    3.13    0.14
  -1  -2   7    2.96    0.16
  -1  -2   7    3.22    0.13
   1   2  -6    0.65    0.07
   1   2  -6    0.80    0.09
   1   2  -6    0.65    0.05
   1   2  -6    0.90    0.06
  -1  -2   6    0.63    0.07
  -1  -2   6    0.88    0.09
   1   2  -5   41.49    1.35
   1   2  -5   41.13    1.43
   1   2  -5   41.07    1.31
   1   2  -5   43.21    1.34
  -1  -2   5   39.29    1.29
  -1  -2   5   42.61    1.40
  -1  -2   5   43.69    1.40
   1   2  -4  220.79    9.32
   1   2  -4  221.43    9.38
   1   2  -4  212.35    8.81
  -1  -2   4  209.40    8.95
  -1  -2   4  214.99    9.10
  -1  -2   4  221.42    9.18
  -1  -2   4  219.30    9.31
   1   2  -3   16.22    0.47
   1   2  -3   15.74    0.46
   1   2  -3   15.77    0.37
   1   2  -3   16.62    0.44
   1   2  -3   16.26    0.40
  -1  -2   3   15.92    0.47
  -1  -2   3   15.77    0.45
  -1  -2   3   16.16    0.39
  -1  -2   3   15.75    0.42
  -1  -2   3   16.25    0.44
   1   2  -2  113.59    4.13
   1   2  -2  117.20    4.23
   1   2  -2  113.02    3.98
   1   2  -2  115.40    4.11
   1   2  -2  116.39    4.00
  -1  -2   2  112.04    4.13
  -1  -2   2  109.83    3.95
  -1  -2   2  107.60    3.85
  -1  -2   2  117.67    4.24
  -1  -2   2  112.63    3.93
   1   2  -1   16.81    0.46
   1   2  -1   17.27    0.47
   1   2  -1   17.65    0.47
   1   2  -1   17.83    0.51
   1   2  -1   17.92    0.41
  -1  -2   1   17.08    0.49
  -1  -2   1   16.85    0.47
  -1  -2   1   16.56    0.48
  -1  -2   1   17.04    0.46
  -1  -2   1   17.23    0.40
   1   2   0    1.58    0.08
   1   2   0    1.62    0.05
   1   2   0    1.57    0.06
   1   2   0    1.64    0.07
  -1  -2   0    1.57    0.07
  -1  -2   0    1.79    0.07
  -1  -2   0    1.64    0.12
  -1  -2   0    1.60    0.06
  -1  -2   0    1.67    0.04
   1   2   1  112.56    4.04
   1   2   1  110.53    3.85
   1   2   1  112.97    4.18
   1   2   1  115.32    4.17
  -1  -2  -1  113.46    4.10
  -1  -2  -1  110.64    3.86
  -1  -2  -1  112.73    4.23
  -1  -2  -1  106.24    3.89
  -1  -2  -1  107.82    3.66
  -1  -2  -1  105.24    3.65
   1   2   2   84.19    2.80
   1   2   2   81.24    2.64
   1   2   2   72.66    2.65
   1   2   2   84.06    2.89
  -1  -2  -2   81.79    2.83
  -1  -2  -2   76.32    2.47
  -1  -2  -2   81.93    2.93
  -1  -2  -2   80.68    2.79
  -1  -2  -2   80.28    2.67
  -1  -2  -2   81.45    2.76
   1   2   3    7.73    0.20
   1   2   3    6.78    0.18
   1   2   3    7.23    0.18
   1   2   3    7.38    0.24
  -1  -2  -3    6.84    0.22
  -1  -2  -3    7.00    0.25
  -1  -2  -3    7.54    0.24
  -1  -2  -3    6.88    0.18
  -1  -2  -3    7.68    0.24
   1   2   4   43.06    1.33
   1   2   4   39.79    1.20
   1   2   4   39.63    1.18
   1   2   4   40.42    1.40
   1   2   4   41.33    1.34
  -1  -2  -4   38.43    1.22
  -1  -2  -4   42.55    1.48
  -1  -2  -4   40.57    1.32
  -1  -2  -4   39.29    1.27
  -1  -2  -4   41.51    1.31
   1   2   5  139.12    5.57
   1   2   5  130.36    5.09
  -1  -2  -5  114.30    4.45
  -1  -2  -5  124.28    4.82
  -1  -2  -5  131.29    5.15
  -1  -2  -5  126.82    4.97
  -1  -2  -5  120.26    4.69
  -1  -2  -5  136.23    5.22
   1   2   6   42.78    1.54
   1   2   6   40.09    1.36
  -1  -2  -6   38.53    1.30
  -1  -2  -6   37.78    1.29
  -1  -2  -6   35.10    1.18
  -1  -2  -6   38.03    1.26
  -1  -2  -7    3.77    0.17
  -1  -2  -7    3.76    0.17
  -1  -2  -7    3.44    0.14
  -1  -2  -8    0.84    0.09
  -1  -2  -8    0.84    0.09
  -1  -2  -8    0.80    0.10
  -1  -2  -9    5.71    0.23
  -1  -2  -9    5.39    0.24
  -1  -2  -9    5.64    0.22
  -1  -2 -10   10.08    0.38
  -1  -2 -10    8.32    0.31
   1   2  11   17.89    0.66
  -1  -2 -11   18.26    0.68
   1   2  12   56.30    2.16
  -1  -2 -12   56.89    2.11
   1   2  13    0.55    0.13
  -1  -2 -13    0.53    0.08
   1   2  14    3.30    0.16
  -1  -2 -14    3.28    0.15
   1   2  15    0.88    0.09
  -1  -2 -15    0.89    0.09
   1   3 -18   11.79    0.36
   1   3 -17    7.70    0.31
  -1  -3  17    8.07    0.29
   1   3 -16    0.05    0.05
  -1  -3  16    0.05    0.06
   1   3 -15    0.20    0.06
  -1  -3  15    0.25    0.08
  -1  -3  14   46.83    1.78
   1   3 -13   66.60    2.62
  -1  -3  13   72.89    2.98
  -1  -3  13   72.38    2.87
  -1  -3  12    3.95    0.21
  -1  -3  12    3.95    0.23
  -1  -3  12    3.74    0.18
  -1  -3  11   46.45    1.81
  -1  -3  11   47.15    1.78
  -1  -3  11   45.75    1.68
  -1  -3  10   59.88    2.29
  -1  -3  10   62.10    2.40
  -1  -3  10   63.59    2.37
   1   3  -9   17.69    0.57
   1   3  -9   18.38    0.60
  -1  -3   9   17.69    0.70
  -1  -3   9   18.01    0.67
  -1  -3   9   19.05    0.64
   1   3  -8    1.05    0.09
   1   3  -8    0.91    0.17
   1   3  -8    0.97    0.06
   1   3  -8    0.76    0.09
  -1  -3   8    0.88    0.09
  -1  -3   8    0.82    0.11
  -1  -3   8    0.86    0.10
   1   3  -7    0.07    0.05
   1   3  -7    0.10    0.06
   1   3  -7    0.09    0.03
   1   3  -7    0.10    0.03
  -1  -3   7    0.13    0.08
  -1  -3   7    0.16    0.06
  -1  -3   7    0.14    0.04
   1   3  -6    1.17    0.09
   1   3  -6    1.00    0.09
   1   3  -6    1.00    0.05
   1   3  -6    1.12    0.07
  -1  -3   6    0.91    0.09
  -1  -3   6    1.07    0.09
  -1  -3   6    1.04    0.09
   1   3  -5    0.30    0.06
   1   3  -5    0.38    0.06
   1   3  -5    0.36    0.02
  -1  -3   5    0.30    0.10
  -1  -3   5    0.39    0.06
  -1  -3   5    0.33    0.05
  -1  -3   5    0.31    0.05
   1   3  -4   24.28    0.80
   1   3  -4   23.65    0.74
   1   3  -4   22.48    0.58
   1   3  -4   24.45    0.70
   1   3  -4   23.63    0.63
  -1  -3   4   23.51    0.76
  -1  -3   4   23.44    0.72
  -1  -3   4   22.88    0.61
  -1  -3   4   24.07    0.71
  -1  -3   4   22.56    0.63
   1   3  -3    2.24    0.13
   1   3  -3    2.21    0.07
   1   3  -3    2.17    0.08
   1   3  -3    2.11    0.05
  -1  -3   3    2.07    0.11
  -1  -3   3    2.07    0.09
  -1  -3   3    2.05    0.09
  -1  -3   3    2.25    0.08
   1   3  -2    4.09    0.14
   1   3  -2    4.16    0.13
   1   3  -2    4.13    0.12
   1   3  -2    4.43    0.13
  -1  -3   2    4.22    0.16
  -1  -3   2    4.23    0.13
  -1  -3   2    3.90    0.16
  -1  -3   2    4.23    0.13
   1   3  -1   15.53    0.45
   1   3  -1   15.43    0.44
   1   3  -1   15.62    0.44
   1   3  -1   15.90    0.45
  -1  -3   1   16.24    0.53
  -1  -3   1   14.88    0.42
  -1  -3   1   14.74    0.46
  -1  -3   1   15.08    0.46
   1   3   0    0.14    0.03
   1   3   0    0.18    0.03
   1   3   0    0.05    0.05
   1   3   0    0.11    0.04
  -1  -3   0    0.10    0.06
  -1  -3   0    0.11    0.04
  -1  -3   0    0.07    0.05
  -1  -3   0    0.08    0.05
   1   3   1    0.45    0.03
   1   3   1    0.48    0.09
   1   3   1    0.46    0.05
  -1  -3  -1    0.36    0.07
  -1  -3  -1    0.51    0.03
  -1  -3  -1    0.39    0.07
  -1  -3  -1    0.39    0.05
   1   3   2   86.72    2.94
   1   3   2   75.41    2.60
   1   3   2   71.98    2.68
   1   3   2   82.88    2.98
  -1  -3  -2   76.41    2.72
  -1  -3  -2   76.67    2.57
  -1  -3  -2   78.52    2.88
  -1  -3  -2   75.65    2.67
   1   3   3   44.30    1.37
   1   3   3   41.98    1.39
  -1  -3  -3   37.93    1.28
  -1  -3  -3   40.47    1.45
  -1  -3  -3   40.03    1.32
   1   3   4    0.43    0.09
   1   3   4    0.56    0.07
  -1  -3  -4    0.48    0.07
  -1  -3  -4    0.44    0.07
   1   3   5    1.75    0.14
   1   3   5    1.89    0.12
  -1  -3  -5    2.10    0.12
  -1  -3  -5    2.16    0.12
  -1  -3  -6    0.87    0.09
  -1  -3  -6    0.88    0.10
  -1  -3  -7    0.68    0.09
  -1  -3  -7    0.75    0.10
  -1  -3  -8    0.23    0.07
  -1  -3  -8    0.20    0.08
  -1  -3  -9   15.43    0.55
  -1  -3  -9   17.40    0.73
  -1  -3 -10    4.07    0.21
   1   3  11    0.09    0.07
  -1  -3 -11    0.10    0.06
   1   3  12    2.46    0.15
  -1  -3 -12    2.52    0.20
   1   3  13    0.80    0.09
  -1  -3 -13    0.74    0.12
   1   3  14    0.60    0.06
  -1  -3 -14    0.58    0.06
   1   4 -17    7.75    0.26
  -1  -4  17    9.08    0.31
   1   4 -16    3.45    0.14
  -1  -4  16    3.98    0.19
   1   4 -15    3.09    0.20
   1   4 -15    3.23    0.19
  -1  -4  15    3.60    0.20
   1   4 -14    0.09    0.08
   1   4 -14    0.02    0.04
  -1  -4  14    0.00    0.07
   1   4 -13    2.17    0.17
  -1  -4  13    2.48    0.16
  -1  -4  13    2.60    0.19
   1   4 -12   14.67    0.52
  -1  -4  12   15.89    0.62
  -1  -4  12   15.48    0.63
  -1  -4  11    0.77    0.12
  -1  -4  11    0.82    0.20
  -1  -4  10   74.57    3.03
  -1  -4  10   76.89    3.08
  -1  -4   9   52.38    1.99
  -1  -4   9   56.95    2.18
   1   4  -8   15.95    0.50
  -1  -4   8   16.13    0.60
  -1  -4   8   16.53    0.69
   1   4  -7   18.63    0.64
   1   4  -7   18.36    0.65
   1   4  -7   18.20    0.55
  -1  -4   7   18.52    0.66
  -1  -4   7   18.89    0.66
   1   4  -6   58.72    2.12
   1   4  -6   57.72    2.16
   1   4  -6   60.31    2.02
  -1  -4   6   57.25    2.19
  -1  -4   6   58.94    2.19
   1   4  -5   19.16    0.63
   1   4  -5   18.50    0.66
   1   4  -5   19.47    0.59
  -1  -4   5   18.82    0.73
  -1  -4   5   19.65    0.69
  -1  -4   5   19.47    0.60
   1   4  -4   19.46    0.62
   1   4  -4   18.01    0.58
   1   4  -4   19.11    0.56
  -1  -4   4   20.55    0.70
  -1  -4   4   17.90    0.57
  -1  -4   4   18.94    0.56
   1   4  -3  119.90    4.59
   1   4  -3  116.71    4.49
   1   4  -3  112.68    4.29
   1   4  -3  116.07    4.36
  -1  -4   3  125.19    5.01
  -1  -4   3  112.62    4.36
  -1  -4   3  105.60    4.18
  -1  -4   3  115.40    4.35
   1   4  -2   27.56    0.85
   1   4  -2   26.79    0.85
   1   4  -2   26.05    0.81
   1   4  -2   27.33    0.83
  -1  -4   2   28.02    0.94
  -1  -4   2   24.50    0.86
  -1  -4   2   25.74    0.78
   1   4  -1   24.61    0.78
   1   4  -1   24.14    0.79
   1   4  -1   24.99    0.77
   1   4  -1   24.54    0.79
  -1  -4   1   24.49    0.82
  -1  -4   1   23.38    0.72
  -1  -4   1   23.88    0.80
  -1  -4   1   24.14    0.74
   1   4   0   16.73    0.51
   1   4   0   16.01    0.51
   1   4   0   15.72    0.49
   1   4   0   17.13    0.52
  -1  -4   0   16.60    0.55
  -1  -4   0   15.31    0.45
  -1  -4   0   16.08    0.55
  -1  -4   0   16.39    0.50
   1   4   1   25.93    0.78
   1   4   1   23.50    0.79
   1   4   1   26.65    0.90
  -1  -4  -1   23.78    0.81
  -1  -4  -1   24.93    0.85
  -1  -4  -1   25.76    0.86
   1   4   2    0.74    0.04
   1   4   2    0.81    0.09
   1   4   2    0.86    0.08
  -1  -4  -2    0.74    0.07
  -1  -4  -2    0.89    0.14
  -1  -4  -2    0.80    0.11
  -1  -4  -3   51.70    1.89
  -1  -4  -3   51.87    1.84
  -1  -4  -4    0.25    0.07
  -1  -4  -4    0.20    0.06
  -1  -4  -5   30.22    1.07
  -1  -4  -5   30.11    1.08
  -1  -4  -6    0.90    0.10
  -1  -4  -6    0.90    0.11
  -1  -4  -7   16.75    0.61
  -1  -4  -7   17.10    0.66
  -1  -4  -8    1.97    0.14
  -1  -4  -8    2.06    0.16
  -1  -4  -9    0.21    0.08
  -1  -4  -9    0.22    0.13
   1   4  10   20.52    0.77
  -1  -4 -10   20.74    0.77
   1   4  11   45.43    1.79
  -1  -4 -11   43.21    1.63
   1   4  12    4.42    0.20
  -1  -4 -12    4.05    0.18
   1   4  13    6.81    0.25
  -1  -4 -13    6.58    0.24
  -1  -5  17   10.63    0.36
   1   5 -16    1.76    0.10
  -1  -5  16    2.09    0.18
   1   5 -15    0.47    0.07
  -1  -5  15    0.45    0.09
   1   5 -14   15.33    0.56
  -1  -5  14   15.84    0.62
  -1  -5  13    8.74    0.45
  -1  -5  13    8.67    0.50
  -1  -5  12    0.12    0.09
  -1  -5  12    0.19    0.10
  -1  -5  11   51.72    2.04
  -1  -5  11   53.72    2.17
  -1  -5  10   17.26    0.70
  -1  -5  10   18.15    0.75
  -1  -5   9    0.46    0.17
  -1  -5   9    0.33    0.11
  -1  -5   8   26.09    1.10
  -1  -5   8   26.47    1.07
  -1  -5   7    9.46    0.50
  -1  -5   7    9.82    0.38
  -1  -5   6    1.50    0.21
  -1  -5   6    1.44    0.11
  -1  -5   5   32.68    1.20
  -1  -5   5   30.09    1.03
  -1  -5   5   28.42    0.90
   1   5  -4    5.68    0.22
   1   5  -4    5.62    0.18
  -1  -5   4    5.99    0.27
  -1  -5   4    5.83    0.22
  -1  -5   4    5.44    0.20
   1   5  -3    9.76    0.34
   1   5  -3   10.19    0.32
  -1  -5   3   10.81    0.42
  -1  -5   3   10.27    0.35
  -1  -5   3   10.40    0.32
   1   5  -2   63.57    2.30
   1   5  -2   59.85    2.26
   1   5  -2   62.90    2.23
  -1  -5   2   63.95    2.45
  -1  -5   2   59.53    2.18
  -1  -5   2   63.02    2.20
   1   5  -1    3.41    0.13
   1   5  -1    3.42    0.14
   1   5  -1    3.81    0.15
  -1  -5   1    3.77    0.25
  -1  -5   1    3.24    0.16
  -1  -5   1    3.32    0.13
   1   5   0   12.48    0.38
   1   5   0   12.03    0.42
  -1  -5   0   11.89    0.46
  -1  -5   0   12.54    0.52
  -1  -5   0   13.53    0.43
  -1  -5  -1    0.22    0.07
  -1  -5  -1    0.24    0.05
  -1  -5  -2   41.69    1.61
  -1  -5  -2   42.89    1.57
  -1  -5  -3   11.84    0.45
  -1  -5  -3   11.49    0.43
  -1  -5  -4    8.19    0.34
  -1  -5  -4    7.98    0.33
  -1  -5  -5   34.90    1.28
  -1  -5  -5   32.79    1.25
  -1  -5  -6    3.19    0.18
  -1  -5  -6    3.17    0.19
  -1  -5  -7    1.72    0.13
  -1  -5  -7    1.91    0.16
  -1  -5  -8    0.09    0.07
  -1  -5  -8    0.11    0.11
   1   5   9   24.67    0.92
  -1  -5  -9   24.35    0.92
   1   5  10    1.71    0.13
  -1  -5 -10    1.63    0.17
   1   5  11    8.86    0.33
  -1  -5 -11    8.33    0.37
   1   6 -16    5.93    0.21
  -1  -6  16    6.73    0.25
   1   6 -15    0.71    0.08
  -1  -6  15    0.78    0.10
   1   6 -14    0.04    0.06
  -1  -6  14    0.07    0.07
  -1  -6  13   18.99    0.73
  -1  -6  13   18.36    0.73
  -1  -6  12    1.62    0.24
  -1  -6  12    1.47    0.25
  -1  -6  11    2.94    0.21
  -1  -6  11    2.89    0.33
  -1  -6  10   56.68    2.33
  -1  -6  10   59.53    2.58
  -1  -6   9   40.03    1.61
  -1  -6   9   40.54    1.60
  -1  -6   8   35.75    1.53
  -1  -6   8   35.37    1.34
  -1  -6   7    0.79    0.14
  -1  -6   7    0.93    0.11
  -1  -6   6   13.60    0.59
  -1  -6   6   13.88    0.52
  -1  -6   5    0.43    0.17
  -1  -6   5    0.34    0.07
  -1  -6   4    6.36    0.32
  -1  -6   4    6.22    0.25
  -1  -6   3   25.34    1.10
  -1  -6   2    7.34    0.35
  -1  -6   2    7.35    0.25
  -1  -6   1    0.85    0.10
  -1  -6   0    6.72    0.29
  -1  -6   0    7.30    0.27
  -1  -6  -1    9.25    0.38
  -1  -6  -1    9.40    0.40
  -1  -6  -2    0.22    0.07
  -1  -6  -2    0.19    0.07
  -1  -6  -3   49.56    1.93
  -1  -6  -3   48.84    1.90
  -1  -6  -4   18.34    0.76
  -1  -6  -4   17.91    0.70
  -1  -6  -5    0.05    0.06
  -1  -6  -5    0.10    0.11
  -1  -6  -6    1.65    0.12
  -1  -6  -6    1.58    0.20
  -1  -6  -7    9.06    0.35
  -1  -6  -7    8.88    0.39
   1   6   8    0.37    0.12
  -1  -6  -8    0.37    0.08
   1   6   9    1.33    0.10
  -1  -6  -9    1.29    0.10
   1   7 -14    1.08    0.10
  -1  -7  14    1.06    0.11
   1   7 -13   28.57    1.04
  -1  -7  13   30.13    1.23
  -1  -7  12    7.92    0.44
  -1  -7  12    8.13    0.39
  -1  -7  11    0.29    0.18
  -1  -7  11    0.57    0.13
  -1  -7  10    2.23    0.28
  -1  -7  10    2.50    0.29
  -1  -7   9    2.78    0.22
  -1  -7   9    2.85    0.19
  -1  -7   8    1.88    0.19
  -1  -7   8    1.81    0.15
  -1  -7   7    1.34    0.17
  -1  -7   7    1.26    0.13
  -1  -7   6   38.46    1.57
  -1  -7   6   36.55    1.42
  -1  -7   5    1.01    0.24
  -1  -7   4    0.66    0.14
  -1  -7   3    2.52    0.20
  -1  -7  -1    4.15    0.19
  -1  -7  -2    0.59    0.12
  -1  -7  -2    0.32    0.07
  -1  -7  -3    9.72    0.37
  -1  -7  -3    8.52    0.37
  -1  -7  -4    6.47    0.26
  -1  -7  -4    5.40    0.27
  -1  -7  -5    0.79    0.14
   1   7   6    0.41    0.11
  -1  -7  -6    0.33    0.07
   1   7   7    0.04    0.04
  -1  -7  -7    0.02    0.04
   1   8 -12    7.32    0.28
  -1  -8  12    7.17    0.29
  -1  -8  11    3.95    0.21
  -1  -8  11    4.26    0.23
  -1  -8  10    3.53    0.21
  -1  -8  10    3.88    0.22
  -1  -8   9    3.58    0.22
  -1  -8   9    3.70    0.27
  -1  -8   8   40.90    1.61
  -1  -8   8   37.95    1.47
  -1  -8   7   10.35    0.47
  -1  -8   6    0.78    0.20
  -1  -8   5    4.93    0.27
   2 -10   3    3.28    0.22
   2 -10   4    1.47    0.11
   2 -10   5    1.50    0.11
   2 -10   6    0.19    0.07
   2 -10   7   21.42    0.83
   2 -10   8   11.97    0.45
   2 -10   9    0.10    0.07
   2  -9  -5   11.99    0.42
   2  -9  -4    0.01    0.04
   2  -9  -3    2.21    0.14
   2  -9  -2   11.73    0.46
   2  -9  -1    2.05    0.16
   2  -9   0    0.38    0.07
   2  -9   0    0.52    0.15
   2  -9   1   12.21    0.53
   2  -9   1   12.30    0.52
   2  -9   2    0.12    0.06
   2  -9   2    0.08    0.08
   2  -9   3    0.04    0.06
   2  -9   4    7.65    0.32
   2  -9   5    4.08    0.22
   2  -9   6   20.51    0.78
   2  -9   7    0.14    0.11
  -2   9  -7    0.01    0.05
   2  -9   8   13.04    0.52
  -2   9  -8   10.70    0.44
   2  -9   9    0.26    0.10
  -2   9  -9    0.29    0.08
   2  -9  10    0.33    0.16
  -2   9 -10    0.21    0.07
   2  -9  11    1.02    0.20
  -2   9 -11    1.01    0.10
   2  -9  12   17.10    0.63
  -2   9 -12   16.13    0.57
   2  -8  -8    2.25    0.17
   2  -8  -7    3.56    0.18
   2  -8  -6    5.53    0.32
   2  -8  -5    0.91    0.12
   2  -8  -4    5.09    0.27
   2  -8  -3    4.85    0.27
   2  -8  -2    1.61    0.16
  -2   8   2    1.49    0.11
   2  -8  -1    0.92    0.10
   2  -8  -1    0.64    0.12
   2  -8   0   24.16    0.95
   2  -8   0   21.62    0.95
   2  -8   1    0.37    0.08
   2  -8   1    0.39    0.10
   2  -8   2    3.68    0.19
   2  -8   2    3.14    0.20
   2  -8   3    1.48    0.19
   2  -8   3    1.30    0.19
   2  -8   4    0.05    0.06
   2  -8   5    5.93    0.36
   2  -8   6   26.61    0.98
  -2   8  -6   22.21    0.89
   2  -8   7   19.35    0.76
  -2   8  -7   17.01    0.69
   2  -8   8    9.29    0.53
  -2   8  -8    8.22    0.37
   2  -8   9    1.69    0.18
  -2   8  -9    1.31    0.21
   2  -8  10    2.01    0.20
  -2   8 -10    1.93    0.16
   2  -8  11    9.13    0.43
  -2   8 -11    9.31    0.38
   2  -8  12    0.98    0.13
  -2   8 -12    0.81    0.11
   2  -8  13   25.80    1.03
  -2   8 -13   22.78    0.89
   2  -8  14    1.17    0.10
  -2   8 -14    1.01    0.09
   2  -7 -10    6.65    0.28
   2  -7 -10    4.40    0.22
   2  -7  -9    0.87    0.09
   2  -7  -9    0.61    0.08
   2  -7  -8    1.53    0.12
   2  -7  -8    1.06    0.16
   2  -7  -7    0.15    0.08
   2  -7  -7    0.16    0.08
   2  -7  -6    0.12    0.13
   2  -7  -6    0.08    0.06
   2  -7  -5    3.43    0.23
   2  -7  -4   28.12    1.09
  -2   7   4   23.39    0.87
   2  -7  -3  109.00    4.69
   2  -7  -2    0.10    0.07
   2  -7  -2    0.15    0.08
   2  -7  -1    1.01    0.10
   2  -7  -1    0.84    0.11
   2  -7   0   20.99    0.73
   2  -7   0   20.41    0.77
   2  -7   1    0.75    0.09
   2  -7   1    0.61    0.09
   2  -7   2    0.11    0.09
   2  -7   2   -0.01    0.05
   2  -7   3   22.96    0.82
   2  -7   3   21.97    0.81
   2  -7   4   29.42    1.13
   2  -7   4   33.40    1.20
   2  -7   4   30.10    1.13
   2  -7   5    1.87    0.16
   2  -7   5    2.00    0.15
   2  -7   5    1.73    0.13
   2  -7   6    8.76    0.39
   2  -7   6    9.19    0.47
   2  -7   7    3.31    0.22
  -2   7  -7    3.25    0.20
   2  -7   8    0.75    0.20
  -2   7  -8    0.78    0.12
   2  -7   9   34.10    1.34
  -2   7  -9   31.15    1.20
   2  -7  10    9.18    0.44
  -2   7 -10    9.04    0.39
   2  -7  11    0.80    0.15
  -2   7 -11    0.87    0.12
   2  -7  12    6.69    0.33
  -2   7 -12    5.95    0.28
   2  -7  13    4.46    0.24
  -2   7 -13    3.81    0.19
   2  -7  14    7.63    0.31
  -2   7 -14    6.88    0.27
   2  -7  15    8.94    0.31
  -2   7 -15    8.27    0.35
   2  -6 -12    4.25    0.22
  -2   6  12    4.32    0.21
   2  -6 -11   25.18    0.86
   2  -6 -11   22.90    0.88
   2  -6 -10    0.08    0.09
   2  -6 -10    0.04    0.05
   2  -6  -9    1.94    0.14
   2  -6  -9    1.43    0.12
   2  -6  -8    9.22    0.48
   2  -6  -8    8.86    0.38
   2  -6  -7    1.52    0.15
   2  -6  -7    1.46    0.13
   2  -6  -6    1.24    0.15
   2  -6  -6    1.15    0.18
  -2   6   6    1.17    0.11
   2  -6  -5   50.61    2.09
  -2   6   5   51.52    1.97
   2  -6  -4   49.57    1.89
   2  -6  -4   43.43    1.61
  -2   6   4   50.27    1.83
   2  -6  -3    5.86    0.23
   2  -6  -3    6.20    0.28
   2  -6  -3    5.14    0.23
   2  -6  -2   12.65    0.44
   2  -6  -2   13.06    0.48
   2  -6  -1    3.19    0.19
   2  -6  -1    2.68    0.21
   2  -6   0    0.02    0.05
   2  -6   0    0.17    0.06
   2  -6   1    0.05    0.05
   2  -6   1    0.05    0.05
   2  -6   2   19.09    0.67
   2  -6   2   19.95    0.68
   2  -6   2   20.29    0.69
  -2   6  -2   19.37    0.66
   2  -6   3    0.35    0.11
   2  -6   3    0.32    0.11
   2  -6   3    0.27    0.06
  -2   6  -3    0.29    0.05
   2  -6   4   15.07    0.56
   2  -6   4   14.46    0.51
   2  -6   4   13.97    0.49
  -2   6  -4   14.32    0.51
   2  -6   5   70.36    2.84
   2  -6   5   65.75    2.47
   2  -6   5   67.47    2.61
  -2   6  -5   65.72    2.46
   2  -6   6   41.13    1.56
   2  -6   6   41.15    1.59
   2  -6   6   39.04    1.43
   2  -6   7    3.65    0.22
   2  -6   7    3.69    0.21
   2  -6   8   24.23    1.01
  -2   6  -8   22.63    0.84
   2  -6   9    0.83    0.18
  -2   6  -9    0.33    0.10
   2  -6  10    8.77    0.40
  -2   6 -10    8.13    0.35
   2  -6  11   24.10    1.06
  -2   6 -11   22.49    0.84
   2  -6  12   27.70    1.16
  -2   6 -12   24.92    0.93
   2  -6  13    0.04    0.07
  -2   6 -13    0.03    0.06
   2  -6  14    0.12    0.06
  -2   6 -14    0.07    0.06
   2  -6  15    0.47    0.06
  -2   6 -15    0.41    0.06
  -2   6 -15    0.25    0.05
   2  -6  16    0.09    0.04
  -2   6 -16    0.07    0.06
   2  -5 -13   15.24    0.53
  -2   5  13   14.13    0.53
   2  -5 -12    1.30    0.09
   2  -5 -12    1.33    0.11
   2  -5 -11   14.63    0.53
   2  -5 -11   14.67    0.56
   2  -5 -10   40.02    1.48
   2  -5 -10   40.15    1.51
   2  -5  -9    0.46    0.09
   2  -5  -9    0.50    0.14
   2  -5  -8    4.28    0.23
   2  -5  -8    4.30    0.22
  -2   5   8    3.86    0.21
   2  -5  -7    2.13    0.17
   2  -5  -7    2.11    0.21
  -2   5   7    2.07    0.15
   2  -5  -6    2.08    0.16
   2  -5  -6    2.12    0.14
  -2   5   6    2.19    0.15
   2  -5  -5    0.76    0.10
   2  -5  -5    0.67    0.08
  -2   5   5    0.79    0.08
   2  -5  -4  102.56    3.99
   2  -5  -4  104.69    4.27
   2  -5  -4   98.95    3.88
  -2   5   4  104.82    4.07
   2  -5  -3  178.85    7.54
   2  -5  -3  174.32    7.52
   2  -5  -3  164.23    6.95
  -2   5   3  166.06    7.33
  -2   5   3  177.14    7.49
   2  -5  -2    1.15    0.08
   2  -5  -2    1.29    0.15
   2  -5  -2    0.93    0.08
  -2   5   2    0.87    0.08
  -2   5   2    1.02    0.10
  -2   5   2    1.11    0.07
   2  -5  -1   31.82    1.03
   2  -5  -1   31.44    1.06
   2  -5  -1   28.96    0.88
  -2   5   1   31.48    1.05
  -2   5   1   30.17    1.09
  -2   5   1   27.59    0.89
   2  -5   0   65.74    2.36
   2  -5   0   64.52    2.29
  -2   5   0   62.66    2.18
  -2   5   0   59.47    2.01
  -2   5   0   64.22    2.27
  -2   5   0   60.84    2.17
  -2   5   0   57.60    1.97
   2  -5   1   41.55    1.38
   2  -5   1   40.45    1.34
   2  -5   1   39.84    1.34
  -2   5  -1   37.88    1.21
  -2   5  -1   40.70    1.36
  -2   5  -1   36.21    1.23
   2  -5   2   16.80    0.55
   2  -5   2   16.00    0.52
   2  -5   2   15.25    0.50
  -2   5  -2   16.09    0.57
  -2   5  -2   14.96    0.48
   2  -5   3   46.70    1.67
   2  -5   3   47.30    1.63
   2  -5   3   46.71    1.61
  -2   5  -3   48.21    1.65
  -2   5  -3   46.76    1.58
   2  -5   4  197.85    8.75
   2  -5   4  194.01    8.35
   2  -5   4  199.33    8.58
  -2   5  -4  194.13    8.29
  -2   5  -4  191.93    8.17
  -2   5  -4  181.81    7.44
   2  -5   5    0.49    0.08
   2  -5   5    0.27    0.07
   2  -5   5    0.24    0.05
  -2   5  -5    0.24    0.06
  -2   5  -5    0.31    0.05
  -2   5  -5    0.25    0.03
   2  -5   6   43.67    1.59
   2  -5   6   42.73    1.51
   2  -5   6   42.89    1.51
  -2   5  -6   40.31    1.40
  -2   5  -6   41.70    1.39
  -2   5  -6   38.95    1.27
   2  -5   7    0.38    0.09
   2  -5   7    0.39    0.08
   2  -5   7    0.45    0.07
   2  -5   7    0.27    0.04
  -2   5  -7    0.29    0.04
   2  -5   8   10.67    0.41
   2  -5   8   10.74    0.40
   2  -5   8   10.67    0.34
  -2   5  -8   10.93    0.41
  -2   5  -8   10.02    0.33
   2  -5   9   14.76    0.56
  -2   5  -9   14.78    0.54
  -2   5  -9   13.42    0.47
   2  -5  10   48.09    1.83
  -2   5 -10   49.98    1.91
  -2   5 -10   43.50    1.62
   2  -5  11    0.16    0.08
  -2   5 -11    0.09    0.07
  -2   5 -11    0.08    0.06
   2  -5  12    6.28    0.29
  -2   5 -12    6.09    0.36
  -2   5 -12    5.95    0.27
   2  -5  13   27.16    1.02
  -2   5 -13   25.50    1.02
  -2   5 -13   26.74    0.99
   2  -5  14    0.80    0.09
  -2   5 -14    0.74    0.09
  -2   5 -14    0.74    0.09
   2  -5  15    2.80    0.13
  -2   5 -15    2.87    0.18
  -2   5 -15    2.99    0.15
  -2   5 -16    0.54    0.06
  -2   5 -16    0.60    0.06
  -2   5 -17    2.63    0.10
   2  -4 -14    2.27    0.12
   2  -4 -13    0.02    0.08
  -2   4  13    0.09    0.07
   2  -4 -12   14.83    0.54
   2  -4 -12   15.93    0.59
   2  -4 -11    4.98    0.27
   2  -4 -11    4.67    0.23
   2  -4 -10    2.48    0.15
   2  -4 -10    2.70    0.23
  -2   4  10    2.49    0.15
   2  -4  -9   14.18    0.53
   2  -4  -9   14.58    0.54
  -2   4   9   13.62    0.52
   2  -4  -8   12.37    0.55
   2  -4  -8   12.19    0.46
  -2   4   8   12.04    0.48
   2  -4  -7    6.37    0.27
   2  -4  -7    6.64    0.32
   2  -4  -7    5.81    0.22
  -2   4   7    6.08    0.32
  -2   4   7    5.75    0.25
   2  -4  -6    7.02    0.28
   2  -4  -6    7.23    0.28
   2  -4  -6    6.50    0.22
  -2   4   6    7.46    0.28
  -2   4   6    6.64    0.23
   2  -4  -5  109.31    4.32
   2  -4  -5  106.53    4.20
   2  -4  -5  109.31    4.14
  -2   4   5  112.66    4.37
  -2   4   5   99.63    4.10
  -2   4   5  115.91    4.48
  -2   4   5  107.85    4.14
   2  -4  -4  202.44    8.64
   2  -4  -4  209.08    9.11
   2  -4  -4  187.76    8.13
   2  -4  -4  203.76    8.62
  -2   4   4  195.30    8.80
  -2   4   4  206.30    8.97
  -2   4   4  192.74    8.32
   2  -4  -3   18.02    0.56
   2  -4  -3   16.49    0.54
   2  -4  -3   16.50    0.52
   2  -4  -3   17.63    0.51
  -2   4   3   15.77    0.54
  -2   4   3   15.90    0.51
  -2   4   3   16.96    0.51
   2  -4  -2  173.39    7.01
   2  -4  -2  162.06    6.79
   2  -4  -2  165.88    6.75
   2  -4  -2  167.88    6.59
  -2   4   2  167.07    6.84
  -2   4   2  157.07    6.57
  -2   4   2  158.01    6.45
  -2   4   2  161.53    6.46
   2  -4  -1   33.35    1.06
   2  -4  -1   36.04    1.16
   2  -4  -1   34.09    1.05
   2  -4  -1   33.15    0.98
  -2   4   1   34.66    1.00
  -2   4   1   33.58    0.96
  -2   4   1   33.31    1.08
  -2   4   1   32.19    1.06
  -2   4   1   34.63    1.10
  -2   4   1   32.45    0.96
   2  -4   0   83.82    3.00
   2  -4   0   87.25    3.16
   2  -4   0   81.29    2.74
   2  -4   0   85.75    2.93
  -2   4   0   91.07    3.18
  -2   4   0   85.87    3.00
  -2   4   0   86.45    3.11
  -2   4   0   80.89    2.99
  -2   4   0   81.66    2.81
  -2   4   0   86.55    2.93
   2  -4   1    0.57    0.05
   2  -4   1    0.57    0.06
   2  -4   1    0.44    0.06
   2  -4   1    0.58    0.02
   2  -4   1    0.58    0.04
  -2   4  -1    0.57    0.10
  -2   4  -1    0.53    0.06
  -2   4  -1    0.56    0.04
   2  -4   2    5.24    0.19
   2  -4   2    5.08    0.18
  -2   4  -2    5.02    0.18
  -2   4  -2    5.36    0.23
  -2   4  -2    5.41    0.14
   2  -4   3    1.59    0.16
   2  -4   3    1.75    0.14
   2  -4   3    1.70    0.09
  -2   4  -3    1.63    0.09
  -2   4  -3    1.59    0.08
  -2   4  -3    1.59    0.07
   2  -4   4   39.71    1.43
   2  -4   4   37.22    1.22
   2  -4   4   38.22    1.31
  -2   4  -4   36.79    1.19
  -2   4  -4   36.57    1.17
  -2   4  -4   37.10    1.13
   2  -4   5  108.50    4.24
   2  -4   5  103.42    3.94
   2  -4   5  108.84    4.21
  -2   4  -5  104.30    3.92
  -2   4  -5  102.35    3.87
  -2   4  -5  102.76    3.82
   2  -4   6    1.46    0.12
   2  -4   6    1.41    0.10
   2  -4   6    1.77    0.14
   2  -4   6    1.40    0.07
  -2   4  -6    1.83    0.12
  -2   4  -6    1.61    0.09
  -2   4  -6    1.37    0.07
   2  -4   7   57.15    2.06
   2  -4   7   61.81    2.23
   2  -4   7   57.71    1.95
  -2   4  -7   58.61    2.11
  -2   4  -7   54.90    2.04
  -2   4  -7   55.54    1.96
  -2   4  -7   56.04    1.98
   2  -4   8    0.75    0.13
   2  -4   8    1.24    0.16
   2  -4   8    0.72    0.08
  -2   4  -8    0.71    0.09
  -2   4  -8    0.75    0.07
  -2   4  -8    0.68    0.07
   2  -4   9    3.22    0.17
   2  -4   9    3.33    0.23
   2  -4   9    3.11    0.13
  -2   4  -9    3.46    0.24
  -2   4  -9    3.18    0.15
   2  -4  10    7.68    0.38
   2  -4  10    7.69    0.36
  -2   4 -10    8.38    0.33
  -2   4 -10    7.46    0.30
   2  -4  11   20.27    0.75
  -2   4 -11   19.97    0.72
  -2   4 -11   19.36    0.71
   2  -4  12    7.02    0.30
  -2   4 -12    7.00    0.35
  -2   4 -12    7.08    0.37
   2  -4  13   27.34    1.00
  -2   4 -13   28.12    1.02
  -2   4 -13   30.38    1.11
  -2   4 -14    3.31    0.16
  -2   4 -14    3.58    0.24
  -2   4 -15    7.56    0.29
  -2   4 -15    8.69    0.32
  -2   4 -16    0.72    0.06
  -2   4 -16    1.19    0.12
  -2   4 -17    5.67    0.20
   2  -3 -15    0.60    0.07
   2  -3 -15    0.41    0.07
   2  -3 -14   21.91    0.77
   2  -3 -14   17.57    0.71
   2  -3 -13    8.74    0.35
  -2   3  13    8.98    0.34
   2  -3 -12    0.63    0.10
  -2   3  12    0.63    0.12
  -2   3  12    0.54    0.08
   2  -3 -11   28.88    1.05
   2  -3 -11   28.49    1.05
  -2   3  11   27.80    1.02
  -2   3  11   27.88    1.01
   2  -3 -10    5.26    0.22
   2  -3 -10    5.47    0.25
  -2   3  10    5.66    0.25
  -2   3  10    5.63    0.23
   2  -3  -9    0.58    0.07
   2  -3  -9    0.33    0.08
  -2   3   9    0.46    0.08
  -2   3   9    0.30    0.07
   2  -3  -8    2.14    0.13
   2  -3  -8    2.28    0.14
  -2   3   8    2.20    0.20
  -2   3   8    2.09    0.16
   2  -3  -7   17.56    0.64
   2  -3  -7   19.56    0.72
   2  -3  -7   16.93    0.61
  -2   3   7   18.44    0.65
  -2   3   7   17.74    0.64
  -2   3   7   19.53    0.65
  -2   3   7   17.95    0.59
   2  -3  -6   40.52    1.38
   2  -3  -6   43.55    1.49
   2  -3  -6   40.22    1.33
  -2   3   6   41.37    1.43
  -2   3   6   38.53    1.39
  -2   3   6   42.72    1.45
  -2   3   6   40.10    1.34
   2  -3  -5   58.82    2.06
   2  -3  -5   62.41    2.20
   2  -3  -5   57.06    1.94
  -2   3   5   63.68    2.19
  -2   3   5   57.07    2.06
  -2   3   5   60.78    2.12
  -2   3   5   55.43    1.96
   2  -3  -4    0.39    0.06
   2  -3  -4    0.31    0.06
   2  -3  -4    0.52    0.07
  -2   3   4    0.37    0.06
  -2   3   4    0.36    0.09
  -2   3   4    0.39    0.06
   2  -3  -3    0.28    0.05
   2  -3  -3    0.52    0.09
   2  -3  -3    0.40    0.09
   2  -3  -3    0.45    0.03
  -2   3   3    0.29    0.05
  -2   3   3    0.34    0.05
  -2   3   3    0.30    0.03
   2  -3  -2    6.25    0.20
   2  -3  -2    6.57    0.21
   2  -3  -2    5.82    0.19
   2  -3  -2    6.05    0.16
  -2   3   2    6.22    0.12
  -2   3   2    6.15    0.13
  -2   3   2    6.13    0.21
  -2   3   2    6.36    0.21
  -2   3   2    6.09    0.22
  -2   3   2    6.22    0.17
   2  -3  -1    0.53    0.05
   2  -3  -1    0.71    0.06
   2  -3  -1    0.69    0.04
   2  -3  -1    0.58    0.05
  -2   3   1    0.54    0.03
  -2   3   1    0.56    0.06
  -2   3   1    0.57    0.03
   2  -3   0    2.92    0.14
   2  -3   0    3.12    0.08
   2  -3   0    2.87    0.07
   2  -3   0    3.10    0.09
  -2   3   0    3.27    0.11
  -2   3   0    3.01    0.15
  -2   3   0    3.10    0.15
  -2   3   0    3.06    0.09
   2  -3   1   20.10    0.59
   2  -3   1   20.81    0.62
   2  -3   1   21.91    0.53
   2  -3   1   21.34    0.51
   2  -3   1   20.75    0.56
  -2   3  -1   21.76    0.62
  -2   3  -1   20.63    0.61
  -2   3  -1   20.87    0.62
  -2   3  -1   21.44    0.60
   2  -3   2   25.21    0.75
   2  -3   2   26.26    0.80
   2  -3   2   26.91    0.75
  -2   3  -2   27.05    0.82
  -2   3  -2   24.71    0.77
  -2   3  -2   25.89    0.78
  -2   3  -2   26.12    0.74
   2  -3   3   13.40    0.39
   2  -3   3   13.82    0.46
  -2   3  -3   13.35    0.41
  -2   3  -3   13.46    0.39
  -2   3  -3   13.21    0.39
  -2   3  -3   13.20    0.36
   2  -3   4  121.42    4.62
   2  -3   4  136.10    5.21
  -2   3  -4  124.13    4.81
  -2   3  -4  121.64    4.83
  -2   3  -4  124.47    4.69
  -2   3  -4  124.78    4.71
  -2   3  -4  123.92    4.68
   2  -3   5    0.81    0.07
   2  -3   5    0.85    0.06
  -2   3  -5    0.86    0.09
  -2   3  -5    0.88    0.10
  -2   3  -5    0.76    0.06
  -2   3  -5    0.77    0.06
   2  -3   6    3.61    0.14
   2  -3   6    3.79    0.16
   2  -3   6    3.62    0.12
  -2   3  -6    3.70    0.17
  -2   3  -6    4.00    0.18
  -2   3  -6    3.77    0.13
  -2   3  -6    3.38    0.13
   2  -3   7  109.21    4.21
   2  -3   7  117.78    4.70
   2  -3   7  110.47    4.16
  -2   3  -7  116.52    4.59
  -2   3  -7  112.43    4.44
  -2   3  -7  107.71    4.11
  -2   3  -7  104.78    4.03
   2  -3   8    2.61    0.13
   2  -3   8    2.74    0.21
   2  -3   8    2.63    0.15
  -2   3  -8    2.92    0.15
  -2   3  -8    2.78    0.21
  -2   3  -8    2.68    0.12
  -2   3  -8    2.60    0.17
   2  -3   9    9.07    0.33
   2  -3   9    9.53    0.42
   2  -3   9    9.47    0.33
  -2   3  -9    9.51    0.34
  -2   3  -9    9.00    0.33
  -2   3  -9    8.56    0.37
   2  -3  10    0.47    0.10
   2  -3  10    0.14    0.07
  -2   3 -10    0.33    0.07
   2  -3  11    9.96    0.37
   2  -3  11    9.78    0.38
  -2   3 -11   10.62    0.39
  -2   3 -11   10.57    0.40
  -2   3 -12   19.64    0.70
  -2   3 -12   20.55    0.82
  -2   3 -13    0.34    0.10
  -2   3 -13    0.40    0.08
  -2   3 -14    0.10    0.04
  -2   3 -14    0.05    0.06
  -2   3 -15    2.08    0.13
  -2   3 -16    1.78    0.11
  -2   3 -17    0.03    0.04
   2  -2 -16    1.70    0.14
   2  -2 -16    1.68    0.09
   2  -2 -15    0.48    0.07
   2  -2 -15    0.39    0.06
   2  -2 -14    6.88    0.28
  -2   2  14    6.54    0.27
  -2   2  14    7.02    0.28
   2  -2 -13    9.40    0.37
  -2   2  13    9.28    0.37
  -2   2  13    9.66    0.38
   2  -2 -12    2.36    0.15
  -2   2  12    2.15    0.19
  -2   2  12    2.17    0.19
   2  -2 -11   11.37    0.43
  -2   2  11   11.72    0.44
  -2   2  11   12.03    0.44
   2  -2 -10    7.97    0.32
   2  -2 -10    9.04    0.41
  -2   2  10    8.77    0.39
  -2   2  10    9.15    0.34
   2  -2  -9    6.51    0.27
   2  -2  -9    7.06    0.34
  -2   2   9    7.13    0.28
  -2   2   9    6.93    0.27
  -2   2   9    7.19    0.27
   2  -2  -8    4.94    0.18
   2  -2  -8    5.03    0.27
   2  -2  -8    4.97    0.19
  -2   2   8    4.79    0.27
  -2   2   8    4.70    0.19
  -2   2   8    5.17    0.21
  -2   2   8    5.06    0.20
   2  -2  -7    6.99    0.24
   2  -2  -7    7.49    0.33
   2  -2  -7    7.12    0.25
  -2   2   7    7.69    0.30
  -2   2   7    6.68    0.24
  -2   2   7    7.61    0.27
  -2   2   7    7.18    0.26
   2  -2  -6   45.91    1.53
   2  -2  -6   50.36    1.78
   2  -2  -6   47.91    1.61
  -2   2   6   46.13    1.69
  -2   2   6   45.00    1.57
  -2   2   6   48.38    1.72
  -2   2   6   48.64    1.69
   2  -2  -5    1.55    0.07
   2  -2  -5    1.62    0.14
   2  -2  -5    1.68    0.11
  -2   2   5    1.74    0.11
  -2   2   5    1.55    0.09
  -2   2   5    1.53    0.10
  -2   2   5    1.59    0.08
   2  -2  -4  151.49    5.94
   2  -2  -4  155.90    6.24
   2  -2  -4  152.87    5.95
  -2   2   4  149.90    5.88
  -2   2   4  136.88    5.45
  -2   2   4  143.83    5.74
  -2   2   4  148.73    5.85
  -2   2   4  141.32    5.52
   2  -2  -3  121.10    4.52
   2  -2  -3  122.40    4.61
   2  -2  -3  126.18    4.78
   2  -2  -3  126.26    4.66
  -2   2   3  128.41    4.43
  -2   2   3  122.10    4.61
  -2   2   3  120.33    4.55
  -2   2   3  129.14    4.83
  -2   2   3  124.42    4.60
   2  -2  -2    0.59    0.06
   2  -2  -2    0.64    0.05
   2  -2  -2    0.67    0.04
  -2   2   2    0.58    0.02
  -2   2   2    0.80    0.10
  -2   2   2    0.46    0.06
  -2   2   2    0.65    0.05
   2  -2  -1  253.21   10.87
   2  -2  -1  260.63   11.24
   2  -2  -1  261.50   11.24
   2  -2  -1  245.93   10.42
   2  -2  -1  257.52   10.98
  -2   2   1  261.66   10.93
  -2   2   1  251.32   10.91
  -2   2   1  247.74   10.79
  -2   2   1  256.60   10.93
   2  -2   0  197.41    7.98
   2  -2   0  196.92    8.09
   2  -2   0  205.68    8.20
   2  -2   0  193.03    7.60
   2  -2   0  199.85    8.05
  -2   2   0  200.60    8.00
  -2   2   0  193.36    7.83
  -2   2   0  193.60    7.89
  -2   2   0  200.24    8.08
   2  -2   1   63.11    2.03
   2  -2   1   63.36    2.13
   2  -2   1   63.79    1.93
   2  -2   1   63.61    1.90
   2  -2   1   64.51    2.04
  -2   2  -1   63.09    2.03
  -2   2  -1   61.24    2.01
  -2   2  -1   61.27    2.00
  -2   2  -1   62.82    1.99
   2  -2   2  120.20    4.37
   2  -2   2  122.31    4.53
   2  -2   2  119.61    4.10
   2  -2   2  125.22    4.56
  -2   2  -2  124.19    4.58
  -2   2  -2  115.78    4.24
  -2   2  -2  119.50    4.39
  -2   2  -2  119.16    4.31
   2  -2   3  137.15    5.11
   2  -2   3  131.22    5.01
   2  -2   3  133.09    4.75
  -2   2  -3  137.82    5.29
  -2   2  -3  137.42    5.38
  -2   2  -3  135.20    5.02
  -2   2  -3  142.40    5.47
  -2   2  -3  137.16    4.85
  -2   2  -3  134.94    5.05
   2  -2   4  145.01    5.58
   2  -2   4  143.45    5.61
   2  -2   4  145.85    5.57
   2  -2   4  154.12    5.72
  -2   2  -4  139.99    5.51
  -2   2  -4  150.10    5.99
  -2   2  -4  145.16    5.53
  -2   2  -4  147.53    5.40
  -2   2  -4  145.60    5.60
  -2   2  -4  141.87    5.47
   2  -2   5   18.30    0.56
   2  -2   5   17.61    0.56
   2  -2   5   18.84    0.55
   2  -2   5   16.94    0.48
  -2   2  -5   18.00    0.57
  -2   2  -5   17.95    0.60
  -2   2  -5   17.59    0.50
  -2   2  -5   17.66    0.47
  -2   2  -5   17.53    0.53
  -2   2  -5   17.90    0.54
   2  -2   6   27.95    0.86
   2  -2   6   28.14    0.93
   2  -2   6   28.31    0.88
   2  -2   6   27.06    0.80
  -2   2  -6   28.54    0.92
  -2   2  -6   27.29    0.92
  -2   2  -6   27.32    0.83
  -2   2  -6   26.01    0.76
  -2   2  -6   27.26    0.87
  -2   2  -6   26.40    0.84
   2  -2   7    1.21    0.07
   2  -2   7    1.15    0.10
   2  -2   7    1.34    0.09
   2  -2   7    1.36    0.07
  -2   2  -7    1.16    0.09
  -2   2  -7    1.33    0.10
  -2   2  -7    1.22    0.07
  -2   2  -7    1.09    0.09
  -2   2  -7    1.15    0.09
   2  -2   8   11.52    0.37
   2  -2   8   11.09    0.40
   2  -2   8   12.55    0.41
   2  -2   8   11.00    0.33
  -2   2  -8   11.76    0.44
  -2   2  -8   11.70    0.41
  -2   2  -8   11.05    0.39
  -2   2  -8   11.07    0.39
  -2   2  -8   10.99    0.38
   2  -2   9    1.38    0.08
   2  -2   9    1.38    0.11
   2  -2   9    1.28    0.09
  -2   2  -9    1.44    0.09
  -2   2  -9    1.21    0.10
  -2   2  -9    1.20    0.08
  -2   2  -9    1.38    0.11
   2  -2  10   94.56    3.74
  -2   2 -10   92.68    3.62
  -2   2 -10   96.74    3.85
   2  -2  11    9.45    0.36
  -2   2 -11    9.15    0.33
  -2   2 -11    9.25    0.35
   2  -2  12    1.33    0.11
  -2   2 -12    1.23    0.09
  -2   2 -12    1.40    0.12
   2  -2  13   33.50    1.21
  -2   2 -13   34.60    1.26
  -2   2 -14    5.04    0.22
  -2   2 -15    6.20    0.25
  -2   2 -16    4.89    0.20
  -2   2 -17   10.18    0.38
   2  -1 -17    1.45    0.08
   2  -1 -17    1.75    0.09
   2  -1 -16    4.40    0.18
   2  -1 -16    4.84    0.20
  -2   1  16    4.18    0.17
   2  -1 -15    4.38    0.20
  -2   1  15    4.56    0.20
  -2   1  15    4.94    0.22
   2  -1 -14   18.69    0.76
  -2   1  14   18.98    0.69
  -2   1  14   19.45    0.72
   2  -1 -13    9.89    0.39
  -2   1  13    9.89    0.45
  -2   1  13   10.22    0.40
   2  -1 -12    3.46    0.18
  -2   1  12    3.47    0.18
  -2   1  12    3.63    0.25
   2  -1 -11    1.86    0.19
  -2   1  11    2.11    0.14
  -2   1  11    2.25    0.15
   2  -1 -10    2.03    0.13
  -2   1  10    2.00    0.19
  -2   1  10    2.36    0.14
   2  -1  -9    9.75    0.36
  -2   1   9   10.22    0.37
  -2   1   9   10.16    0.42
  -2   1   9    9.76    0.41
   2  -1  -8    2.87    0.13
   2  -1  -8    2.86    0.14
   2  -1  -8    2.92    0.14
   2  -1  -8    2.87    0.14
  -2   1   8    3.08    0.15
  -2   1   8    3.06    0.15
  -2   1   8    2.75    0.11
  -2   1   8    2.90    0.14
   2  -1  -7   66.94    2.26
   2  -1  -7   63.44    2.34
   2  -1  -7   62.25    2.19
   2  -1  -7   62.19    2.20
  -2   1   7   63.32    2.27
  -2   1   7   64.72    2.40
  -2   1   7   59.95    2.13
  -2   1   7   62.66    2.21
   2  -1  -6   66.64    2.19
   2  -1  -6   71.64    2.44
   2  -1  -6   70.06    2.50
   2  -1  -6   68.65    2.42
   2  -1  -6   72.16    2.52
  -2   1   6   72.59    2.37
  -2   1   6   72.41    2.70
  -2   1   6   65.05    2.37
  -2   1   6   71.28    2.52
  -2   1   6   72.07    2.51
   2  -1  -5   21.85    0.60
   2  -1  -5   23.20    0.66
   2  -1  -5   23.94    0.80
   2  -1  -5   23.42    0.72
   2  -1  -5   23.59    0.71
  -2   1   5   23.60    0.65
  -2   1   5   22.92    0.75
  -2   1   5   22.73    0.69
  -2   1   5   22.02    0.67
   2  -1  -4    1.13    0.05
   2  -1  -4    1.12    0.07
   2  -1  -4    1.17    0.07
   2  -1  -4    1.29    0.10
  -2   1   4    1.13    0.04
  -2   1   4    1.13    0.09
  -2   1   4    1.13    0.09
  -2   1   4    1.13    0.05
  -2   1   4    1.17    0.06
   2  -1  -3  154.64    5.82
   2  -1  -3  164.10    6.31
   2  -1  -3  156.80    6.15
   2  -1  -3  156.53    6.09
   2  -1  -3  150.56    5.84
  -2   1   3  160.81    6.02
  -2   1   3  155.09    6.11
  -2   1   3  151.73    5.97
  -2   1   3  151.34    5.88
  -2   1   3  158.45    6.08
   2  -1  -2  238.77    9.97
   2  -1  -2  265.77   11.21
   2  -1  -2  243.61   10.37
   2  -1  -2  241.28   10.22
   2  -1  -2  237.72   10.02
  -2   1   2  262.97   10.93
  -2   1   2  257.30   11.03
  -2   1   2  237.47   10.10
  -2   1   2  237.18   10.08
  -2   1   2  251.15   10.66
   2  -1  -1  258.59   11.09
   2  -1  -1  263.88   11.44
   2  -1  -1  278.32   12.04
   2  -1  -1  274.93   11.84
   2  -1  -1  281.12   12.08
  -2   1   1  284.91   12.16
  -2   1   1  264.08   11.46
  -2   1   1  262.00   11.42
  -2   1   1  268.81   11.51
  -2   1   1  281.59   12.13
   2  -1   0   36.35    1.12
   2  -1   0   38.91    1.12
   2  -1   0   36.66    1.09
   2  -1   0   37.35    1.06
   2  -1   0   39.01    1.13
  -2   1   0   38.07    1.11
  -2   1   0   36.64    1.05
  -2   1   0   36.78    1.10
  -2   1   0   37.78    1.10
  -2   1   0   37.28    1.09
   2  -1   1   10.10    0.33
   2  -1   1   10.46    0.27
   2  -1   1    9.74    0.28
   2  -1   1    9.49    0.23
   2  -1   1    9.91    0.30
  -2   1  -1    9.92    0.28
  -2   1  -1    9.62    0.23
  -2   1  -1    9.71    0.32
  -2   1  -1    9.91    0.24
  -2   1  -1    9.49    0.29
   2  -1   2  112.10    4.04
   2  -1   2  116.51    4.04
   2  -1   2  106.67    3.86
   2  -1   2  113.11    4.03
   2  -1   2  110.77    3.88
   2  -1   2  117.02    4.14
  -2   1  -2  112.55    4.05
  -2   1  -2  104.97    3.61
  -2   1  -2  110.45    3.83
  -2   1  -2  105.09    3.77
   2  -1   3    1.75    0.05
   2  -1   3    1.87    0.13
   2  -1   3    1.94    0.09
   2  -1   3    1.86    0.06
  -2   1  -3    1.71    0.12
  -2   1  -3    1.76    0.10
  -2   1  -3    1.74    0.05
  -2   1  -3    1.64    0.05
  -2   1  -3    1.70    0.10
  -2   1  -3    1.80    0.08
   2  -1   4  118.33    4.24
   2  -1   4  121.38    4.62
   2  -1   4  125.52    4.67
   2  -1   4  118.02    4.32
  -2   1  -4  111.30    4.21
  -2   1  -4  122.45    4.66
  -2   1  -4  117.45    4.21
  -2   1  -4  120.70    4.40
  -2   1  -4  115.88    4.33
  -2   1  -4  116.98    4.35
   2  -1   5    0.37    0.03
   2  -1   5    0.35    0.11
   2  -1   5    0.35    0.06
   2  -1   5    0.30    0.04
  -2   1  -5    0.34    0.09
  -2   1  -5    0.29    0.05
  -2   1  -5    0.38    0.04
  -2   1  -5    0.40    0.05
  -2   1  -5    0.38    0.05
   2  -1   6    3.96    0.12
   2  -1   6    3.89    0.24
   2  -1   6    4.41    0.18
   2  -1   6    4.48    0.14
  -2   1  -6    4.01    0.21
  -2   1  -6    4.19    0.17
  -2   1  -6    3.83    0.13
  -2   1  -6    3.74    0.16
  -2   1  -6    3.84    0.15
   2  -1   7   18.25    0.55
   2  -1   7   20.05    0.69
   2  -1   7   20.39    0.66
   2  -1   7   19.44    0.60
  -2   1  -7   19.10    0.62
  -2   1  -7   19.57    0.70
  -2   1  -7   20.64    0.60
  -2   1  -7   17.89    0.56
  -2   1  -7   18.45    0.61
  -2   1  -7   19.26    0.64
   2  -1   8    7.24    0.28
   2  -1   8    6.80    0.25
   2  -1   8    6.27    0.21
  -2   1  -8    6.63    0.26
  -2   1  -8    6.23    0.24
  -2   1  -8    6.24    0.21
  -2   1  -8    6.61    0.25
  -2   1  -8    6.80    0.25
   2  -1   9   12.20    0.44
   2  -1   9   13.43    0.42
  -2   1  -9   12.10    0.44
  -2   1  -9   12.85    0.45
  -2   1  -9   11.64    0.43
  -2   1  -9   12.13    0.43
   2  -1  10   32.42    1.17
  -2   1 -10   31.56    1.14
  -2   1 -10   33.10    1.25
   2  -1  11   31.02    1.11
  -2   1 -11   26.52    0.92
  -2   1 -11   30.69    1.09
   2  -1  12   22.17    0.82
  -2   1 -12   22.27    0.87
   2  -1  13    1.33    0.11
  -2   1 -13    1.26    0.11
   2  -1  14    0.08    0.08
  -2   1 -14    0.08    0.06
  -2   1 -15    6.19    0.24
  -2   1 -16    2.67    0.13
   2   0 -17    5.14    0.22
   2   0 -17    5.85    0.22
  -2   0  17    5.23    0.18
   2   0 -16    8.96    0.34
  -2   0  16   10.23    0.36
   2   0 -15    4.35    0.25
  -2   0  15    4.62    0.21
  -2   0  15    4.90    0.23
   2   0 -14   23.95    0.88
  -2   0  14   24.78    0.91
  -2   0  14   24.71    0.91
   2   0 -13    0.84    0.15
  -2   0  13    0.76    0.15
  -2   0  13    0.71    0.11
   2   0 -12   39.62    1.46
  -2   0  12   41.02    1.51
  -2   0  12   38.71    1.43
   2   0 -11   23.84    0.91
  -2   0  11   24.36    0.87
  -2   0  11   23.48    0.83
   2   0 -10   25.44    0.90
  -2   0  10   27.56    0.97
  -2   0  10   26.06    0.97
   2   0  -9   12.47    0.44
   2   0  -9   12.35    0.47
   2   0  -9   12.84    0.44
  -2   0   9   13.09    0.46
  -2   0   9   13.40    0.45
  -2   0   9   12.25    0.42
   2   0  -8   16.38    0.50
   2   0  -8   16.88    0.57
   2   0  -8   16.29    0.54
   2   0  -8   17.23    0.61
  -2   0   8   17.69    0.57
  -2   0   8   17.03    0.57
  -2   0   8   17.73    0.58
  -2   0   8   16.46    0.54
   2   0  -7   39.44    1.27
   2   0  -7   42.87    1.50
   2   0  -7   41.47    1.38
   2   0  -7   44.11    1.45
  -2   0   7   43.54    1.42
  -2   0   7   44.34    1.50
  -2   0   7   44.02    1.55
  -2   0   7   38.77    1.22
  -2   0   7   40.59    1.37
   2   0  -6    3.30    0.11
   2   0  -6    3.48    0.14
   2   0  -6    3.47    0.14
   2   0  -6    3.45    0.13
  -2   0   6    3.41    0.12
  -2   0   6    3.62    0.22
  -2   0   6    3.49    0.16
  -2   0   6    3.25    0.09
  -2   0   6    3.34    0.18
   2   0  -5   13.56    0.41
   2   0  -5   14.24    0.36
   2   0  -5   13.78    0.42
   2   0  -5   14.43    0.42
   2   0  -5   14.02    0.41
  -2   0   5   14.04    0.40
  -2   0   5   14.55    0.47
  -2   0   5   13.55    0.34
  -2   0   5   13.52    0.44
   2   0  -4  150.55    5.80
   2   0  -4  134.14    5.29
   2   0  -4  145.54    5.28
   2   0  -4  145.15    5.65
   2   0  -4  151.73    5.87
   2   0  -4  149.30    5.72
  -2   0   4  144.99    5.52
  -2   0   4  145.35    5.74
  -2   0   4  145.23    5.32
  -2   0   4  143.66    5.51
   2   0  -3   22.20    0.60
   2   0  -3   21.06    0.63
   2   0  -3   20.91    0.62
  -2   0   3   23.32    0.69
  -2   0   3   20.60    0.57
  -2   0   3   20.59    0.62
  -2   0   3   19.46    0.55
   2   0  -2   84.19    2.84
   2   0  -2   83.80    2.76
   2   0  -2   85.46    2.97
   2   0  -2   85.75    2.87
  -2   0   2   83.23    2.82
  -2   0   2   86.05    3.03
  -2   0   2   74.95    2.56
  -2   0   2   82.20    2.79
  -2   0   2   80.87    2.80
   2   0  -1  108.32    3.83
   2   0  -1  109.66    3.79
   2   0  -1  107.09    3.76
   2   0  -1  109.63    3.82
  -2   0   1  108.04    3.87
  -2   0   1  102.89    3.72
  -2   0   1  101.23    3.52
  -2   0   1  107.74    3.78
  -2   0   1  106.82    3.75
   2   0   0   94.04    3.24
   2   0   0   94.74    3.23
   2   0   0   93.32    3.17
  -2   0   0   93.38    3.23
  -2   0   0   89.63    3.05
  -2   0   0   93.53    3.09
  -2   0   0   96.44    3.28
   2   0   1    7.29    0.24
   2   0   1    7.22    0.21
   2   0   1    7.06    0.19
   2   0   1    7.20    0.19
  -2   0  -1    7.37    0.21
  -2   0  -1    6.96    0.21
  -2   0  -1    7.13    0.22
   2   0   2   27.39    0.79
   2   0   2   26.64    0.82
   2   0   2   26.92    0.77
  -2   0  -2   26.83    0.79
  -2   0  -2   26.13    0.75
  -2   0  -2   25.55    0.74
  -2   0  -2   26.14    0.75
   2   0   3  213.12    8.76
   2   0   3  200.00    8.41
   2   0   3  210.42    8.81
   2   0   3  202.24    8.27
  -2   0  -3  205.03    8.50
  -2   0  -3  192.50    7.87
  -2   0  -3  202.38    8.38
  -2   0  -3  195.39    8.11
   2   0   4   19.97    0.59
   2   0   4   17.55    0.58
   2   0   4   20.89    0.67
   2   0   4   20.75    0.60
  -2   0  -4   19.66    0.64
  -2   0  -4   19.21    0.57
  -2   0  -4   18.52    0.59
  -2   0  -4   18.93    0.58
   2   0   5    0.35    0.07
   2   0   5    0.34    0.07
  -2   0  -5    0.30    0.08
  -2   0  -5    0.41    0.05
  -2   0  -5    0.32    0.05
  -2   0  -5    0.39    0.05
  -2   0  -5    0.28    0.05
   2   0   6    3.56    0.17
   2   0   6    3.43    0.13
  -2   0  -6    3.43    0.17
  -2   0  -6    3.32    0.13
  -2   0  -6    3.29    0.13
  -2   0  -6    3.37    0.18
  -2   0  -6    3.38    0.14
   2   0   7    6.13    0.31
   2   0   7    6.13    0.29
   2   0   7    5.44    0.20
  -2   0  -7    6.07    0.21
  -2   0  -7    5.58    0.21
  -2   0  -7    5.36    0.20
  -2   0  -7    5.28    0.20
  -2   0  -7    5.52    0.25
   2   0   8   10.41    0.39
   2   0   8   10.58    0.35
  -2   0  -8    9.84    0.37
  -2   0  -8    9.16    0.32
  -2   0  -8    9.45    0.39
  -2   0  -8    9.67    0.34
   2   0   9   64.16    2.39
  -2   0  -9   59.65    2.18
  -2   0  -9   56.28    2.15
  -2   0  -9   59.84    2.18
  -2   0  -9   58.72    2.17
   2   0  10   22.39    0.81
  -2   0 -10   22.26    0.78
  -2   0 -10   20.92    0.75
   2   0  11    4.41    0.22
  -2   0 -11    4.55    0.25
  -2   0 -11    4.46    0.21
   2   0  12    0.21    0.07
  -2   0 -12    0.19    0.05
  -2   0 -12    0.11    0.10
   2   0  13   23.68    0.87
  -2   0 -13   24.14    0.87
   2   0  14    0.15    0.06
  -2   0 -14    0.08    0.05
   2   0  15    7.71    0.28
  -2   0 -15    7.78    0.29
  -2   0 -16   14.64    0.53
   2   1 -17    0.04    0.03
   2   1 -17    0.08    0.04
  -2  -1  17    0.06    0.04
   2   1 -16   13.53    0.55
  -2  -1  16   16.41    0.62
   2   1 -15   29.02    1.10
  -2  -1  15   31.28    1.14
  -2  -1  15   31.09    1.13
   2   1 -14    5.24    0.23
  -2  -1  14    5.75    0.27
  -2  -1  14    5.66    0.25
   2   1 -13   73.81    2.93
  -2  -1  13   76.42    3.00
  -2  -1  13   74.27    3.00
   2   1 -12    1.79    0.18
  -2  -1  12    2.15    0.16
  -2  -1  12    2.12    0.15
   2   1 -11   38.14    1.39
  -2  -1  11   40.87    1.49
  -2  -1  11   41.23    1.49
   2   1 -10   28.42    1.00
   2   1 -10   29.48    1.04
  -2  -1  10   27.58    0.97
  -2  -1  10   31.63    1.12
  -2  -1  10   29.56    1.04
   2   1  -9    0.23    0.04
   2   1  -9    0.26    0.06
   2   1  -9    0.15    0.05
  -2  -1   9    0.17    0.05
  -2  -1   9    0.13    0.11
  -2  -1   9    0.15    0.09
   2   1  -8    4.02    0.15
   2   1  -8    4.24    0.25
   2   1  -8    4.03    0.17
   2   1  -8    4.06    0.16
  -2  -1   8    3.85    0.15
  -2  -1   8    4.09    0.19
  -2  -1   8    4.18    0.17
   2   1  -7   26.85    0.87
   2   1  -7   29.81    0.99
   2   1  -7   28.57    0.92
   2   1  -7   28.07    0.90
  -2  -1   7   28.47    0.92
  -2  -1   7   28.09    0.95
  -2  -1   7   27.58    0.90
   2   1  -6   15.49    0.48
   2   1  -6   16.95    0.56
   2   1  -6   15.39    0.47
   2   1  -6   15.98    0.48
  -2  -1   6   15.97    0.53
  -2  -1   6   15.85    0.54
  -2  -1   6   16.00    0.50
   2   1  -5  141.30    5.55
   2   1  -5  152.93    6.16
   2   1  -5  137.52    5.29
   2   1  -5  142.66    5.48
  -2  -1   5  135.02    5.26
  -2  -1   5  137.23    5.52
  -2  -1   5  133.32    5.23
   2   1  -4   11.43    0.38
   2   1  -4   12.58    0.41
   2   1  -4   11.56    0.35
  -2  -1   4   11.10    0.34
  -2  -1   4   12.34    0.40
  -2  -1   4   11.31    0.34
   2   1  -3  312.69   14.16
   2   1  -3  275.34   12.74
   2   1  -3  336.87   15.16
   2   1  -3  326.90   14.73
  -2  -1   3  325.30   14.76
  -2  -1   3  322.36   14.76
  -2  -1   3  308.28   13.87
  -2  -1   3  308.03   13.93
   2   1  -2   67.08    2.21
   2   1  -2   65.51    2.05
   2   1  -2   70.13    2.29
   2   1  -2   69.05    2.21
  -2  -1   2   67.32    2.24
  -2  -1   2   66.93    2.19
  -2  -1   2   67.74    2.22
  -2  -1   2   67.24    2.16
   2   1  -1   83.52    2.84
   2   1  -1   86.40    2.93
   2   1  -1   84.86    2.85
   2   1  -1   76.56    2.64
   2   1  -1   85.50    2.93
   2   1  -1   86.09    2.85
  -2  -1   1   82.92    2.85
  -2  -1   1   84.70    2.80
  -2  -1   1   83.03    2.82
  -2  -1   1   83.10    2.78
   2   1   0   87.98    3.03
   2   1   0   86.77    2.80
   2   1   0   87.78    3.01
   2   1   0   88.95    2.98
  -2  -1   0   87.64    3.04
  -2  -1   0   84.30    2.72
  -2  -1   0   85.81    2.93
  -2  -1   0   85.92    2.96
  -2  -1   0   89.96    3.02
   2   1   1    3.52    0.14
   2   1   1    3.52    0.11
  -2  -1  -1    3.88    0.16
  -2  -1  -1    3.23    0.11
  -2  -1  -1    3.21    0.14
  -2  -1  -1    3.38    0.09
  -2  -1  -1    3.23    0.11
   2   1   2   81.01    2.72
   2   1   2   77.16    2.66
  -2  -1  -2   72.62    2.49
  -2  -1  -2   72.71    2.60
  -2  -1  -2   73.28    2.49
  -2  -1  -2   72.96    2.45
  -2  -1  -2   71.28    2.42
   2   1   3  121.37    4.44
   2   1   3  118.58    4.40
  -2  -1  -3  115.76    4.36
  -2  -1  -3  108.26    4.20
  -2  -1  -3  112.66    4.18
  -2  -1  -3  107.34    4.02
  -2  -1  -3  112.32    4.23
   2   1   4    0.08    0.06
   2   1   4    0.17    0.04
  -2  -1  -4    0.25    0.04
  -2  -1  -4    0.09    0.05
  -2  -1  -4    0.13    0.04
  -2  -1  -4    0.09    0.03
  -2  -1  -4    0.22    0.03
   2   1   5    0.12    0.08
  -2  -1  -5    0.07    0.04
  -2  -1  -5    0.05    0.03
  -2  -1  -5    0.05    0.05
  -2  -1  -5    0.04    0.04
  -2  -1  -5    0.01    0.03
  -2  -1  -5    0.20    0.05
   2   1   6   20.62    0.70
   2   1   6   20.08    0.66
  -2  -1  -6   19.94    0.65
  -2  -1  -6   21.84    0.71
  -2  -1  -6   20.69    0.68
  -2  -1  -6   19.10    0.62
  -2  -1  -6   19.51    0.64
   2   1   7    3.18    0.19
  -2  -1  -7    3.18    0.16
  -2  -1  -7    3.00    0.16
  -2  -1  -7    3.38    0.16
  -2  -1  -7    3.27    0.16
  -2  -1  -7    3.06    0.14
  -2  -1  -7    3.20    0.14
   2   1   8    1.55    0.13
  -2  -1  -8    1.48    0.11
  -2  -1  -8    1.52    0.10
   2   1   9   32.44    1.18
  -2  -1  -9   32.53    1.22
  -2  -1  -9   30.69    1.11
   2   1  10    7.95    0.34
  -2  -1 -10    7.67    0.31
  -2  -1 -10    7.80    0.36
   2   1  11    0.81    0.11
  -2  -1 -11    0.83    0.14
  -2  -1 -11    0.79    0.09
   2   1  12    9.60    0.38
  -2  -1 -12    9.55    0.41
  -2  -1 -12    8.51    0.34
   2   1  13   10.93    0.41
  -2  -1 -13   10.74    0.44
  -2  -1 -14    4.50    0.20
  -2  -1 -14    4.73    0.22
   2   1  15    0.35    0.05
   2   2 -17    4.14    0.21
  -2  -2  17    4.06    0.18
   2   2 -16    4.62    0.19
  -2  -2  16    4.58    0.27
   2   2 -15    0.33    0.06
  -2  -2  15    0.45    0.09
  -2  -2  15    0.47    0.12
   2   2 -14   13.54    0.51
  -2  -2  14   15.81    0.60
  -2  -2  14   14.72    0.55
   2   2 -13   39.41    1.46
  -2  -2  13   42.47    1.59
  -2  -2  13   39.80    1.48
   2   2 -12   25.73    0.94
  -2  -2  12   24.22    0.97
  -2  -2  12   26.76    1.09
  -2  -2  12   25.66    0.93
   2   2 -11  120.94    5.11
  -2  -2  11  117.51    5.10
  -2  -2  11  130.41    5.45
  -2  -2  11  124.17    5.16
   2   2 -10    2.89    0.15
  -2  -2  10    3.08    0.22
  -2  -2  10    3.14    0.26
  -2  -2  10    3.10    0.15
   2   2  -9    9.38    0.33
   2   2  -9    9.52    0.33
   2   2  -9    9.59    0.33
  -2  -2   9    9.44    0.35
  -2  -2   9    9.85    0.38
  -2  -2   9    9.83    0.34
   2   2  -8   52.72    1.90
   2   2  -8   57.16    2.06
   2   2  -8   55.40    1.94
   2   2  -8   54.81    1.92
  -2  -2   8   55.77    2.02
  -2  -2   8   54.89    2.04
  -2  -2   8   56.51    2.06
   2   2  -7    8.06    0.28
   2   2  -7    8.60    0.32
   2   2  -7    7.85    0.26
   2   2  -7    8.34    0.26
  -2  -2   7    7.47    0.27
  -2  -2   7    7.87    0.32
  -2  -2   7    8.22    0.28
   2   2  -6    1.45    0.09
   2   2  -6    1.51    0.11
   2   2  -6    1.42    0.08
   2   2  -6    1.44    0.07
  -2  -2   6    1.55    0.10
  -2  -2   6    1.43    0.11
  -2  -2   6    1.37    0.08
   2   2  -5  157.04    6.35
   2   2  -5  160.37    6.68
   2   2  -5  158.48    6.28
  -2  -2   5  154.39    6.27
  -2  -2   5  159.73    6.53
  -2  -2   5  163.79    6.54
  -2  -2   5  162.79    6.56
   2   2  -4   68.16    2.36
   2   2  -4   66.78    2.41
   2   2  -4   72.59    2.44
   2   2  -4   70.46    2.32
  -2  -2   4   68.85    2.42
  -2  -2   4   68.99    2.39
  -2  -2   4   70.87    2.39
  -2  -2   4   69.28    2.36
   2   2  -3    2.84    0.11
   2   2  -3    2.83    0.13
   2   2  -3    2.95    0.06
   2   2  -3    2.92    0.07
   2   2  -3    3.29    0.11
   2   2  -3    3.31    0.10
  -2  -2   3    2.84    0.12
  -2  -2   3    3.17    0.14
  -2  -2   3    3.14    0.11
  -2  -2   3    3.05    0.09
   2   2  -2   24.19    0.72
   2   2  -2   23.14    0.72
   2   2  -2   25.57    0.69
   2   2  -2   25.75    0.76
   2   2  -2   23.75    0.64
  -2  -2   2   25.07    0.77
  -2  -2   2   23.20    0.69
  -2  -2   2   24.02    0.65
  -2  -2   2   23.97    0.74
  -2  -2   2   22.63    0.62
   2   2  -1   38.70    1.20
   2   2  -1   35.60    1.12
   2   2  -1   39.19    1.19
   2   2  -1   41.71    1.28
   2   2  -1   39.58    1.15
  -2  -2   1   39.02    1.28
  -2  -2   1   37.89    1.11
  -2  -2   1   39.77    1.20
  -2  -2   1   37.56    1.16
  -2  -2   1   38.41    1.11
   2   2   0   42.16    1.31
   2   2   0   38.76    1.17
   2   2   0   39.45    1.30
   2   2   0   44.27    1.38
  -2  -2   0   42.65    1.36
  -2  -2   0   41.10    1.17
  -2  -2   0   41.62    1.31
  -2  -2   0   40.33    1.31
  -2  -2   0   40.52    1.19
  -2  -2   0   40.17    1.19
   2   2   1   17.56    0.51
   2   2   1   17.27    0.52
  -2  -2  -1   16.56    0.51
  -2  -2  -1   16.58    0.52
  -2  -2  -1   16.92    0.50
  -2  -2  -1   16.67    0.44
  -2  -2  -1   16.96    0.46
   2   2   2   43.22    1.36
   2   2   2   44.80    1.44
  -2  -2  -2   40.08    1.31
  -2  -2  -2   42.26    1.42
  -2  -2  -2   40.77    1.38
  -2  -2  -2   38.87    1.21
  -2  -2  -2   42.34    1.31
   2   2   3    0.12    0.05
   2   2   3    0.07    0.05
  -2  -2  -3    0.09    0.04
  -2  -2  -3    0.13    0.05
  -2  -2  -3    0.13    0.04
  -2  -2  -3    0.08    0.02
  -2  -2  -3    0.10    0.03
   2   2   4    2.24    0.09
   2   2   4    1.93    0.11
  -2  -2  -4    1.85    0.13
  -2  -2  -4    2.02    0.12
  -2  -2  -4    1.99    0.11
  -2  -2  -4    1.84    0.09
  -2  -2  -4    2.05    0.11
   2   2   5   46.32    1.60
  -2  -2  -5   46.37    1.66
  -2  -2  -5   47.74    1.65
  -2  -2  -5   47.74    1.72
  -2  -2  -5   43.75    1.47
  -2  -2  -5   45.85    1.51
  -2  -2  -6    0.26    0.07
  -2  -2  -6    0.30    0.07
  -2  -2  -6    0.28    0.04
  -2  -2  -6    0.32    0.04
  -2  -2  -7    3.48    0.17
  -2  -2  -7    3.35    0.17
  -2  -2  -8   40.97    1.59
   2   2   9   80.44    3.31
  -2  -2  -9   88.54    3.49
   2   2  10   31.02    1.25
  -2  -2 -10   33.86    1.24
   2   2  11    5.83    0.34
  -2  -2 -11    6.02    0.27
   2   2  12    5.83    0.25
  -2  -2 -12    6.03    0.25
   2   2  13    5.46    0.23
  -2  -2 -13    4.81    0.21
   2   2  14    0.09    0.05
  -2  -2 -14    0.08    0.06
   2   3 -17    0.53    0.05
  -2  -3  17    0.63    0.08
   2   3 -16    1.64    0.10
  -2  -3  16    1.87    0.13
   2   3 -15    0.05    0.05
  -2  -3  15    0.12    0.07
  -2  -3  14    5.40    0.27
  -2  -3  14    5.10    0.22
  -2  -3  13   37.64    1.42
  -2  -3  13   38.43    1.46
  -2  -3  13   36.01    1.38
   2   3 -12    0.49    0.11
  -2  -3  12    0.52    0.10
  -2  -3  12    0.61    0.17
  -2  -3  12    0.47    0.11
   2   3 -11   14.93    0.54
  -2  -3  11   15.76    0.68
  -2  -3  11   15.95    0.63
  -2  -3  11   15.17    0.59
   2   3 -10   59.01    2.20
  -2  -3  10   61.62    2.36
  -2  -3  10   61.84    2.42
  -2  -3  10   59.28    2.25
   2   3  -9    0.04    0.04
   2   3  -9    0.03    0.03
  -2  -3   9    0.09    0.06
  -2  -3   9    0.08    0.07
  -2  -3   9    0.03    0.04
   2   3  -8   33.42    1.12
   2   3  -8   34.34    1.15
  -2  -3   8   34.52    1.24
  -2  -3   8   36.26    1.33
  -2  -3   8   35.17    1.20
   2   3  -7   16.23    0.55
   2   3  -7   16.25    0.58
   2   3  -7   16.47    0.51
   2   3  -7   15.35    0.48
  -2  -3   7   15.99    0.56
  -2  -3   7   16.67    0.59
  -2  -3   7   15.65    0.51
   2   3  -6    3.56    0.16
   2   3  -6    3.71    0.19
   2   3  -6    3.67    0.14
   2   3  -6    3.53    0.11
  -2  -3   6    3.52    0.18
  -2  -3   6    3.64    0.21
  -2  -3   6    3.55    0.13
   2   3  -5   51.27    1.78
   2   3  -5   51.14    1.86
  -2  -3   5   52.24    1.92
  -2  -3   5   51.23    1.77
  -2  -3   5   53.00    1.79
   2   3  -4   92.38    3.48
   2   3  -4   90.36    3.57
   2   3  -4   96.76    3.51
  -2  -3   4   94.67    3.56
  -2  -3   4   88.18    3.31
  -2  -3   4   92.83    3.35
   2   3  -3   60.60    2.14
   2   3  -3   59.64    2.15
   2   3  -3   62.73    2.11
  -2  -3   3   63.73    2.25
  -2  -3   3   59.60    2.03
  -2  -3   3   60.55    2.04
   2   3  -2    3.18    0.12
   2   3  -2    3.01    0.12
   2   3  -2    2.95    0.09
   2   3  -2    3.47    0.12
  -2  -3   2    3.05    0.14
  -2  -3   2    3.14    0.10
  -2  -3   2    3.22    0.10
  -2  -3   2    3.34    0.12
   2   3  -1   22.59    0.69
   2   3  -1   21.48    0.70
   2   3  -1   23.21    0.70
   2   3  -1   24.48    0.75
  -2  -3   1   23.84    0.77
  -2  -3   1   22.02    0.63
  -2  -3   1   22.97    0.70
  -2  -3   1   23.46    0.75
   2   3   0    3.24    0.14
   2   3   0    2.85    0.12
  -2  -3   0    2.78    0.13
  -2  -3   0    2.65    0.11
  -2  -3   0    2.92    0.12
   2   3   1   24.94    0.76
   2   3   1   22.61    0.75
   2   3   1   26.25    0.82
  -2  -3  -1   24.62    0.85
  -2  -3  -1   21.97    0.73
  -2  -3  -1   23.90    0.76
   2   3   2  233.47   10.21
   2   3   2  240.00   10.51
  -2  -3  -2  207.81    9.29
  -2  -3  -2  216.19    9.69
  -2  -3  -2  226.04    9.90
   2   3   3   52.46    1.75
  -2  -3  -3   46.31    1.66
  -2  -3  -3   51.43    1.82
  -2  -3  -3   51.64    1.80
   2   3   4    3.23    0.12
  -2  -3  -4    3.10    0.14
  -2  -3  -4    3.26    0.16
  -2  -3  -4    3.52    0.22
  -2  -3  -5    6.22    0.25
  -2  -3  -5    6.26    0.27
  -2  -3  -6    0.10    0.06
  -2  -3  -6    0.13    0.07
  -2  -3  -7   27.91    1.00
  -2  -3  -7   28.84    1.08
   2   3   8    8.82    0.37
  -2  -3  -8    9.43    0.40
   2   3   9   46.23    1.75
   2   3  10    8.59    0.35
  -2  -3 -10    8.62    0.35
   2   3  11   13.28    0.50
  -2  -3 -11   13.10    0.49
   2   3  12    0.38    0.08
  -2  -3 -12    0.37    0.07
   2   3  13   14.08    0.48
  -2  -3 -13   12.95    0.47
  -2  -4  17    0.75    0.08
  -2  -4  16    5.73    0.24
   2   4 -15    0.08    0.05
  -2  -4  15    0.16    0.07
  -2  -4  14    9.45    0.38
  -2  -4  14    9.19    0.40
  -2  -4  13   10.76    0.52
  -2  -4  13   10.42    0.45
  -2  -4  12   18.88    0.73
  -2  -4  12   19.13    0.76
  -2  -4  11   33.29    1.28
  -2  -4  11   32.61    1.29
  -2  -4  10   15.75    0.63
  -2  -4  10   16.05    0.76
   2   4  -9    0.28    0.06
  -2  -4   9    0.34    0.15
  -2  -4   9    0.34    0.16
   2   4  -8    0.93    0.07
  -2  -4   8    0.98    0.12
  -2  -4   8    0.90    0.11
   2   4  -7    7.10    0.24
  -2  -4   7    7.36    0.32
  -2  -4   7    7.54    0.29
  -2  -4   6   12.27    0.47
  -2  -4   6   12.46    0.44
  -2  -4   6   12.27    0.39
   2   4  -5    4.67    0.22
  -2  -4   5    5.05    0.23
  -2  -4   5    4.68    0.18
  -2  -4   5    4.47    0.16
   2   4  -4    2.36    0.18
   2   4  -4    2.55    0.10
  -2  -4   4    2.56    0.15
  -2  -4   4    2.33    0.14
  -2  -4   4    2.41    0.10
   2   4  -3    1.83    0.10
   2   4  -3    1.55    0.10
   2   4  -3    1.77    0.12
  -2  -4   3    1.76    0.13
  -2  -4   3    1.62    0.10
  -2  -4   3    1.79    0.09
   2   4  -2    0.24    0.04
   2   4  -2    0.04    0.04
  -2  -4   2    0.13    0.06
  -2  -4   2    0.08    0.04
   2   4  -1    0.13    0.06
   2   4  -1    0.02    0.03
  -2  -4   1    0.13    0.06
  -2  -4   1    0.04    0.04
   2   4   0   17.89    0.56
   2   4   0   16.29    0.54
  -2  -4   0   17.72    0.63
  -2  -4   0   16.23    0.55
  -2  -4   0   18.07    0.59
   2   4   1   24.93    0.79
  -2  -4  -1   22.95    0.84
  -2  -4  -1   23.94    0.83
  -2  -4  -1   26.16    0.87
  -2  -4  -2    4.56    0.21
  -2  -4  -2    4.46    0.20
  -2  -4  -2    4.58    0.19
  -2  -4  -3    9.58    0.36
  -2  -4  -3   10.05    0.43
  -2  -4  -4    0.72    0.09
  -2  -4  -4    0.69    0.10
  -2  -4  -5   11.90    0.44
  -2  -4  -5   12.05    0.47
  -2  -4  -6    0.76    0.10
  -2  -4  -6    0.67    0.11
  -2  -4  -7    2.25    0.17
   2   4   8   10.94    0.44
  -2  -4  -8   11.50    0.47
   2   4   9    0.52    0.10
  -2  -4  -9    0.12    0.14
   2   4  10   11.98    0.53
  -2  -4 -10   11.59    0.44
   2   4  11    6.47    0.26
  -2  -4 -11    6.40    0.25
   2   5 -16   13.08    0.42
  -2  -5  16   17.44    0.57
   2   5 -15   24.59    0.86
  -2  -5  15   26.15    0.94
  -2  -5  14   12.32    0.47
  -2  -5  14   12.18    0.49
  -2  -5  13    7.88    0.43
  -2  -5  13    7.67    0.36
  -2  -5  12    2.39    0.18
  -2  -5  12    2.49    0.28
  -2  -5  11    1.64    0.17
  -2  -5  11    1.71    0.19
  -2  -5  10    0.82    0.22
  -2  -5  10    1.28    0.24
  -2  -5   9   30.55    1.22
  -2  -5   9   31.28    1.21
  -2  -5   8   40.77    1.61
  -2  -5   8   41.35    1.57
   2   5  -7    0.16    0.07
  -2  -5   7    0.16    0.10
  -2  -5   7    0.21    0.07
  -2  -5   6   10.96    0.46
  -2  -5   6   10.69    0.40
  -2  -5   5   24.16    1.00
  -2  -5   5   22.11    0.79
  -2  -5   5   22.69    0.77
  -2  -5   4    0.19    0.09
  -2  -5   4    0.17    0.04
  -2  -5   3   18.11    0.70
  -2  -5   3   17.16    0.57
  -2  -5   2  111.06    4.71
  -2  -5   2  113.32    4.46
  -2  -5   1    3.56    0.29
  -2  -5   1    3.68    0.21
  -2  -5   0   12.38    0.51
  -2  -5   0   13.98    0.48
  -2  -5  -1   41.40    1.53
  -2  -5  -2   14.28    0.60
  -2  -5  -2   15.14    0.56
  -2  -5  -3    0.16    0.07
  -2  -5  -3    0.14    0.07
  -2  -5  -4    0.09    0.06
  -2  -5  -4    0.13    0.08
  -2  -5  -5    1.61    0.13
  -2  -5  -5    1.54    0.14
   2   5   6    0.81    0.11
  -2  -5  -6    0.76    0.12
   2   5   7    4.21    0.22
  -2  -5  -7    4.18    0.23
   2   5   8    6.96    0.29
  -2  -5  -8    7.22    0.32
   2   5   9    6.94    0.28
  -2  -5  -9    6.63    0.27
   2   5  10    0.57    0.07
  -2  -5 -10    0.55    0.07
   2   6 -15    2.13    0.15
  -2  -6  15    2.33    0.19
   2   6 -14    8.92    0.33
  -2  -6  14    9.34    0.37
  -2  -6  13   17.37    0.66
  -2  -6  13   16.74    0.74
  -2  -6  12    0.22    0.09
  -2  -6  12    0.20    0.10
  -2  -6  11    4.50    0.36
  -2  -6  11    4.74    0.28
  -2  -6  10   29.70    1.32
  -2  -6  10   32.62    1.40
  -2  -6   9    1.04    0.22
  -2  -6   9    0.67    0.12
  -2  -6   8    4.72    0.39
  -2  -6   8    5.28    0.33
  -2  -6   7   24.96    1.01
  -2  -6   7   23.84    0.90
  -2  -6   6    7.51    0.38
  -2  -6   5   14.01    0.72
  -2  -6   4    0.40    0.12
  -2  -6   4    0.41    0.06
  -2  -6   3    4.89    0.29
  -2  -6   3    4.41    0.18
  -2  -6   2   17.30    0.83
  -2  -6   2   16.41    0.57
  -2  -6   1   11.89    0.43
  -2  -6   0    1.92    0.12
  -2  -6  -1    5.90    0.31
  -2  -6  -2    2.04    0.14
   2   6   3    0.66    0.10
  -2  -6  -3    0.62    0.14
   2   6   4    2.22    0.15
  -2  -6  -4    1.97    0.15
   2   6   5    0.38    0.08
  -2  -6  -5    0.32    0.08
   2   6   6    5.19    0.23
  -2  -6  -6    5.18    0.24
   2   6   7    5.48    0.22
  -2  -6  -7    5.71    0.25
   2   6   8    7.74    0.27
  -2  -6  -8    7.77    0.30
  -2  -7  13    3.88    0.18
  -2  -7  12    0.92    0.11
  -2  -7  12    0.83    0.09
  -2  -7  11    1.37    0.14
  -2  -7  11    1.36    0.12
  -2  -7  10    0.21    0.10
  -2  -7  10    0.27    0.08
  -2  -7   9    7.71    0.38
  -2  -7   9    7.28    0.38
  -2  -7   8    6.69    0.45
  -2  -7   7    0.28    0.11
  -2  -7   6    6.23    0.34
  -2  -7   5    2.51    0.21
  -2  -7   4    0.07    0.09
  -2  -7   3    8.24    0.41
  -2  -7   1    3.96    0.18
  -2  -7   0   37.20    1.57
  -2  -7  -1   15.74    0.64
  -2  -7  -2    0.02    0.04
  -2  -7  -3    2.09    0.18
  -2  -7  -4    0.07    0.07
  -2  -7  -5    0.12    0.07
  -2  -8  10    0.31    0.12
  -2  -8   9    3.21    0.18
  -2  -8   8    8.77    0.37
  -2  -8   7    0.39    0.09
  -2  -8   6   10.29    0.52
  -2  -8   5    0.01    0.09
   3 -10  -2    0.66    0.08
   3 -10  -1    0.19    0.06
   3 -10   0    2.80    0.22
   3 -10   1    1.08    0.11
  -3  10  -1    0.95    0.09
   3 -10   2    3.40    0.18
   3 -10   2    3.38    0.19
   3 -10   3    7.22    0.35
   3 -10   3    5.61    0.26
   3 -10   4   15.11    0.61
   3 -10   5    2.50    0.16
   3 -10   6    0.42    0.09
   3 -10   7   11.72    0.53
   3 -10   8    1.09    0.12
   3 -10   9    0.06    0.07
   3 -10  10    2.22    0.14
   3  -9  -6   49.24    1.87
   3  -9  -5    9.67    0.37
   3  -9  -4    0.59    0.10
   3  -9  -3   17.55    0.75
  -3   9   3   14.48    0.56
   3  -9  -2    2.54    0.26
  -3   9   2    2.42    0.20
   3  -9  -1    0.05    0.08
  -3   9   1    0.13    0.06
   3  -9   0    0.38    0.15
   3  -9   0    0.49    0.11
   3  -9   1   11.33    0.44
   3  -9   1   10.91    0.48
   3  -9   2    8.19    0.35
   3  -9   2    7.97    0.46
   3  -9   3    0.10    0.08
   3  -9   3    0.17    0.09
   3  -9   4    5.64    0.27
   3  -9   4    5.25    0.36
   3  -9   5    0.08    0.08
   3  -9   6    0.20    0.15
   3  -9   7   21.67    0.81
  -3   9  -7   14.65    0.61
   3  -9   8    0.10    0.12
  -3   9  -8    0.02    0.05
   3  -9   9    4.45    0.25
  -3   9  -9    3.81    0.20
   3  -9  10    4.26    0.24
  -3   9 -10    3.96    0.25
   3  -9  11    0.20    0.13
  -3   9 -11    0.16    0.06
   3  -9  12    7.92    0.31
  -3   9 -12    7.21    0.27
   3  -8  -8    0.03    0.05
   3  -8  -7   18.79    0.70
   3  -8  -6    0.02    0.05
  -3   8   6   -0.02    0.07
   3  -8  -5    7.13    0.34
  -3   8   5    5.81    0.28
   3  -8  -4   20.04    0.80
  -3   8   4   18.10    0.78
   3  -8  -3    2.38    0.19
  -3   8   3    2.26    0.15
   3  -8  -2   13.15    0.52
   3  -8  -2   13.38    0.56
   3  -8  -1    6.27    0.29
   3  -8  -1    6.44    0.32
   3  -8   0    2.94    0.18
   3  -8   0    2.64    0.19
   3  -8   1    0.19    0.08
   3  -8   1    0.25    0.09
   3  -8   2   31.07    1.15
   3  -8   2   28.97    1.13
   3  -8   3   55.24    2.13
   3  -8   3   53.73    2.14
   3  -8   4    1.84    0.16
   3  -8   4    2.23    0.17
   3  -8   5   27.62    1.04
   3  -8   5   24.74    1.07
   3  -8   6   14.58    0.66
   3  -8   6   12.41    0.52
  -3   8  -6   12.38    0.50
   3  -8   7   10.55    0.46
  -3   8  -7    9.28    0.40
   3  -8   8    3.62    0.33
  -3   8  -8    3.36    0.27
   3  -8   9    1.59    0.17
  -3   8  -9    1.38    0.13
   3  -8  10    0.58    0.12
  -3   8 -10    0.48    0.10
   3  -8  11    2.09    0.17
  -3   8 -11    1.96    0.15
   3  -8  12    2.80    0.17
  -3   8 -12    2.63    0.16
   3  -8  13    6.02    0.25
  -3   8 -13    5.51    0.29
   3  -8  14    0.18    0.05
  -3   8 -14    0.19    0.05
   3  -7 -10    7.48    0.27
   3  -7 -10    5.59    0.27
   3  -7  -9    0.76    0.09
   3  -7  -9    0.47    0.10
   3  -7  -8    0.86    0.16
   3  -7  -8    0.55    0.08
  -3   7   8    0.63    0.08
   3  -7  -7    2.74    0.19
  -3   7   7    2.41    0.17
   3  -7  -6   36.61    1.53
  -3   7   6   32.80    1.30
   3  -7  -5   25.70    1.01
  -3   7   5   24.85    1.03
   3  -7  -4    1.02    0.14
  -3   7   4    1.10    0.12
   3  -7  -3   69.36    2.71
   3  -7  -3   71.84    2.90
   3  -7  -2    0.68    0.15
   3  -7  -2    0.70    0.11
   3  -7  -1    3.87    0.19
   3  -7  -1    3.15    0.27
   3  -7   0    0.07    0.06
   3  -7   0    0.04    0.07
   3  -7   1   14.31    0.59
   3  -7   1   12.84    0.50
   3  -7   2   25.14    0.91
   3  -7   2   24.11    0.97
   3  -7   3   19.51    0.70
   3  -7   3   16.93    0.73
   3  -7   4   23.69    0.86
   3  -7   4   23.63    0.88
  -3   7  -4   21.32    0.84
   3  -7   5    5.49    0.26
   3  -7   5    5.20    0.26
  -3   7  -5    5.36    0.24
   3  -7   6    3.51    0.21
   3  -7   6    3.31    0.19
  -3   7  -6    3.08    0.18
   3  -7   7    1.48    0.15
  -3   7  -7    1.19    0.20
   3  -7   8   30.95    1.21
  -3   7  -8   29.38    1.13
   3  -7   9    8.27    0.39
  -3   7  -9    8.21    0.36
   3  -7  10   45.00    1.89
  -3   7 -10   43.14    1.65
   3  -7  11    0.30    0.10
  -3   7 -11    0.35    0.14
   3  -7  12    0.20    0.08
  -3   7 -12    0.10    0.07
   3  -7  13    5.07    0.23
  -3   7 -13    4.35    0.21
   3  -7  14    0.01    0.04
  -3   7 -14    0.07    0.05
  -3   7 -15    0.12    0.05
   3  -6 -12    1.86    0.10
  -3   6  12    1.75    0.09
   3  -6 -11   11.57    0.42
   3  -6 -11   11.65    0.50
   3  -6 -10    0.17    0.06
   3  -6 -10    0.16    0.10
  -3   6  10    0.13    0.05
   3  -6  -9    0.13    0.11
   3  -6  -9    0.17    0.07
  -3   6   9    0.08    0.06
   3  -6  -8    3.95    0.22
   3  -6  -8    4.04    0.21
  -3   6   8    3.73    0.22
   3  -6  -7   17.45    0.79
   3  -6  -7   16.45    0.63
  -3   6   7   16.37    0.66
   3  -6  -6    0.10    0.08
   3  -6  -6    0.07    0.10
  -3   6   6    0.11    0.08
   3  -6  -5    4.02    0.30
   3  -6  -5    3.45    0.21
  -3   6   5    3.98    0.27
   3  -6  -4   80.21    3.23
  -3   6   4   83.26    3.25
   3  -6  -3    8.56    0.32
   3  -6  -3    7.54    0.32
   3  -6  -2    2.05    0.18
   3  -6  -2    2.18    0.14
   3  -6  -1    0.43    0.07
   3  -6  -1    0.25    0.08
   3  -6   0    5.13    0.27
   3  -6   0    5.39    0.23
   3  -6   1    5.64    0.23
   3  -6   1    5.49    0.23
   3  -6   2   53.97    1.96
   3  -6   2   55.01    2.10
  -3   6  -2   52.78    1.89
   3  -6   3    3.60    0.17
   3  -6   3    3.72    0.24
  -3   6  -3    3.64    0.15
   3  -6   4    0.93    0.10
   3  -6   4    0.68    0.14
  -3   6  -4    0.92    0.09
   3  -6   5   25.84    0.91
   3  -6   5   23.61    0.85
  -3   6  -5   22.85    0.82
   3  -6   6   21.46    0.77
   3  -6   6   20.55    0.75
  -3   6  -6   20.18    0.74
   3  -6   7   10.35    0.42
   3  -6   7   10.60    0.42
  -3   6  -7    9.97    0.40
   3  -6   8    1.13    0.19
   3  -6   8    0.95    0.18
  -3   6  -8    1.21    0.19
   3  -6   9   11.92    0.49
   3  -6   9   10.31    0.49
  -3   6  -9   11.98    0.47
  -3   6  -9   10.32    0.38
   3  -6  10   25.96    0.98
  -3   6 -10   24.68    0.91
  -3   6 -10   22.46    0.83
   3  -6  11   10.98    0.52
  -3   6 -11   10.01    0.48
  -3   6 -11    8.86    0.42
   3  -6  12   15.47    0.58
  -3   6 -12   14.35    0.54
  -3   6 -12   12.94    0.50
   3  -6  13    2.83    0.20
  -3   6 -13    2.68    0.16
  -3   6 -13    2.57    0.15
  -3   6 -14    0.07    0.08
  -3   6 -14    0.07    0.07
  -3   6 -15    6.80    0.25
  -3   6 -15    6.92    0.28
  -3   6 -16    3.94    0.15
   3  -5 -13    0.85    0.12
   3  -5 -12    0.28    0.05
   3  -5 -12    0.36    0.07
  -3   5  12    0.26    0.05
   3  -5 -11   13.25    0.49
   3  -5 -11   13.36    0.51
  -3   5  11   12.38    0.53
   3  -5 -10    0.07    0.05
   3  -5 -10    0.03    0.06
  -3   5  10    0.02    0.09
   3  -5  -9    0.63    0.15
   3  -5  -9    0.58    0.14
  -3   5   9    0.58    0.10
   3  -5  -8   22.04    0.85
   3  -5  -8   22.71    0.84
  -3   5   8   22.46    0.89
   3  -5  -7   12.19    0.48
   3  -5  -7   13.39    0.57
  -3   5   7   12.19    0.50
   3  -5  -6    0.47    0.14
   3  -5  -6    0.48    0.09
  -3   5   6    0.51    0.16
   3  -5  -5   32.05    1.16
   3  -5  -5   33.16    1.19
  -3   5   5   32.90    1.17
   3  -5  -4    3.75    0.18
   3  -5  -4    4.00    0.19
   3  -5  -4    3.45    0.16
   3  -5  -3    1.66    0.11
   3  -5  -3    2.00    0.12
   3  -5  -3    1.56    0.08
   3  -5  -3    1.60    0.08
  -3   5   3    1.57    0.09
   3  -5  -2    9.38    0.32
   3  -5  -2    9.16    0.32
   3  -5  -2    8.07    0.26
   3  -5  -2    8.45    0.26
  -3   5   2    8.83    0.37
  -3   5   2    8.60    0.32
  -3   5   2    8.38    0.25
   3  -5  -1   18.22    0.64
   3  -5  -1   18.62    0.62
   3  -5  -1   18.11    0.52
  -3   5   1   18.24    0.67
  -3   5   1   16.87    0.57
  -3   5   1   17.91    0.52
   3  -5   0    4.81    0.19
   3  -5   0    5.17    0.20
   3  -5   0    4.89    0.14
  -3   5   0    5.07    0.20
  -3   5   0    4.97    0.19
  -3   5   0    4.96    0.14
   3  -5   1    6.09    0.27
   3  -5   1    6.46    0.24
   3  -5   1    6.18    0.18
  -3   5  -1    6.15    0.19
  -3   5  -1    6.02    0.22
  -3   5  -1    5.71    0.21
  -3   5  -1    6.00    0.19
   3  -5   2   23.25    0.76
   3  -5   2   22.97    0.77
  -3   5  -2   25.23    0.80
  -3   5  -2   23.69    0.82
  -3   5  -2   23.05    0.76
  -3   5  -2   24.17    0.71
  -3   5  -2   22.64    0.68
   3  -5   3    0.90    0.08
   3  -5   3    0.90    0.09
  -3   5  -3    0.87    0.11
  -3   5  -3    0.95    0.08
  -3   5  -3    0.84    0.08
  -3   5  -3    0.91    0.07
   3  -5   4    0.11    0.06
   3  -5   4    0.09    0.06
  -3   5  -4    0.08    0.06
  -3   5  -4    0.29    0.05
  -3   5  -4    0.26    0.05
  -3   5  -4    0.32    0.05
   3  -5   5   12.53    0.43
   3  -5   5   13.74    0.48
  -3   5  -5   11.87    0.43
  -3   5  -5   12.12    0.45
  -3   5  -5   12.44    0.46
  -3   5  -5   11.79    0.36
   3  -5   6    1.19    0.10
   3  -5   6    0.97    0.11
  -3   5  -6    1.01    0.11
  -3   5  -6    1.05    0.12
  -3   5  -6    0.97    0.09
   3  -5   7    3.89    0.24
   3  -5   7    3.58    0.19
  -3   5  -7    3.67    0.26
  -3   5  -7    3.58    0.15
   3  -5   8    0.80    0.12
  -3   5  -8    0.78    0.11
  -3   5  -8    0.73    0.08
   3  -5   9   96.18    3.87
   3  -5   9   91.73    3.80
  -3   5  -9   92.36    3.65
  -3   5  -9   88.34    3.48
   3  -5  10    1.65    0.14
   3  -5  10    1.93    0.14
  -3   5 -10    1.55    0.14
  -3   5 -10    1.49    0.18
   3  -5  11    0.31    0.12
  -3   5 -11    0.18    0.08
  -3   5 -11    0.18    0.12
  -3   5 -12    9.34    0.37
  -3   5 -12    9.53    0.39
  -3   5 -13    0.06    0.06
  -3   5 -13    0.06    0.06
  -3   5 -14    0.04    0.07
  -3   5 -14    0.03    0.05
  -3   5 -15   13.50    0.48
  -3   5 -15   15.15    0.58
  -3   5 -16    9.59    0.33
  -3   5 -16   11.56    0.41
   3  -4 -14    4.21    0.18
  -3   4  14    3.50    0.17
   3  -4 -13   18.93    0.66
  -3   4  13   17.31    0.62
  -3   4  13   15.39    0.59
   3  -4 -12    0.35    0.12
  -3   4  12    0.42    0.08
  -3   4  12    0.33    0.06
   3  -4 -11    1.59    0.11
   3  -4 -11    1.78    0.19
  -3   4  11    1.71    0.13
  -3   4  11    1.71    0.11
   3  -4 -10    4.92    0.22
   3  -4 -10    5.40    0.32
  -3   4  10    5.40    0.26
  -3   4  10    5.16    0.22
   3  -4  -9    5.00    0.23
   3  -4  -9    5.16    0.24
  -3   4   9    5.25    0.36
  -3   4   9    5.02    0.22
   3  -4  -8    1.08    0.11
   3  -4  -8    1.19    0.11
  -3   4   8    1.14    0.14
  -3   4   8    1.19    0.14
   3  -4  -7    7.67    0.30
   3  -4  -7    8.32    0.32
  -3   4   7    7.38    0.32
  -3   4   7    7.74    0.29
   3  -4  -6    0.77    0.12
   3  -4  -6    0.79    0.14
   3  -4  -6    1.04    0.07
  -3   4   6    0.73    0.11
  -3   4   6    0.74    0.07
   3  -4  -5    4.77    0.20
   3  -4  -5    5.63    0.22
   3  -4  -5    5.48    0.20
   3  -4  -5    5.67    0.19
  -3   4   5    5.06    0.22
  -3   4   5    4.77    0.21
  -3   4   5    5.38    0.19
   3  -4  -4   11.74    0.39
   3  -4  -4   11.05    0.37
   3  -4  -4   10.53    0.34
   3  -4  -4   11.48    0.34
  -3   4   4   10.69    0.45
  -3   4   4   10.42    0.38
  -3   4   4   10.93    0.34
   3  -4  -3    1.88    0.11
   3  -4  -3    2.39    0.11
   3  -4  -3    2.19    0.14
   3  -4  -3    1.83    0.10
   3  -4  -3    1.88    0.08
  -3   4   3    2.05    0.16
  -3   4   3    2.01    0.08
   3  -4  -2   12.83    0.41
   3  -4  -2   13.35    0.43
   3  -4  -2   12.91    0.43
   3  -4  -2   12.56    0.38
   3  -4  -2   12.60    0.36
  -3   4   2   12.64    0.42
  -3   4   2   11.84    0.44
  -3   4   2   12.55    0.36
   3  -4  -1    0.51    0.06
   3  -4  -1    0.35    0.06
   3  -4  -1    0.33    0.03
   3  -4  -1    0.29    0.02
   3  -4  -1    0.36    0.05
  -3   4   1    0.40    0.02
  -3   4   1    0.33    0.06
  -3   4   1    0.32    0.06
  -3   4   1    0.30    0.03
   3  -4   0   30.43    0.96
   3  -4   0   30.26    0.99
   3  -4   0   29.57    0.85
   3  -4   0   29.66    0.82
   3  -4   0   32.04    0.95
  -3   4   0   30.83    0.91
  -3   4   0   30.73    0.98
  -3   4   0   30.70    0.99
  -3   4   0   30.94    0.95
   3  -4   1  127.97    4.99
   3  -4   1  130.81    5.16
   3  -4   1  138.34    5.28
  -3   4  -1  135.49    5.20
  -3   4  -1  131.23    5.20
  -3   4  -1  126.06    4.96
  -3   4  -1  134.08    5.13
   3  -4   2   20.96    0.66
   3  -4   2   24.46    0.78
   3  -4   2   22.46    0.66
  -3   4  -2   22.40    0.69
  -3   4  -2   21.26    0.71
  -3   4  -2   21.28    0.73
  -3   4  -2   22.63    0.70
   3  -4   3   73.28    2.58
   3  -4   3   73.81    2.65
  -3   4  -3   74.33    2.64
  -3   4  -3   69.88    2.51
  -3   4  -3   70.46    2.49
  -3   4  -3   71.12    2.49
  -3   4  -3   68.33    2.37
   3  -4   4   38.55    1.28
   3  -4   4   41.73    1.41
  -3   4  -4   39.35    1.33
  -3   4  -4   38.62    1.26
  -3   4  -4   38.12    1.26
  -3   4  -4   37.31    1.19
  -3   4  -4   36.53    1.18
   3  -4   5    3.92    0.16
   3  -4   5    4.49    0.19
  -3   4  -5    3.82    0.18
  -3   4  -5    3.93    0.14
  -3   4  -5    3.83    0.15
  -3   4  -5    3.76    0.17
   3  -4   6    0.04    0.06
   3  -4   6    0.09    0.04
  -3   4  -6    0.06    0.06
  -3   4  -6    0.09    0.06
  -3   4  -6    0.03    0.03
  -3   4  -6    0.06    0.06
   3  -4   7   23.53    0.80
   3  -4   7   23.88    0.92
   3  -4   7   22.51    0.72
  -3   4  -7   22.09    0.77
  -3   4  -7   21.10    0.69
  -3   4  -7   21.80    0.72
   3  -4   8   20.95    0.78
   3  -4   8   21.51    0.80
  -3   4  -8   21.25    0.75
  -3   4  -8   19.98    0.72
  -3   4  -8   19.77    0.68
   3  -4   9    1.01    0.14
   3  -4   9    1.27    0.13
  -3   4  -9    1.16    0.11
  -3   4  -9    0.99    0.10
   3  -4  10   55.28    2.26
  -3   4 -10   60.31    2.33
  -3   4 -10   54.55    2.10
   3  -4  11   19.70    0.75
  -3   4 -11   20.34    0.73
  -3   4 -11   19.58    0.74
   3  -4  12   10.70    0.48
  -3   4 -12   10.80    0.41
  -3   4 -12   11.17    0.52
  -3   4 -13    0.08    0.08
  -3   4 -13    0.00    0.06
  -3   4 -14   10.97    0.41
  -3   4 -14   11.93    0.44
  -3   4 -15    0.56    0.09
  -3   4 -15    0.69    0.12
   3  -3 -15    2.00    0.12
   3  -3 -15    1.72    0.10
  -3   3  15    1.77    0.12
   3  -3 -14    0.02    0.09
  -3   3  14    0.07    0.05
  -3   3  14    0.07    0.05
   3  -3 -13    4.71    0.23
  -3   3  13    4.98    0.22
  -3   3  13    4.51    0.26
   3  -3 -12   14.81    0.57
  -3   3  12   15.52    0.66
  -3   3  12   14.72    0.54
   3  -3 -11    7.76    0.33
  -3   3  11    7.82    0.33
  -3   3  11    8.40    0.34
   3  -3 -10    0.02    0.06
  -3   3  10    0.05    0.06
  -3   3  10    0.01    0.05
   3  -3  -9    0.32    0.06
   3  -3  -9    0.62    0.09
  -3   3   9    0.62    0.10
  -3   3   9    0.29    0.08
   3  -3  -8   10.11    0.37
   3  -3  -8   11.15    0.42
  -3   3   8   10.97    0.54
  -3   3   8   10.94    0.45
   3  -3  -7   18.56    0.63
   3  -3  -7   20.39    0.71
   3  -3  -7   18.91    0.64
  -3   3   7   19.01    0.70
  -3   3   7   17.05    0.62
  -3   3   7   19.35    0.66
   3  -3  -6   66.53    2.42
   3  -3  -6   70.98    2.60
   3  -3  -6   68.83    2.47
   3  -3  -6   70.73    2.52
  -3   3   6   65.14    2.52
  -3   3   6   60.04    2.28
  -3   3   6   67.85    2.44
   3  -3  -5  210.56    9.32
   3  -3  -5  225.87    9.87
   3  -3  -5  214.23    9.26
   3  -3  -5  228.86    9.82
  -3   3   5  217.00    9.50
  -3   3   5  187.75    8.39
  -3   3   5  193.77    8.76
  -3   3   5  215.25    9.24
   3  -3  -4   30.03    0.96
   3  -3  -4   31.63    1.03
   3  -3  -4   28.47    0.93
   3  -3  -4   29.04    0.91
  -3   3   4   28.63    0.94
  -3   3   4   26.75    0.91
  -3   3   4   28.04    0.94
  -3   3   4   28.79    0.90
   3  -3  -3   42.96    1.42
   3  -3  -3   45.11    1.49
   3  -3  -3   49.44    1.70
   3  -3  -3   45.70    1.45
   3  -3  -3   45.06    1.44
  -3   3   3   45.21    1.30
  -3   3   3   42.94    1.51
  -3   3   3   42.98    1.45
  -3   3   3   45.16    1.44
   3  -3  -2    3.83    0.15
   3  -3  -2    3.75    0.18
   3  -3  -2    3.90    0.15
   3  -3  -2    3.71    0.13
   3  -3  -2    3.85    0.12
  -3   3   2    3.91    0.10
  -3   3   2    3.57    0.14
  -3   3   2    3.64    0.18
  -3   3   2    3.77    0.15
   3  -3  -1    2.48    0.11
   3  -3  -1    2.61    0.11
   3  -3  -1    2.71    0.10
   3  -3  -1    2.31    0.07
   3  -3  -1    2.52    0.09
  -3   3   1    2.44    0.11
  -3   3   1    2.53    0.11
  -3   3   1    2.35    0.09
   3  -3   0    0.08    0.06
   3  -3   0    0.05    0.04
   3  -3   0    0.08    0.02
   3  -3   0    0.07    0.02
  -3   3   0    0.10    0.04
  -3   3   0    0.08    0.03
  -3   3   0    0.09    0.03
   3  -3   1   28.60    0.86
   3  -3   1   27.17    0.86
   3  -3   1   26.72    0.78
   3  -3   1   27.64    0.74
   3  -3   1   28.54    0.84
  -3   3  -1   28.15    0.83
  -3   3  -1   27.75    0.84
  -3   3  -1   26.12    0.81
  -3   3  -1   28.08    0.83
   3  -3   2  129.02    4.90
   3  -3   2  130.44    5.04
   3  -3   2  119.10    4.14
   3  -3   2  133.12    5.00
  -3   3  -2  131.09    4.98
  -3   3  -2  126.89    4.81
  -3   3  -2  125.55    4.81
  -3   3  -2  129.10    4.93
   3  -3   3    1.42    0.07
   3  -3   3    1.33    0.09
  -3   3  -3    1.52    0.09
  -3   3  -3    1.42    0.07
  -3   3  -3    1.56    0.13
  -3   3  -3    1.82    0.11
  -3   3  -3    1.50    0.11
   3  -3   4    1.96    0.08
   3  -3   4    1.83    0.11
  -3   3  -4    1.87    0.11
  -3   3  -4    1.89    0.10
  -3   3  -4    1.89    0.09
  -3   3  -4    1.82    0.12
   3  -3   5    2.30    0.10
   3  -3   5    2.15    0.12
   3  -3   5    2.09    0.13
  -3   3  -5    2.13    0.12
  -3   3  -5    2.13    0.20
  -3   3  -5    2.13    0.11
  -3   3  -5    2.10    0.10
   3  -3   6   11.13    0.35
   3  -3   6   11.23    0.47
   3  -3   6   10.99    0.35
  -3   3  -6   10.49    0.37
  -3   3  -6   10.79    0.40
  -3   3  -6   10.16    0.31
  -3   3  -6   10.65    0.35
   3  -3   7   22.73    0.77
   3  -3   7   22.50    0.81
   3  -3   7   22.18    0.72
  -3   3  -7   22.79    0.78
  -3   3  -7   21.77    0.79
  -3   3  -7   21.82    0.73
   3  -3   8   75.86    2.99
  -3   3  -8   79.41    2.99
  -3   3  -8   75.41    2.88
   3  -3   9   48.38    1.83
  -3   3  -9   49.04    1.84
  -3   3  -9   45.91    1.72
   3  -3  10    3.42    0.26
  -3   3 -10    3.09    0.16
  -3   3 -10    3.37    0.19
   3  -3  11    2.52    0.17
  -3   3 -11    2.45    0.14
  -3   3 -11    2.78    0.24
   3  -3  12    6.35    0.28
  -3   3 -12    6.39    0.25
  -3   3 -12    6.81    0.30
   3  -3  13    6.00    0.26
  -3   3 -13    6.00    0.29
  -3   3 -13    6.72    0.35
  -3   3 -14    2.91    0.14
  -3   3 -14    3.69    0.17
  -3   3 -15   25.36    0.89
  -3   3 -16    7.87    0.27
   3  -2 -16    0.94    0.08
   3  -2 -16    0.85    0.07
  -3   2  16    0.85    0.07
   3  -2 -15    6.46    0.26
  -3   2  15    6.78    0.27
  -3   2  15    6.70    0.27
  -3   2  14   36.45    1.35
  -3   2  14   38.31    1.48
   3  -2 -13   22.50    0.84
  -3   2  13   23.47    0.95
  -3   2  13   23.88    0.88
   3  -2 -12    6.89    0.30
  -3   2  12    7.28    0.32
  -3   2  12    7.30    0.39
   3  -2 -11    8.24    0.34
  -3   2  11    8.52    0.43
  -3   2  11    8.57    0.35
   3  -2 -10   12.78    0.56
  -3   2  10   12.60    0.49
  -3   2  10   13.20    0.56
   3  -2  -9    0.04    0.05
  -3   2   9    0.01    0.06
  -3   2   9    0.00    0.05
   3  -2  -8    1.38    0.11
   3  -2  -8    1.25    0.11
  -3   2   8    1.14    0.17
  -3   2   8    1.32    0.10
   3  -2  -7   13.23    0.42
   3  -2  -7   13.57    0.48
   3  -2  -7   14.18    0.52
   3  -2  -7   14.08    0.47
  -3   2   7   14.31    0.53
  -3   2   7   12.72    0.43
  -3   2   7   14.60    0.49
   3  -2  -6   12.30    0.38
   3  -2  -6   12.68    0.44
   3  -2  -6   12.95    0.47
   3  -2  -6   12.78    0.41
  -3   2   6   12.93    0.48
  -3   2   6   13.50    0.44
  -3   2   6   12.42    0.41
   3  -2  -5   73.18    2.42
   3  -2  -5   73.94    2.61
   3  -2  -5   73.08    2.64
   3  -2  -5   74.30    2.62
   3  -2  -5   74.90    2.62
  -3   2   5   72.35    2.39
  -3   2   5   71.54    2.62
  -3   2   5   71.18    2.58
  -3   2   5   72.03    2.53
   3  -2  -4    9.36    0.27
   3  -2  -4    9.48    0.31
   3  -2  -4    9.25    0.32
   3  -2  -4    8.94    0.27
  -3   2   4    9.27    0.24
  -3   2   4    9.20    0.32
  -3   2   4    8.35    0.29
  -3   2   4    8.67    0.27
  -3   2   4    9.69    0.29
   3  -2  -3    0.15    0.03
   3  -2  -3    0.20    0.03
   3  -2  -3    0.17    0.07
   3  -2  -3    0.14    0.03
   3  -2  -3    0.14    0.06
  -3   2   3    0.25    0.05
  -3   2   3    0.25    0.07
  -3   2   3    0.12    0.05
  -3   2   3    0.10    0.06
   3  -2  -2    9.84    0.29
   3  -2  -2    9.81    0.29
   3  -2  -2    9.31    0.27
   3  -2  -2    9.40    0.28
   3  -2  -2   10.14    0.29
   3  -2  -2    9.83    0.28
  -3   2   2    9.82    0.27
  -3   2   2   10.28    0.30
  -3   2   2    9.39    0.27
  -3   2   2   10.02    0.28
   3  -2  -1   13.21    0.38
   3  -2  -1   14.00    0.44
   3  -2  -1   14.75    0.43
   3  -2  -1   15.14    0.42
   3  -2  -1   13.52    0.36
   3  -2  -1   14.27    0.44
  -3   2   1   14.71    0.40
  -3   2   1   13.87    0.40
  -3   2   1   13.22    0.39
  -3   2   1   13.84    0.39
   3  -2   0   47.44    1.51
   3  -2   0   51.25    1.60
   3  -2   0   48.32    1.61
   3  -2   0   49.53    1.52
   3  -2   0   47.02    1.44
   3  -2   0   50.30    1.58
  -3   2   0   49.48    1.54
  -3   2   0   47.29    1.49
  -3   2   0   46.13    1.48
  -3   2   0   47.10    1.48
   3  -2   1    0.24    0.04
   3  -2   1    0.22    0.03
   3  -2   1    0.11    0.04
   3  -2   1    0.18    0.02
   3  -2   1    0.18    0.06
  -3   2  -1    0.24    0.04
  -3   2  -1    0.19    0.04
  -3   2  -1    0.21    0.04
  -3   2  -1    0.19    0.02
  -3   2  -1    0.16    0.04
   3  -2   2    8.25    0.22
   3  -2   2    7.68    0.29
   3  -2   2    8.13    0.21
   3  -2   2    8.16    0.23
  -3   2  -2    7.73    0.24
  -3   2  -2    7.65    0.26
  -3   2  -2    7.46    0.20
  -3   2  -2    7.76    0.24
  -3   2  -2    8.01    0.19
  -3   2  -2    7.51    0.22
   3  -2   3    0.32    0.03
   3  -2   3    0.27    0.06
   3  -2   3    0.33    0.05
   3  -2   3    0.35    0.02
  -3   2  -3    0.39    0.09
  -3   2  -3    0.48    0.11
  -3   2  -3    0.34    0.04
  -3   2  -3    0.31    0.02
  -3   2  -3    0.40    0.07
  -3   2  -3    0.35    0.08
   3  -2   4   78.09    2.65
   3  -2   4   71.91    2.57
   3  -2   4   77.04    2.73
   3  -2   4   75.24    2.51
  -3   2  -4   69.27    2.47
  -3   2  -4   71.71    2.61
  -3   2  -4   70.98    2.40
  -3   2  -4   71.73    2.37
  -3   2  -4   71.03    2.47
  -3   2  -4   73.57    2.56
   3  -2   5    3.81    0.11
   3  -2   5    3.87    0.17
   3  -2   5    3.63    0.15
   3  -2   5    3.57    0.11
  -3   2  -5    3.58    0.16
  -3   2  -5    3.71    0.17
  -3   2  -5    3.57    0.12
  -3   2  -5    3.58    0.10
  -3   2  -5    3.78    0.15
  -3   2  -5    3.73    0.15
   3  -2   6   73.81    2.83
   3  -2   6   75.80    2.71
   3  -2   6   69.16    2.43
  -3   2  -6   71.50    2.61
  -3   2  -6   71.16    2.66
  -3   2  -6   66.98    2.31
  -3   2  -6   72.87    2.69
  -3   2  -6   72.09    2.58
   3  -2   7    1.41    0.13
   3  -2   7    1.55    0.16
  -3   2  -7    1.55    0.16
  -3   2  -7    1.27    0.17
  -3   2  -7    1.56    0.11
  -3   2  -7    1.44    0.10
   3  -2   8    0.22    0.13
  -3   2  -8    0.15    0.06
  -3   2  -8    0.10    0.07
   3  -2   9   23.76    0.87
  -3   2  -9   22.17    0.77
  -3   2  -9   22.69    0.81
   3  -2  10    1.08    0.12
  -3   2 -10    1.00    0.13
  -3   2 -10    0.98    0.12
   3  -2  11   15.84    0.60
  -3   2 -11   15.03    0.59
  -3   2 -11   16.10    0.67
   3  -2  12    2.86    0.17
  -3   2 -12    2.45    0.13
  -3   2 -12    2.81    0.16
   3  -2  13    8.89    0.36
  -3   2 -13    9.07    0.35
   3  -2  14    0.39    0.07
  -3   2 -14    0.33    0.12
   3  -2  15    6.33    0.24
  -3   2 -15    7.41    0.33
  -3   2 -16    5.32    0.20
   3  -1 -17    3.58    0.14
   3  -1 -17    3.88    0.15
   3  -1 -16   22.66    0.80
  -3   1  16   23.94    0.82
  -3   1  16   25.24    0.87
   3  -1 -15   10.02    0.38
  -3   1  15   10.37    0.40
  -3   1  15   10.83    0.41
   3  -1 -14    0.17    0.07
  -3   1  14    0.17    0.12
  -3   1  14    0.25    0.08
   3  -1 -13  112.31    4.78
  -3   1  13  118.25    4.98
  -3   1  13  119.29    5.03
   3  -1 -12   19.23    0.73
  -3   1  12   19.42    0.73
  -3   1  12   20.01    0.76
   3  -1 -11    0.73    0.16
  -3   1  11    0.75    0.11
  -3   1  11    0.68    0.10
   3  -1 -10    6.23    0.27
  -3   1  10    6.11    0.34
  -3   1  10    6.36    0.28
   3  -1  -9   19.28    0.69
  -3   1   9   19.89    0.71
  -3   1   9   19.73    0.70
   3  -1  -8    0.23    0.10
   3  -1  -8    0.27    0.06
   3  -1  -8    0.12    0.06
  -3   1   8    0.17    0.07
  -3   1   8    0.21    0.11
  -3   1   8    0.13    0.07
   3  -1  -7   42.69    1.50
   3  -1  -7   45.70    1.62
   3  -1  -7   46.36    1.58
  -3   1   7   45.13    1.59
  -3   1   7   43.41    1.55
  -3   1   7   44.40    1.52
   3  -1  -6  175.19    7.33
   3  -1  -6  189.30    8.03
   3  -1  -6  192.31    8.32
   3  -1  -6  199.10    8.46
   3  -1  -6  200.24    8.47
  -3   1   6  201.12    8.52
  -3   1   6  210.75    9.11
  -3   1   6  179.92    7.72
  -3   1   6  194.63    8.23
   3  -1  -5   17.32    0.53
   3  -1  -5   18.55    0.52
   3  -1  -5   18.53    0.58
   3  -1  -5   18.09    0.60
   3  -1  -5   17.50    0.54
  -3   1   5   19.29    0.58
  -3   1   5   18.97    0.65
  -3   1   5   17.96    0.55
   3  -1  -4    9.15    0.26
   3  -1  -4    9.90    0.26
   3  -1  -4    9.35    0.29
   3  -1  -4    9.60    0.32
   3  -1  -4    9.32    0.28
  -3   1   4    9.62    0.34
  -3   1   4    8.78    0.29
  -3   1   4    8.76    0.26
  -3   1   4    9.37    0.28
   3  -1  -3    0.14    0.02
   3  -1  -3    0.14    0.04
   3  -1  -3    0.17    0.06
  -3   1   3    0.16    0.03
  -3   1   3    0.19    0.06
  -3   1   3    0.20    0.06
  -3   1   3    0.12    0.04
  -3   1   3    0.21    0.04
   3  -1  -2   99.61    3.58
   3  -1  -2   98.54    3.50
   3  -1  -2  102.11    3.63
   3  -1  -2  103.92    3.74
  -3   1   2  102.48    3.62
  -3   1   2   94.45    3.48
  -3   1   2  101.94    3.64
  -3   1   2   96.36    3.44
  -3   1   2  102.16    3.63
  -3   1   2  101.38    3.60
   3  -1  -1   23.09    0.67
   3  -1  -1   21.51    0.62
   3  -1  -1   23.09    0.65
   3  -1  -1   24.10    0.69
  -3   1   1   21.96    0.63
  -3   1   1   21.70    0.61
  -3   1   1   22.68    0.65
  -3   1   1   23.33    0.68
  -3   1   1   22.72    0.65
   3  -1   0  317.82   14.59
   3  -1   0  329.52   15.09
   3  -1   0  337.21   15.33
   3  -1   0  347.87   15.95
  -3   1   0  337.19   15.45
  -3   1   0  296.08   13.61
  -3   1   0  318.06   14.50
  -3   1   0  321.00   14.57
  -3   1   0  325.34   14.87
   3  -1   1  149.16    5.75
   3  -1   1  142.01    5.49
   3  -1   1  147.76    5.62
   3  -1   1  146.64    5.59
  -3   1  -1  145.68    5.67
  -3   1  -1  140.79    5.30
  -3   1  -1  142.81    5.29
  -3   1  -1  144.41    5.45
  -3   1  -1  140.21    5.36
   3  -1   2    9.29    0.28
   3  -1   2    8.55    0.27
   3  -1   2    9.05    0.24
   3  -1   2    9.52    0.27
  -3   1  -2    8.91    0.27
  -3   1  -2    8.36    0.19
  -3   1  -2    8.84    0.26
  -3   1  -2    8.49    0.24
   3  -1   3    0.99    0.08
   3  -1   3    1.00    0.08
   3  -1   3    1.05    0.05
  -3   1  -3    1.03    0.08
  -3   1  -3    1.02    0.02
  -3   1  -3    0.99    0.07
  -3   1  -3    1.02    0.06
  -3   1  -3    0.99    0.06
   3  -1   4   23.91    0.79
   3  -1   4   24.78    0.79
   3  -1   4   24.03    0.71
  -3   1  -4   23.22    0.74
  -3   1  -4   24.10    0.78
  -3   1  -4   24.26    0.71
  -3   1  -4   23.56    0.73
  -3   1  -4   23.70    0.77
   3  -1   5    9.04    0.34
   3  -1   5   10.00    0.41
   3  -1   5    9.81    0.32
  -3   1  -5    9.00    0.31
  -3   1  -5    9.45    0.33
  -3   1  -5    9.29    0.28
  -3   1  -5    9.72    0.32
  -3   1  -5    9.36    0.31
   3  -1   6    1.32    0.12
   3  -1   6    1.31    0.11
  -3   1  -6    1.36    0.10
  -3   1  -6    1.29    0.15
  -3   1  -6    1.40    0.07
  -3   1  -6    1.42    0.10
  -3   1  -6    1.43    0.13
   3  -1   7  198.39    8.75
   3  -1   7  203.71    8.87
   3  -1   7  182.29    7.83
  -3   1  -7  192.54    8.49
  -3   1  -7  186.03    8.28
  -3   1  -7  182.70    7.88
  -3   1  -7  188.23    8.28
  -3   1  -7  188.95    8.34
   3  -1   8    0.46    0.15
   3  -1   8    0.34    0.05
  -3   1  -8    0.53    0.07
  -3   1  -8    0.54    0.06
  -3   1  -8    0.65    0.08
   3  -1   9    3.38    0.20
  -3   1  -9    3.30    0.20
  -3   1  -9    3.28    0.18
   3  -1  10    4.87    0.32
  -3   1 -10    4.54    0.24
  -3   1 -10    4.62    0.22
   3  -1  11   45.50    1.71
  -3   1 -11   41.54    1.58
  -3   1 -11   45.23    1.69
   3  -1  12    0.83    0.11
  -3   1 -12    0.75    0.15
   3  -1  13    3.67    0.19
  -3   1 -13    3.90    0.18
   3  -1  14   12.23    0.51
  -3   1 -14   12.62    0.45
   3  -1  15    6.01    0.26
  -3   1 -15    6.41    0.28
   3   0 -17    0.07    0.03
   3   0 -17    0.09    0.05
  -3   0  17    0.09    0.04
   3   0 -16   10.40    0.38
  -3   0  16   11.18    0.40
  -3   0  16   11.41    0.47
   3   0 -15    8.74    0.34
  -3   0  15    9.71    0.38
  -3   0  15    9.70    0.38
   3   0 -14   30.55    1.14
  -3   0  14   31.24    1.16
  -3   0  14   31.11    1.24
   3   0 -13   24.65    0.92
  -3   0  13   25.10    0.94
  -3   0  13   24.54    0.92
   3   0 -12   26.87    1.00
  -3   0  12   28.74    1.06
  -3   0  12   27.97    1.12
   3   0 -11    5.51    0.26
  -3   0  11    5.69    0.26
  -3   0  11    5.62    0.26
   3   0 -10    0.66    0.10
  -3   0  10    0.70    0.10
  -3   0  10    0.72    0.10
   3   0  -9    0.51    0.08
  -3   0   9    0.51    0.14
  -3   0   9    0.51    0.08
   3   0  -8    0.22    0.04
   3   0  -8    0.20    0.06
   3   0  -8    0.26    0.06
   3   0  -8    0.22    0.06
  -3   0   8    0.20    0.04
  -3   0   8    0.17    0.07
  -3   0   8    0.17    0.07
  -3   0   8    0.19    0.06
   3   0  -7  118.98    4.74
   3   0  -7  123.88    5.02
   3   0  -7  131.48    5.22
   3   0  -7  131.71    5.27
  -3   0   7  132.78    5.28
  -3   0   7  127.74    5.14
  -3   0   7  125.03    5.03
  -3   0   7  129.84    5.15
   3   0  -6    9.86    0.30
   3   0  -6   10.14    0.33
   3   0  -6   10.74    0.34
   3   0  -6   10.62    0.33
  -3   0   6   10.84    0.36
  -3   0   6   11.04    0.38
  -3   0   6   10.32    0.38
   3   0  -5   37.72    1.20
   3   0  -5   36.41    1.18
   3   0  -5   38.10    1.26
   3   0  -5   38.58    1.22
  -3   0   5   38.11    1.21
  -3   0   5   38.46    1.30
  -3   0   5   33.69    1.20
  -3   0   5   37.44    1.23
   3   0  -4   31.44    1.01
   3   0  -4   32.05    0.86
   3   0  -4   30.95    0.97
   3   0  -4   29.79    0.94
   3   0  -4   30.04    0.93
  -3   0   4   31.81    1.02
  -3   0   4   31.28    1.04
  -3   0   4   27.66    0.90
  -3   0   4   30.07    0.98
   3   0  -3   42.66    1.38
   3   0  -3   42.06    1.22
   3   0  -3   42.56    1.33
   3   0  -3   41.02    1.30
  -3   0   3   40.01    1.26
  -3   0   3   40.31    1.35
  -3   0   3   37.74    1.24
  -3   0   3   40.27    1.26
  -3   0   3   40.75    1.27
   3   0  -2   23.96    0.71
   3   0  -2   23.44    0.64
   3   0  -2   23.65    0.69
   3   0  -2   24.76    0.71
  -3   0   2   22.87    0.68
  -3   0   2   22.74    0.65
  -3   0   2   22.58    0.69
  -3   0   2   22.80    0.66
   3   0  -1  146.65    5.64
   3   0  -1  141.59    5.37
   3   0  -1  143.55    5.49
   3   0  -1  150.57    5.78
  -3   0   1  144.56    5.58
  -3   0   1  142.78    5.44
  -3   0   1  140.53    5.26
  -3   0   1  144.25    5.51
  -3   0   1  143.57    5.49
   3   0   0   19.92    0.59
   3   0   0   18.83    0.57
   3   0   0   20.53    0.59
   3   0   0   20.20    0.57
  -3   0   0   18.72    0.56
  -3   0   0   19.95    0.52
  -3   0   0   19.25    0.49
  -3   0   0   19.66    0.57
  -3   0   0   19.56    0.56
   3   0   1   32.91    1.02
   3   0   1   31.14    0.98
   3   0   1   32.05    1.00
   3   0   1   32.48    0.96
  -3   0  -1   31.55    1.04
  -3   0  -1   31.21    0.95
  -3   0  -1   31.48    0.99
   3   0   2    5.72    0.19
   3   0   2    5.91    0.21
   3   0   2    6.13    0.18
  -3   0  -2    6.38    0.26
  -3   0  -2    5.72    0.18
  -3   0  -2    5.57    0.20
  -3   0  -2    5.73    0.18
   3   0   3   38.68    1.23
   3   0   3   35.88    1.20
   3   0   3   37.07    1.19
  -3   0  -3   38.73    1.26
  -3   0  -3   36.69    1.15
  -3   0  -3   36.07    1.14
  -3   0  -3   34.78    1.11
   3   0   4    3.91    0.15
   3   0   4    3.81    0.18
   3   0   4    4.01    0.14
  -3   0  -4    3.99    0.17
  -3   0  -4    3.80    0.14
  -3   0  -4    3.46    0.14
  -3   0  -4    3.48    0.14
   3   0   5    0.40    0.08
   3   0   5    0.27    0.08
   3   0   5    0.27    0.05
  -3   0  -5    0.40    0.09
  -3   0  -5    0.39    0.09
  -3   0  -5    0.33    0.08
  -3   0  -5    0.34    0.05
  -3   0  -5    0.34    0.05
   3   0   6  111.02    4.46
   3   0   6  120.35    4.71
   3   0   6  108.49    4.17
  -3   0  -6  108.85    4.37
  -3   0  -6  104.69    4.19
  -3   0  -6  106.36    4.12
  -3   0  -6  104.42    4.15
  -3   0  -6  103.03    4.09
   3   0   7    3.14    0.26
  -3   0  -7    2.91    0.15
  -3   0  -7    2.77    0.14
  -3   0  -7    2.83    0.14
   3   0   8   49.76    1.86
  -3   0  -8   46.86    1.77
  -3   0  -8   45.93    1.66
  -3   0  -8   43.48    1.62
   3   0   9   80.57    3.15
  -3   0  -9   74.59    2.94
  -3   0  -9   76.41    2.95
  -3   0  -9   75.50    2.97
   3   0  10    0.76    0.12
  -3   0 -10    0.83    0.13
  -3   0 -10    0.86    0.10
   3   0  11   18.22    0.68
  -3   0 -11   15.93    0.58
  -3   0 -11   17.80    0.66
   3   0  12    3.57    0.20
  -3   0 -12    3.53    0.18
   3   0  13    4.88    0.28
  -3   0 -13    4.62    0.20
   3   0  14    2.12    0.12
  -3   0 -14    1.89    0.10
   3   0  15   17.99    0.58
   3   1 -17    5.17    0.19
  -3  -1  17    4.93    0.20
   3   1 -16    1.60    0.10
  -3  -1  16    1.89    0.13
  -3  -1  16    1.87    0.12
   3   1 -15    8.77    0.34
  -3  -1  15    9.53    0.38
  -3  -1  15    9.53    0.37
   3   1 -14    2.36    0.15
  -3  -1  14    2.37    0.17
  -3  -1  14    2.28    0.15
   3   1 -13   40.23    1.52
  -3  -1  13   42.81    1.61
  -3  -1  13   42.93    1.61
   3   1 -12   14.44    0.55
  -3  -1  12   14.75    0.58
  -3  -1  12   14.81    0.56
   3   1 -11   30.86    1.15
  -3  -1  11   32.06    1.19
  -3  -1  11   31.78    1.15
   3   1 -10    5.09    0.29
  -3  -1  10    4.49    0.20
  -3  -1  10    5.35    0.25
  -3  -1  10    5.14    0.29
   3   1  -9    7.93    0.28
   3   1  -9    7.83    0.30
  -3  -1   9    7.91    0.35
  -3  -1   9    8.64    0.34
  -3  -1   9    8.10    0.31
   3   1  -8   10.53    0.36
   3   1  -8   10.94    0.38
   3   1  -8   11.47    0.38
  -3  -1   8   11.35    0.43
  -3  -1   8   11.11    0.42
  -3  -1   8   11.19    0.40
  -3  -1   8   10.84    0.43
   3   1  -7  103.10    4.01
   3   1  -7  103.92    4.01
   3   1  -7  113.33    4.40
  -3  -1   7  108.43    4.21
  -3  -1   7  111.52    4.46
  -3  -1   7  113.92    4.44
  -3  -1   7  107.02    4.18
   3   1  -6   36.23    1.20
   3   1  -6   37.35    1.28
   3   1  -6   36.25    1.21
  -3  -1   6   38.58    1.28
  -3  -1   6   36.52    1.29
  -3  -1   6   33.02    1.14
   3   1  -5   20.26    0.64
   3   1  -5   19.83    0.65
   3   1  -5   19.92    0.62
   3   1  -5   20.98    0.65
   3   1  -5   20.29    0.60
  -3  -1   5   19.17    0.61
  -3  -1   5   21.65    0.73
  -3  -1   5   19.95    0.61
   3   1  -4   27.52    0.91
   3   1  -4   26.87    0.84
   3   1  -4   26.64    0.83
  -3  -1   4   27.88    0.92
  -3  -1   4   26.60    0.86
  -3  -1   4   25.86    0.84
  -3  -1   4   26.02    0.79
   3   1  -3    3.93    0.18
   3   1  -3    4.09    0.09
   3   1  -3    4.20    0.10
   3   1  -3    3.91    0.12
  -3  -1   3    4.35    0.16
  -3  -1   3    4.24    0.14
  -3  -1   3    3.80    0.17
   3   1  -2   35.43    1.11
   3   1  -2   36.16    1.12
   3   1  -2   36.25    1.09
  -3  -1   2   36.54    1.16
  -3  -1   2   36.64    1.11
  -3  -1   2   33.39    1.02
  -3  -1   2   34.78    1.12
  -3  -1   2   34.24    1.04
   3   1  -1   25.87    0.79
   3   1  -1   25.54    0.77
   3   1  -1   27.41    0.82
   3   1  -1   26.75    0.77
  -3  -1   1   25.41    0.80
  -3  -1   1   24.97    0.68
  -3  -1   1   25.10    0.70
  -3  -1   1   25.53    0.77
  -3  -1   1   25.81    0.75
   3   1   0  265.66   11.87
   3   1   0  278.61   12.53
   3   1   0  271.27   12.00
   3   1   0  269.51   11.89
  -3  -1   0  270.30   12.07
  -3  -1   0  262.59   11.64
  -3  -1   0  258.27   11.41
   3   1   1   23.97    0.73
   3   1   1   24.17    0.80
   3   1   1   23.47    0.71
  -3  -1  -1   24.99    0.78
  -3  -1  -1   22.54    0.73
  -3  -1  -1   23.17    0.69
  -3  -1  -1   22.80    0.69
   3   1   2    3.79    0.14
   3   1   2    3.77    0.16
   3   1   2    3.47    0.17
  -3  -1  -2    3.41    0.14
  -3  -1  -2    3.47    0.13
  -3  -1  -2    3.60    0.11
  -3  -1  -2    3.48    0.14
   3   1   3   61.56    2.09
   3   1   3   58.28    2.08
   3   1   3   61.03    2.12
  -3  -1  -3   54.53    1.91
  -3  -1  -3   57.81    1.99
  -3  -1  -3   54.89    1.91
  -3  -1  -3   56.04    1.95
   3   1   4    3.72    0.14
   3   1   4    3.80    0.18
   3   1   4    3.54    0.15
  -3  -1  -4    3.22    0.15
  -3  -1  -4    3.69    0.20
  -3  -1  -4    3.54    0.16
  -3  -1  -4    3.54    0.14
   3   1   5   22.27    0.79
   3   1   5   23.06    0.75
  -3  -1  -5   21.09    0.72
  -3  -1  -5   21.27    0.71
  -3  -1  -5   21.56    0.72
  -3  -1  -5   19.99    0.65
  -3  -1  -5   20.60    0.69
   3   1   6   77.05    2.96
  -3  -1  -6   80.33    3.06
  -3  -1  -6   70.84    2.64
  -3  -1  -6   66.85    2.53
  -3  -1  -6   70.01    2.65
   3   1   7   19.92    0.73
  -3  -1  -7   19.62    0.73
  -3  -1  -7   18.37    0.73
   3   1   8    0.84    0.12
  -3  -1  -8    0.78    0.10
  -3  -1  -8    0.76    0.09
   3   1   9   28.20    1.04
  -3  -1  -9   27.59    1.00
  -3  -1  -9   24.22    0.91
   3   1  10    5.38    0.26
  -3  -1 -10    5.31    0.30
  -3  -1 -10    4.62    0.27
   3   1  11   77.69    3.07
  -3  -1 -11   77.61    3.17
   3   1  12    2.23    0.14
  -3  -1 -12    1.87    0.12
   3   1  13    4.71    0.19
  -3  -1 -13    2.98    0.17
   3   1  14   10.82    0.37
   3   2 -17    7.02    0.23
  -3  -2  17    7.55    0.27
   3   2 -16   36.60    1.32
  -3  -2  16   43.92    1.62
   3   2 -15    4.68    0.21
  -3  -2  15    5.32    0.25
  -3  -2  15    4.87    0.21
   3   2 -14    2.40    0.14
  -3  -2  14    2.35    0.17
  -3  -2  14    2.22    0.19
   3   2 -13    0.40    0.13
  -3  -2  13    0.45    0.08
   3   2 -12    4.78    0.23
  -3  -2  12    5.01    0.26
  -3  -2  12    4.81    0.22
   3   2 -11    7.61    0.31
  -3  -2  11    7.41    0.31
  -3  -2  11    7.54    0.34
  -3  -2  11    7.51    0.30
   3   2 -10   25.97    0.94
  -3  -2  10   27.78    1.02
  -3  -2  10   27.55    1.03
  -3  -2  10   26.23    0.93
   3   2  -9   15.26    0.60
  -3  -2   9   15.58    0.57
  -3  -2   9   16.18    0.70
  -3  -2   9   16.09    0.61
   3   2  -8    0.19    0.06
   3   2  -8    0.20    0.07
  -3  -2   8    0.15    0.06
  -3  -2   8    0.20    0.08
  -3  -2   8    0.14    0.05
   3   2  -7    0.33    0.06
   3   2  -7    0.38    0.12
   3   2  -7    0.34    0.06
   3   2  -7    0.37    0.07
  -3  -2   7    0.56    0.12
  -3  -2   7    0.38    0.14
  -3  -2   7    0.37    0.06
   3   2  -6   27.02    0.90
   3   2  -6   27.06    0.92
   3   2  -6   27.57    0.89
   3   2  -6   26.08    0.81
  -3  -2   6   26.42    0.90
  -3  -2   6   27.33    0.93
  -3  -2   6   25.72    0.87
   3   2  -5   19.07    0.66
   3   2  -5   18.21    0.60
   3   2  -5   18.11    0.53
  -3  -2   5   18.83    0.62
  -3  -2   5   19.92    0.64
  -3  -2   5   19.00    0.59
  -3  -2   5   17.90    0.55
   3   2  -4   85.48    3.08
   3   2  -4   78.71    2.90
   3   2  -4   85.28    3.01
  -3  -2   4   84.85    3.11
  -3  -2   4   87.58    3.17
  -3  -2   4   81.95    2.92
  -3  -2   4   76.82    2.76
   3   2  -3    4.42    0.17
   3   2  -3    4.50    0.16
   3   2  -3    5.05    0.22
   3   2  -3    4.53    0.13
  -3  -2   3    4.44    0.23
  -3  -2   3    4.47    0.14
  -3  -2   3    4.78    0.21
  -3  -2   3    4.42    0.15
   3   2  -2   54.26    1.88
   3   2  -2   56.26    1.81
   3   2  -2   59.88    2.00
   3   2  -2   53.69    1.73
  -3  -2   2   55.66    1.92
  -3  -2   2   55.59    1.86
  -3  -2   2   51.77    1.71
   3   2  -1    3.78    0.14
   3   2  -1    4.00    0.12
   3   2  -1    4.08    0.15
  -3  -2   1    3.48    0.15
  -3  -2   1    3.89    0.14
  -3  -2   1    3.77    0.11
   3   2   0   36.07    1.18
   3   2   0   40.00    1.31
   3   2   0   39.82    1.34
  -3  -2   0   39.75    1.39
  -3  -2   0   36.25    1.19
   3   2   1    4.71    0.16
   3   2   1    5.05    0.19
   3   2   1    4.93    0.18
  -3  -2  -1    4.79    0.19
  -3  -2  -1    4.68    0.22
   3   2   2    3.54    0.14
   3   2   2    3.60    0.16
   3   2   2    3.92    0.15
  -3  -2  -2    3.68    0.16
  -3  -2  -2    3.59    0.20
   3   2   3   32.16    1.04
   3   2   3   31.69    1.12
  -3  -2  -3   29.64    1.03
  -3  -2  -3   31.60    1.06
   3   2   4    9.37    0.36
  -3  -2  -4    8.67    0.34
  -3  -2  -4    9.43    0.34
   3   2   5    0.33    0.09
  -3  -2  -5    0.26    0.07
  -3  -2  -5    0.29    0.07
   3   2   6    0.28    0.09
  -3  -2  -6    0.26    0.08
   3   2   7   26.55    0.98
  -3  -2  -7   26.61    0.98
   3   2   8    8.47    0.37
  -3  -2  -8    8.42    0.36
   3   2   9   31.48    1.19
  -3  -2  -9   33.23    1.24
   3   2  10    0.85    0.11
  -3  -2 -10    0.84    0.10
   3   2  11    6.20    0.27
  -3  -2 -11    6.17    0.26
   3   2  12    5.81    0.24
  -3  -2 -12    5.13    0.26
   3   2  13    4.27    0.21
  -3  -2 -13    2.80    0.14
  -3  -3  17   19.29    0.69
   3   3 -16    0.03    0.04
  -3  -3  16    0.03    0.05
   3   3 -15    6.30    0.23
  -3  -3  15    7.12    0.30
   3   3 -14   10.40    0.38
  -3  -3  14   11.76    0.46
  -3  -3  14   10.39    0.42
   3   3 -13    6.46    0.27
  -3  -3  13    7.27    0.31
  -3  -3  13    7.37    0.41
  -3  -3  13    6.76    0.26
   3   3 -12    4.11    0.21
  -3  -3  12    4.37    0.23
  -3  -3  12    4.18    0.24
   3   3 -11   27.81    1.03
  -3  -3  11   27.53    1.06
  -3  -3  11   28.35    1.10
   3   3 -10   15.13    0.62
  -3  -3  10   14.70    0.66
  -3  -3  10   14.87    0.71
   3   3  -9    1.87    0.12
  -3  -3   9    1.90    0.15
  -3  -3   9    2.03    0.25
   3   3  -8   46.63    1.67
  -3  -3   8   48.31    1.91
  -3  -3   8   52.82    2.12
   3   3  -7   12.09    0.41
  -3  -3   7   12.70    0.49
  -3  -3   7   12.71    0.47
   3   3  -6    3.28    0.22
  -3  -3   6    2.99    0.17
  -3  -3   6    3.48    0.21
  -3  -3   6    3.31    0.14
   3   3  -5    6.22    0.24
  -3  -3   5    6.20    0.26
  -3  -3   5    6.58    0.27
  -3  -3   5    6.67    0.27
   3   3  -4   92.75    3.65
  -3  -3   4  106.53    4.25
  -3  -3   4  101.38    3.80
  -3  -3   3    9.79    0.43
  -3  -3   3    9.46    0.31
  -3  -3   2   16.46    0.58
  -3  -3   2   17.60    0.56
  -3  -3   1  153.42    6.47
  -3  -3   1  154.14    6.27
   3   3   0    9.85    0.36
  -3  -3   0    8.55    0.33
  -3  -3   0    9.46    0.32
   3   3   1    0.13    0.05
  -3  -3  -1    0.16    0.06
  -3  -3  -1    0.22    0.06
   3   3   2    5.77    0.24
  -3  -3  -2    6.22    0.32
  -3  -3  -2    6.17    0.30
   3   3   3    6.10    0.26
  -3  -3  -3    6.12    0.33
  -3  -3  -3    6.40    0.27
   3   3   4    0.00    0.05
  -3  -3  -4    0.05    0.08
  -3  -3  -4    0.00    0.05
   3   3   5   24.77    1.01
  -3  -3  -5   24.18    0.90
   3   3   6   16.41    0.64
  -3  -3  -6   16.13    0.63
   3   3   7    3.85    0.22
  -3  -3  -7    3.68    0.22
   3   3   8    0.09    0.12
  -3  -3  -8    0.07    0.07
   3   3   9   12.48    0.49
  -3  -3  -9   13.10    0.51
   3   3  10    1.61    0.13
  -3  -3 -10    1.76    0.12
   3   3  11    1.14    0.15
  -3  -3 -11    0.98    0.08
   3   3  12    0.10    0.05
  -3  -3 -12    0.09    0.06
  -3  -4  16   16.67    0.57
   3   4 -15    1.04    0.07
  -3  -4  15    1.32    0.11
  -3  -4  14    0.02    0.08
  -3  -4  14    0.05    0.10
  -3  -4  13    0.61    0.15
  -3  -4  13    0.65    0.11
  -3  -4  12    9.56    0.41
  -3  -4  12    9.50    0.42
   3   4 -11   20.23    0.74
  -3  -4  11   21.90    0.85
  -3  -4  11   21.33    0.95
   3   4 -10    7.92    0.31
  -3  -4  10    8.24    0.38
  -3  -4  10    8.99    0.52
   3   4  -9   34.35    1.30
  -3  -4   9   33.12    1.30
  -3  -4   9   38.23    1.50
   3   4  -8    7.50    0.29
  -3  -4   8    7.37    0.35
  -3  -4   8    8.73    0.37
   3   4  -7    6.61    0.25
  -3  -4   7    6.99    0.33
  -3  -4   7    6.91    0.29
  -3  -4   6   20.82    0.78
  -3  -4   6   17.85    0.63
  -3  -4   6   19.00    0.63
  -3  -4   5    2.63    0.18
  -3  -4   5    2.46    0.12
  -3  -4   4    0.30    0.09
  -3  -4   4    0.34    0.06
  -3  -4   3   12.67    0.49
  -3  -4   3   12.72    0.43
  -3  -4   2    2.39    0.16
  -3  -4   2    2.09    0.12
  -3  -4   1    5.03    0.32
  -3  -4   1    5.42    0.22
  -3  -4   0   10.55    0.43
  -3  -4   0   10.36    0.38
  -3  -4  -1    3.56    0.21
  -3  -4  -1    3.56    0.18
   3   4   2    2.15    0.20
  -3  -4  -2    2.01    0.16
  -3  -4  -2    2.23    0.14
   3   4   3    2.08    0.21
  -3  -4  -3    2.01    0.15
   3   4   4   14.82    0.59
  -3  -4  -4   14.31    0.56
   3   4   5    5.93    0.28
  -3  -4  -5    5.67    0.28
   3   4   6   25.58    0.97
  -3  -4  -6   25.28    0.96
   3   4   7   50.88    2.06
  -3  -4  -7   50.13    1.96
   3   4   8    0.88    0.16
  -3  -4  -8    0.91    0.11
   3   4   9    0.52    0.12
  -3  -4  -9    0.45    0.12
   3   4  10    0.70    0.12
  -3  -4 -10    0.72    0.11
   3   5 -15    2.43    0.11
  -3  -5  15    2.63    0.14
  -3  -5  14    0.59    0.08
  -3  -5  14    0.56    0.09
  -3  -5  13    1.33    0.13
  -3  -5  13    1.27    0.12
  -3  -5  12    0.74    0.18
  -3  -5  12    0.59    0.10
  -3  -5  11    3.20    0.22
  -3  -5  11    2.99    0.28
  -3  -5  10    0.41    0.12
  -3  -5  10    0.40    0.11
  -3  -5   9    8.44    0.40
  -3  -5   9    8.08    0.36
   3   5  -8    0.08    0.05
  -3  -5   8    0.22    0.09
  -3  -5   8    0.06    0.06
   3   5  -7    0.14    0.09
  -3  -5   7    0.25    0.11
   3   5  -6    3.19    0.15
  -3  -5   6    3.24    0.23
  -3  -5   5   12.17    0.52
  -3  -5   5   12.03    0.42
  -3  -5   4    9.34    0.52
  -3  -5   4    8.45    0.31
  -3  -5   3   11.38    0.50
  -3  -5   3   11.38    0.46
  -3  -5   2   66.52    2.84
  -3  -5   2   65.75    2.53
  -3  -5   1   20.53    0.84
  -3  -5   1   19.96    0.79
  -3  -5   0   33.15    1.38
  -3  -5   0   37.78    1.43
  -3  -5  -1    6.27    0.28
  -3  -5  -2    2.79    0.17
   3   5   3    1.31    0.12
  -3  -5  -3    1.46    0.13
   3   5   4   24.44    0.94
  -3  -5  -4   24.04    0.92
   3   5   5   11.53    0.46
  -3  -5  -5   10.76    0.53
   3   5   6    0.09    0.08
  -3  -5  -6    0.01    0.06
   3   5   7    7.37    0.29
  -3  -5  -7    7.77    0.32
   3   5   8    1.95    0.11
  -3  -5  -8    2.05    0.17
   3   6 -14    0.24    0.05
  -3  -6  14    0.26    0.05
  -3  -6  13    0.11    0.06
  -3  -6  13    0.10    0.06
  -3  -6  12    1.72    0.20
  -3  -6  12    1.63    0.13
  -3  -6  11   18.04    0.70
  -3  -6  11   16.58    0.64
  -3  -6  10    7.74    0.37
  -3  -6  10    7.59    0.39
  -3  -6   9    7.01    0.35
  -3  -6   8   30.52    1.22
  -3  -6   7    1.94    0.28
   3   6  -6    1.52    0.10
  -3  -6   6    1.72    0.18
   3   6  -5    6.51    0.25
  -3  -6   5    6.93    0.46
  -3  -6   4   18.81    0.80
  -3  -6   4   17.74    0.66
  -3  -6   3    0.11    0.10
  -3  -6   3    0.08    0.05
  -3  -6   2   19.16    0.83
  -3  -6   2   20.82    0.75
  -3  -6   1    3.28    0.24
  -3  -6   1    3.31    0.17
  -3  -6   0    0.08    0.09
  -3  -6  -1    3.46    0.18
  -3  -6  -2    7.10    0.36
  -3  -6  -3    9.14    0.37
  -3  -6  -4    0.13    0.06
  -3  -6  -5    7.37    0.30
  -3  -6  -6   17.52    0.67
  -3  -7  11    3.68    0.19
  -3  -7  10   14.90    0.57
  -3  -7   9    3.53    0.21
  -3  -7   8    6.42    0.40
  -3  -7   7    3.27    0.22
  -3  -7   6    0.09    0.14
  -3  -7   5    4.93    0.29
  -3  -7   4    7.65    0.38
  -3  -7   3   20.15    0.82
  -3  -7   2    6.01    0.23
  -3  -7   1    0.28    0.05
  -3  -7   0   19.61    0.70
  -3  -7  -1    1.49    0.10
  -3  -7  -2    0.17    0.05
   4 -10  -3    0.05    0.05
   4 -10  -2    0.21    0.07
  -4  10   2    0.18    0.06
   4 -10  -1    1.53    0.14
  -4  10   1    1.31    0.12
   4 -10   0   15.69    0.61
  -4  10   0   14.07    0.54
   4 -10   1    8.02    0.43
  -4  10  -1    7.91    0.33
   4 -10   2    1.51    0.20
   4 -10   2    1.28    0.14
   4 -10   3   16.74    0.62
   4 -10   3   14.97    0.60
   4 -10   4   15.80    0.59
   4 -10   4   15.39    0.61
   4 -10   5    1.01    0.11
   4 -10   5    0.63    0.09
   4 -10   6    0.23    0.09
   4 -10   7    0.26    0.09
   4 -10   8    1.64    0.14
   4 -10   9    3.79    0.20
   4  -9  -6   23.78    0.84
   4  -9  -5    8.62    0.35
  -4   9   5    7.56    0.32
   4  -9  -4    1.93    0.16
  -4   9   4    1.77    0.14
   4  -9  -3   11.74    0.50
  -4   9   3   11.62    0.57
   4  -9  -2    0.65    0.11
  -4   9   2    0.60    0.11
   4  -9  -1    0.49    0.11
  -4   9   1    0.56    0.11
   4  -9   0    1.42    0.22
   4  -9   0    1.44    0.15
   4  -9   1   14.41    0.64
   4  -9   1   13.19    0.56
   4  -9   2    0.62    0.17
   4  -9   2    0.60    0.11
   4  -9   3    1.89    0.22
   4  -9   3    1.49    0.15
   4  -9   4   20.28    0.77
   4  -9   4   18.49    0.76
   4  -9   5    7.37    0.33
   4  -9   5    5.84    0.31
   4  -9   6    0.49    0.18
   4  -9   6    0.66    0.16
   4  -9   7   19.06    0.76
   4  -9   8   14.36    0.57
  -4   9  -8   10.93    0.49
   4  -9   9    0.55    0.11
  -4   9  -9    0.42    0.12
   4  -9  10   13.49    0.51
  -4   9 -10   11.73    0.44
   4  -9  11    4.43    0.20
  -4   9 -11    4.00    0.23
   4  -9  12    0.98    0.08
  -4   9 -12    0.93    0.08
   4  -8  -9    0.07    0.06
   4  -8  -8    0.05    0.08
  -4   8   8    0.09    0.04
   4  -8  -7    7.23    0.31
  -4   8   7    6.87    0.37
   4  -8  -6   -0.01    0.06
  -4   8   6    0.04    0.09
   4  -8  -5    1.70    0.16
  -4   8   5    1.57    0.15
   4  -8  -4    0.19    0.15
  -4   8   4    0.24    0.10
   4  -8  -3    0.44    0.17
  -4   8   3    0.46    0.11
   4  -8  -2    0.04    0.08
   4  -8  -2    0.03    0.07
   4  -8  -1   16.60    0.64
   4  -8  -1   16.02    0.65
   4  -8   0    1.51    0.14
   4  -8   0    1.58    0.15
   4  -8   1    4.28    0.23
   4  -8   1    3.73    0.23
   4  -8   2    0.62    0.11
   4  -8   2    0.58    0.11
   4  -8   3   12.51    0.49
   4  -8   3   11.60    0.58
   4  -8   4   13.18    0.53
   4  -8   4   13.27    0.55
   4  -8   5    0.15    0.14
   4  -8   5    0.15    0.14
   4  -8   6    1.38    0.15
   4  -8   6    1.55    0.15
  -4   8  -6    1.06    0.11
   4  -8   7   37.73    1.55
   4  -8   7   35.76    1.45
  -4   8  -7   31.32    1.25
   4  -8   8    7.15    0.34
  -4   8  -8    6.21    0.29
   4  -8   9   27.59    1.07
  -4   8  -9   25.82    0.99
   4  -8  10    0.25    0.09
  -4   8 -10    0.31    0.08
   4  -8  11    0.18    0.11
  -4   8 -11    0.15    0.07
   4  -8  12    0.06    0.05
  -4   8 -12    0.06    0.05
   4  -8  13    0.42    0.05
  -4   8 -13    0.44    0.07
   4  -7 -10    2.92    0.13
  -4   7  10    2.66    0.12
   4  -7  -9    0.63    0.08
  -4   7   9    0.70    0.12
   4  -7  -8    4.69    0.30
  -4   7   8    4.60    0.31
   4  -7  -7   27.37    1.08
  -4   7   7   27.18    1.08
   4  -7  -6    2.33    0.17
  -4   7   6    2.30    0.18
   4  -7  -5    1.72    0.16
  -4   7   5    1.81    0.24
   4  -7  -4    1.17    0.19
  -4   7   4    0.89    0.13
   4  -7  -3    9.59    0.40
   4  -7  -2    1.13    0.12
   4  -7  -2    0.98    0.13
   4  -7  -1   24.03    0.87
   4  -7  -1   22.35    0.86
   4  -7   0   24.88    0.91
   4  -7   0   23.47    0.98
   4  -7   1    1.40    0.13
   4  -7   1    1.36    0.20
   4  -7   2    1.00    0.17
   4  -7   2    0.90    0.18
   4  -7   3    1.17    0.12
   4  -7   3    1.10    0.12
   4  -7   4    5.71    0.27
   4  -7   4    5.94    0.29
   4  -7   5    0.19    0.08
   4  -7   5    0.20    0.09
  -4   7  -5    0.14    0.10
   4  -7   6   33.47    1.25
   4  -7   6   31.91    1.25
  -4   7  -6   31.51    1.19
   4  -7   7   20.21    0.79
   4  -7   7   21.27    0.96
  -4   7  -7   18.72    0.73
   4  -7   8    2.21    0.17
   4  -7   8    2.57    0.21
  -4   7  -8    2.18    0.24
   4  -7   9    5.24    0.27
  -4   7  -9    5.44    0.27
   4  -7  10   32.74    1.25
  -4   7 -10   31.62    1.19
   4  -7  11    5.99    0.26
  -4   7 -11    5.54    0.26
   4  -7  12   10.33    0.37
  -4   7 -12    9.92    0.38
  -4   7 -13   11.25    0.40
  -4   7 -14    4.50    0.18
   4  -6 -12    0.74    0.09
   4  -6 -11    0.03    0.03
   4  -6 -11    0.04    0.04
  -4   6  11    0.04    0.04
   4  -6 -10    0.48    0.10
   4  -6 -10    0.46    0.07
  -4   6  10    0.51    0.08
   4  -6  -9    0.78    0.09
   4  -6  -9    0.74    0.09
  -4   6   9    0.78    0.11
   4  -6  -8    0.29    0.09
   4  -6  -8    0.20    0.07
  -4   6   8    0.33    0.10
   4  -6  -7    0.09    0.06
   4  -6  -7    0.02    0.05
  -4   6   7    0.02    0.08
   4  -6  -6    3.46    0.20
  -4   6   6    3.61    0.23
   4  -6  -5    1.25    0.13
  -4   6   5    1.16    0.15
   4  -6  -4   12.67    0.56
  -4   6   4   12.71    0.49
   4  -6  -3    1.43    0.13
   4  -6  -3    1.41    0.12
   4  -6  -2    7.96    0.38
   4  -6  -2    7.42    0.31
   4  -6  -1   18.90    0.66
   4  -6  -1   17.63    0.64
   4  -6   0    6.42    0.26
   4  -6   0    5.26    0.24
   4  -6   1   36.10    1.26
   4  -6   1   34.41    1.25
   4  -6   2   26.14    0.92
   4  -6   2   27.77    1.00
   4  -6   3    0.96    0.10
   4  -6   3    1.10    0.11
  -4   6  -3    0.90    0.07
  -4   6  -3    0.80    0.06
   4  -6   4    3.20    0.17
   4  -6   4    3.30    0.19
  -4   6  -4    3.08    0.20
   4  -6   5   11.17    0.42
   4  -6   5   11.32    0.46
  -4   6  -5   10.42    0.39
   4  -6   6    3.36    0.18
   4  -6   6    2.92    0.19
  -4   6  -6    3.11    0.18
  -4   6  -6    2.98    0.17
   4  -6   7   18.58    0.69
   4  -6   7   18.07    0.72
  -4   6  -7   17.24    0.65
  -4   6  -7   16.82    0.63
   4  -6   8   41.53    1.59
   4  -6   8   41.39    1.67
  -4   6  -8   39.01    1.57
  -4   6  -8   38.79    1.42
   4  -6   9   37.90    1.45
   4  -6   9   39.28    1.58
  -4   6  -9   36.54    1.39
  -4   6  -9   36.41    1.41
   4  -6  10    5.10    0.24
   4  -6  10    4.50    0.25
  -4   6 -10    4.94    0.32
  -4   6 -10    4.68    0.22
   4  -6  11    0.86    0.16
  -4   6 -11    0.89    0.11
  -4   6 -11    0.86    0.10
  -4   6 -12    0.08    0.06
  -4   6 -12    0.08    0.06
  -4   6 -13    1.80    0.12
  -4   6 -13    1.87    0.13
  -4   6 -14   11.25    0.40
  -4   6 -14   11.82    0.42
  -4   6 -15   11.36    0.38
  -4   6 -15   11.92    0.38
   4  -5 -13    0.00    0.04
  -4   5  13    0.03    0.03
   4  -5 -12    0.08    0.05
  -4   5  12    0.06    0.05
   4  -5 -11    0.68    0.09
  -4   5  11    0.64    0.09
   4  -5 -10    2.76    0.15
   4  -5 -10    3.29    0.18
  -4   5  10    3.48    0.20
   4  -5  -9    0.97    0.10
   4  -5  -9    0.68    0.10
  -4   5   9    0.63    0.18
  -4   5   9    0.49    0.08
   4  -5  -8   54.41    2.15
   4  -5  -8   58.99    2.29
  -4   5   8   55.31    2.24
  -4   5   8   51.04    2.04
   4  -5  -7   82.34    3.35
   4  -5  -7   98.10    3.96
  -4   5   7   88.28    3.80
  -4   5   7   81.70    3.35
   4  -5  -6    2.29    0.15
   4  -5  -6    2.69    0.16
  -4   5   6    2.58    0.20
  -4   5   6    2.71    0.14
   4  -5  -5   13.86    0.57
   4  -5  -5   16.60    0.60
  -4   5   5   15.19    0.58
  -4   5   5   13.31    0.46
   4  -5  -4    7.14    0.28
   4  -5  -4    7.64    0.34
   4  -5  -4    6.99    0.24
  -4   5   4    7.44    0.30
  -4   5   4    7.23    0.28
   4  -5  -3    3.06    0.16
   4  -5  -3    3.79    0.17
   4  -5  -3    3.40    0.16
  -4   5   3    3.08    0.15
   4  -5  -2    6.18    0.29
   4  -5  -2    5.80    0.29
   4  -5  -2    6.48    0.21
   4  -5  -1   57.12    2.02
   4  -5  -1   56.05    2.03
   4  -5  -1   54.36    1.87
  -4   5   1   53.70    1.94
  -4   5   1   50.67    1.84
  -4   5   1   55.32    1.92
   4  -5   0    1.81    0.11
   4  -5   0    1.74    0.16
   4  -5   0    1.77    0.08
  -4   5   0    1.75    0.11
  -4   5   0    1.99    0.12
  -4   5   0    1.65    0.08
   4  -5   1    3.46    0.15
   4  -5   1    3.98    0.18
   4  -5   1    3.39    0.15
  -4   5  -1    3.35    0.14
  -4   5  -1    3.46    0.15
  -4   5  -1    3.29    0.20
  -4   5  -1    3.52    0.13
   4  -5   2    1.57    0.15
   4  -5   2    1.58    0.12
  -4   5  -2    1.75    0.08
  -4   5  -2    1.51    0.10
  -4   5  -2    1.44    0.10
  -4   5  -2    1.63    0.10
  -4   5  -2    1.46    0.08
   4  -5   3    5.29    0.25
   4  -5   3    5.93    0.25
  -4   5  -3    5.35    0.24
  -4   5  -3    5.07    0.19
  -4   5  -3    5.02    0.17
  -4   5  -3    5.18    0.18
   4  -5   4    1.93    0.16
   4  -5   4    1.96    0.14
  -4   5  -4    2.06    0.12
  -4   5  -4    1.91    0.10
  -4   5  -4    1.90    0.09
  -4   5  -4    1.92    0.13
   4  -5   5   25.82    0.89
   4  -5   5   25.39    0.93
  -4   5  -5   26.12    0.91
  -4   5  -5   24.68    0.81
   4  -5   6   90.77    3.51
   4  -5   6   86.53    3.43
  -4   5  -6   83.82    3.28
  -4   5  -6   81.40    3.11
   4  -5   7    1.41    0.11
   4  -5   7    1.44    0.15
  -4   5  -7    1.53    0.13
  -4   5  -7    1.46    0.15
   4  -5   8    6.05    0.26
   4  -5   8    6.87    0.34
  -4   5  -8    6.74    0.30
  -4   5  -8    6.17    0.25
   4  -5   9   21.19    0.86
  -4   5  -9   23.21    0.85
  -4   5  -9   21.86    0.87
   4  -5  10   -0.00    0.07
  -4   5 -10    0.05    0.06
  -4   5 -10   -0.04    0.09
   4  -5  11    1.05    0.18
  -4   5 -11    1.04    0.11
  -4   5 -11    1.10    0.17
   4  -5  12    7.77    0.33
  -4   5 -12    8.80    0.35
  -4   5 -12    8.87    0.37
   4  -5  13    6.10    0.25
  -4   5 -13    6.64    0.27
  -4   5 -13    7.05    0.30
  -4   5 -14    1.19    0.09
  -4   5 -14    1.22    0.10
  -4   5 -15   13.15    0.45
  -4   5 -15   15.26    0.50
   4  -4 -14   28.46    1.00
  -4   4  14   27.68    0.95
  -4   4  14   26.31    0.94
   4  -4 -13    6.87    0.28
  -4   4  13    7.21    0.29
  -4   4  13    6.57    0.26
   4  -4 -12    0.36    0.08
  -4   4  12    0.30    0.08
  -4   4  12    0.35    0.07
   4  -4 -11    0.57    0.09
  -4   4  11    0.59    0.10
  -4   4  11    0.67    0.09
   4  -4 -10    4.25    0.21
  -4   4  10    4.45    0.24
  -4   4  10    4.33    0.26
   4  -4  -9    2.73    0.17
  -4   4   9    2.74    0.19
  -4   4   9    2.88    0.16
   4  -4  -8   30.16    1.13
   4  -4  -8   34.80    1.26
  -4   4   8   33.68    1.30
  -4   4   8   31.79    1.16
   4  -4  -7   16.91    0.62
   4  -4  -7   18.31    0.66
  -4   4   7   17.64    0.70
  -4   4   7   17.51    0.69
   4  -4  -6    3.42    0.15
   4  -4  -6    3.17    0.22
  -4   4   6    2.92    0.28
  -4   4   6    2.74    0.14
   4  -4  -5    9.28    0.33
   4  -4  -5   10.65    0.39
   4  -4  -5    9.64    0.33
  -4   4   5    9.67    0.39
  -4   4   5    9.52    0.32
   4  -4  -4   32.15    1.11
   4  -4  -4   37.18    1.31
   4  -4  -4   34.29    1.12
   4  -4  -4   36.06    1.22
  -4   4   4   34.55    1.20
  -4   4   4   32.75    1.22
  -4   4   4   34.24    1.13
   4  -4  -3    2.61    0.14
   4  -4  -3    3.15    0.14
   4  -4  -3    3.00    0.17
   4  -4  -3    2.71    0.10
   4  -4  -3    2.94    0.12
  -4   4   3    3.01    0.15
  -4   4   3    2.74    0.14
  -4   4   3    2.69    0.11
   4  -4  -2   11.18    0.37
   4  -4  -2   11.36    0.38
   4  -4  -2   10.53    0.32
   4  -4  -2   11.46    0.35
  -4   4   2   11.46    0.39
  -4   4   2   10.82    0.37
  -4   4   2   11.32    0.34
   4  -4  -1  104.95    3.94
   4  -4  -1  101.68    3.98
   4  -4  -1   93.97    3.42
   4  -4  -1  109.87    4.12
  -4   4   1   98.17    3.64
  -4   4   1  101.11    3.84
  -4   4   1  100.88    3.89
  -4   4   1  101.59    3.78
   4  -4   0   11.74    0.38
   4  -4   0   10.84    0.37
   4  -4   0   11.96    0.36
  -4   4   0   11.55    0.33
  -4   4   0   11.53    0.37
  -4   4   0   10.64    0.40
  -4   4   0   11.28    0.34
   4  -4   1   14.71    0.46
   4  -4   1   13.53    0.46
   4  -4   1   15.04    0.45
  -4   4  -1   14.07    0.42
  -4   4  -1   13.73    0.44
  -4   4  -1   13.84    0.45
  -4   4  -1   14.42    0.44
   4  -4   2    4.50    0.16
   4  -4   2    4.87    0.20
   4  -4   2    4.76    0.16
  -4   4  -2    4.49    0.16
  -4   4  -2    4.06    0.15
  -4   4  -2    4.44    0.18
  -4   4  -2    4.51    0.19
   4  -4   3    2.47    0.11
   4  -4   3    2.34    0.13
  -4   4  -3    2.53    0.16
  -4   4  -3    2.40    0.10
  -4   4  -3    2.43    0.12
  -4   4  -3    2.32    0.10
  -4   4  -3    2.70    0.11
   4  -4   4    3.84    0.15
   4  -4   4    3.94    0.19
  -4   4  -4    3.80    0.17
  -4   4  -4    3.66    0.14
  -4   4  -4    3.64    0.18
  -4   4  -4    3.69    0.19
   4  -4   5   38.75    1.29
   4  -4   5   36.29    1.30
   4  -4   5   37.14    1.23
  -4   4  -5   36.39    1.28
  -4   4  -5   35.23    1.21
  -4   4  -5   37.10    1.29
  -4   4  -5   37.19    1.25
   4  -4   6   44.36    1.58
   4  -4   6   46.17    1.70
  -4   4  -6   44.06    1.59
  -4   4  -6   41.23    1.42
  -4   4  -6   44.99    1.56
   4  -4   7   19.94    0.75
  -4   4  -7   18.92    0.69
  -4   4  -7   18.76    0.65
   4  -4   8    0.15    0.10
  -4   4  -8    0.13    0.13
  -4   4  -8    0.21    0.07
   4  -4   9    7.10    0.34
  -4   4  -9    7.32    0.31
  -4   4  -9    7.08    0.38
   4  -4  10    4.95    0.36
  -4   4 -10    5.34    0.32
  -4   4 -10    5.13    0.34
   4  -4  11    6.42    0.31
  -4   4 -11    6.19    0.27
  -4   4 -11    6.31    0.37
   4  -4  12   27.79    1.13
  -4   4 -12   27.54    1.00
  -4   4 -12   29.31    1.11
   4  -4  13    9.02    0.36
  -4   4 -13    9.17    0.35
  -4   4 -13   10.12    0.46
   4  -4  14   15.18    0.58
  -4   4 -14   15.30    0.54
  -4   4 -14   17.12    0.60
  -4   4 -15    0.29    0.07
  -4   4 -15    0.41    0.06
   4  -3 -15   33.38    1.20
  -4   3  15   34.00    1.17
  -4   3  15   34.50    1.25
   4  -3 -14   11.32    0.42
  -4   3  14   11.75    0.50
  -4   3  14   11.57    0.48
   4  -3 -13    0.77    0.10
  -4   3  13    0.84    0.11
  -4   3  13    0.89    0.09
   4  -3 -12    0.64    0.10
  -4   3  12    0.63    0.11
  -4   3  12    0.71    0.10
   4  -3 -11    1.00    0.17
  -4   3  11    0.97    0.12
  -4   3  11    1.12    0.17
   4  -3 -10    0.24    0.08
  -4   3  10    0.21    0.14
  -4   3  10    0.14    0.08
   4  -3  -9   67.12    2.64
  -4   3   9   68.32    2.70
  -4   3   9   68.83    2.66
   4  -3  -8   24.43    0.89
  -4   3   8   25.91    0.99
  -4   3   8   24.71    0.90
   4  -3  -7   15.80    0.54
   4  -3  -7   17.65    0.63
  -4   3   7   17.53    0.67
  -4   3   7   15.13    0.59
  -4   3   7   17.22    0.60
   4  -3  -6    7.01    0.28
   4  -3  -6    7.68    0.30
   4  -3  -6    8.08    0.28
  -4   3   6    7.65    0.40
  -4   3   6    7.49    0.28
  -4   3   6    8.53    0.29
   4  -3  -5   10.84    0.35
   4  -3  -5   10.83    0.38
   4  -3  -5   10.11    0.37
   4  -3  -5   10.78    0.39
  -4   3   5    9.84    0.35
  -4   3   5   10.06    0.37
   4  -3  -4   12.95    0.41
   4  -3  -4   13.95    0.47
   4  -3  -4   13.89    0.43
   4  -3  -4   14.06    0.48
  -4   3   4   14.30    0.50
  -4   3   4   13.85    0.48
  -4   3   4   12.45    0.42
  -4   3   4   13.92    0.44
   4  -3  -3   52.59    1.82
   4  -3  -3   55.28    1.94
   4  -3  -3   52.21    1.73
   4  -3  -3   56.24    1.89
  -4   3   3   52.53    1.71
  -4   3   3   56.79    1.98
  -4   3   3   54.95    1.92
  -4   3   3   51.69    1.81
  -4   3   3   54.56    1.83
   4  -3  -2   84.53    3.15
   4  -3  -2   94.52    3.48
   4  -3  -2   84.81    3.02
   4  -3  -2   90.13    3.26
  -4   3   2   88.62    3.13
  -4   3   2   87.74    3.23
  -4   3   2   81.68    3.07
  -4   3   2   86.60    3.13
   4  -3  -1   52.92    1.78
   4  -3  -1   56.34    1.93
   4  -3  -1   57.55    1.95
   4  -3  -1   51.93    1.67
   4  -3  -1   51.65    1.72
  -4   3   1   55.63    1.81
  -4   3   1   50.49    1.71
  -4   3   1   48.51    1.67
  -4   3   1   50.07    1.72
   4  -3   0   79.86    2.81
   4  -3   0   78.01    2.83
   4  -3   0   75.71    2.68
   4  -3   0   77.40    2.63
   4  -3   0   81.40    2.90
  -4   3   0   79.58    2.77
  -4   3   0   74.31    2.67
  -4   3   0   74.56    2.69
  -4   3   0   76.78    2.70
   4  -3   1    0.36    0.05
   4  -3   1    0.36    0.06
   4  -3   1    0.30    0.03
   4  -3   1    0.38    0.02
   4  -3   1    0.31    0.07
  -4   3  -1    0.39    0.05
  -4   3  -1    0.27    0.04
  -4   3  -1    0.30    0.06
  -4   3  -1    0.32    0.05
   4  -3   2   16.59    0.52
   4  -3   2   14.73    0.49
   4  -3   2   15.51    0.50
  -4   3  -2   15.61    0.48
  -4   3  -2   15.37    0.48
  -4   3  -2   14.69    0.47
  -4   3  -2   14.99    0.46
   4  -3   3   32.27    1.03
   4  -3   3   32.20    1.08
   4  -3   3   32.87    1.06
  -4   3  -3   32.11    1.05
  -4   3  -3   30.14    1.06
  -4   3  -3   31.55    1.00
  -4   3  -3   30.08    0.97
  -4   3  -3   31.93    1.04
   4  -3   4   41.58    1.36
   4  -3   4   39.82    1.39
   4  -3   4   42.11    1.39
  -4   3  -4   40.83    1.39
  -4   3  -4   39.30    1.42
  -4   3  -4   38.47    1.23
  -4   3  -4   40.55    1.39
  -4   3  -4   42.24    1.41
   4  -3   5   63.02    2.34
   4  -3   5   66.61    2.35
  -4   3  -5   62.01    2.34
  -4   3  -5   61.24    2.33
  -4   3  -5   63.10    2.31
  -4   3  -5   64.51    2.30
   4  -3   6    2.98    0.18
  -4   3  -6    2.53    0.22
  -4   3  -6    2.57    0.14
   4  -3   7   49.19    1.89
  -4   3  -7   48.93    1.80
  -4   3  -7   48.90    1.78
   4  -3   8    0.57    0.12
  -4   3  -8    0.58    0.10
  -4   3  -8    0.50    0.10
   4  -3   9   28.48    1.12
  -4   3  -9   28.34    1.02
  -4   3  -9   28.62    1.08
   4  -3  10   13.83    0.56
  -4   3 -10   13.13    0.49
  -4   3 -10   12.81    0.52
   4  -3  11   10.05    0.42
  -4   3 -11    9.51    0.37
  -4   3 -11   10.09    0.41
   4  -3  12    3.12    0.19
  -4   3 -12    2.93    0.15
  -4   3 -12    3.22    0.19
   4  -3  13    0.06    0.06
  -4   3 -13    0.07    0.07
  -4   3 -13    0.01    0.06
   4  -3  14   13.60    0.54
  -4   3 -14   14.35    0.51
   4  -3  15    9.61    0.34
  -4   3 -15   10.04    0.34
   4  -2 -16    2.94    0.13
  -4   2  16    3.13    0.14
   4  -2 -15    0.12    0.06
  -4   2  15    0.10    0.09
  -4   2  15    0.11    0.06
   4  -2 -14   17.27    0.64
  -4   2  14   18.38    0.67
  -4   2  14   18.35    0.66
   4  -2 -13   20.80    0.78
  -4   2  13   21.56    0.80
  -4   2  13   22.31    0.82
   4  -2 -12    1.25    0.19
  -4   2  12    1.16    0.13
  -4   2  12    1.04    0.12
   4  -2 -11    0.13    0.08
  -4   2  11    0.12    0.08
  -4   2  11    0.23    0.13
   4  -2 -10    4.96    0.25
  -4   2  10    5.24    0.34
  -4   2  10    5.64    0.27
   4  -2  -9    1.53    0.13
  -4   2   9    1.73    0.22
  -4   2   9    1.89    0.20
   4  -2  -8   21.89    0.80
  -4   2   8   22.29    0.82
  -4   2   8   23.59    0.83
   4  -2  -7   24.02    0.86
  -4   2   7   26.01    0.95
  -4   2   7   25.23    0.86
   4  -2  -6   61.53    2.27
   4  -2  -6   63.24    2.32
   4  -2  -6   61.14    2.20
  -4   2   6   64.97    2.47
  -4   2   6   58.87    2.18
   4  -2  -5    0.10    0.04
   4  -2  -5    0.20    0.05
  -4   2   5    0.18    0.07
  -4   2   5    0.29    0.06
  -4   2   5    0.10    0.03
  -4   2   5    0.18    0.05
   4  -2  -4    4.68    0.17
   4  -2  -4    4.62    0.18
   4  -2  -4    4.48    0.16
   4  -2  -4    4.20    0.15
  -4   2   4    4.68    0.14
  -4   2   4    4.62    0.21
  -4   2   4    4.55    0.18
  -4   2   4    4.46    0.16
   4  -2  -3    0.43    0.05
   4  -2  -3    0.37    0.06
   4  -2  -3    0.50    0.08
   4  -2  -3    0.40    0.06
   4  -2  -3    0.36    0.05
  -4   2   3    0.52    0.07
  -4   2   3    0.42    0.05
  -4   2   3    0.35    0.04
  -4   2   3    0.43    0.05
   4  -2  -2   17.57    0.54
   4  -2  -2   18.04    0.55
   4  -2  -2   17.79    0.54
   4  -2  -2   18.67    0.54
   4  -2  -2   18.38    0.55
  -4   2   2   18.33    0.53
  -4   2   2   18.18    0.59
  -4   2   2   17.94    0.54
  -4   2   2   16.97    0.52
  -4   2   2   18.19    0.55
   4  -2  -1   84.57    3.04
   4  -2  -1   83.57    3.02
   4  -2  -1   82.79    2.91
   4  -2  -1   83.47    2.90
   4  -2  -1   87.82    3.10
  -4   2   1   87.00    3.05
  -4   2   1   82.01    2.97
  -4   2   1   80.99    2.88
  -4   2   1   78.33    2.82
  -4   2   1   83.19    2.97
   4  -2   0    0.54    0.06
   4  -2   0    0.41    0.03
  -4   2   0    0.57    0.05
  -4   2   0    0.38    0.05
  -4   2   0    0.38    0.05
  -4   2   0    0.43    0.06
  -4   2   0    0.41    0.05
   4  -2   1   18.48    0.64
   4  -2   1   17.88    0.61
   4  -2   1   19.07    0.58
   4  -2   1   18.75    0.53
   4  -2   1   19.20    0.58
  -4   2  -1   18.54    0.57
  -4   2  -1   17.92    0.52
  -4   2  -1   18.22    0.52
  -4   2  -1   17.57    0.54
   4  -2   2   38.46    1.28
   4  -2   2   41.05    1.32
   4  -2   2   40.19    1.22
   4  -2   2   43.01    1.36
  -4   2  -2   39.53    1.29
  -4   2  -2   38.23    1.31
  -4   2  -2   36.63    1.12
  -4   2  -2   38.62    1.18
  -4   2  -2   37.41    1.25
   4  -2   3   24.18    0.80
   4  -2   3   25.20    0.79
   4  -2   3   24.22    0.71
  -4   2  -3   24.20    0.78
  -4   2  -3   23.91    0.81
  -4   2  -3   24.11    0.72
  -4   2  -3   23.13    0.73
  -4   2  -3   24.01    0.76
   4  -2   4    1.04    0.10
   4  -2   4    1.51    0.14
   4  -2   4    1.27    0.05
  -4   2  -4    1.26    0.10
  -4   2  -4    1.17    0.11
  -4   2  -4    1.07    0.08
  -4   2  -4    1.14    0.08
   4  -2   5   16.58    0.59
   4  -2   5   16.66    0.56
  -4   2  -5   15.50    0.54
  -4   2  -5   15.93    0.57
  -4   2  -5   16.81    0.55
  -4   2  -5   16.58    0.59
   4  -2   6  127.91    5.44
  -4   2  -6  121.49    4.98
  -4   2  -6  125.92    5.11
   4  -2   7   53.77    2.19
  -4   2  -7   54.92    2.04
  -4   2  -7   54.34    2.03
   4  -2   8   28.10    1.08
  -4   2  -8   27.42    0.99
  -4   2  -8   27.41    1.01
   4  -2   9   11.07    0.47
  -4   2  -9   10.34    0.39
  -4   2  -9   10.16    0.42
   4  -2  10    1.88    0.24
  -4   2 -10    1.70    0.17
  -4   2 -10    1.93    0.15
   4  -2  11    6.50    0.31
  -4   2 -11    5.76    0.29
  -4   2 -11    6.10    0.35
   4  -2  12   28.28    1.05
  -4   2 -12   24.74    0.96
  -4   2 -12   28.71    1.05
   4  -2  13   24.97    0.91
  -4   2 -13   25.75    0.92
   4  -2  14    1.84    0.12
  -4   2 -14    1.70    0.15
   4  -2  15   10.43    0.34
  -4   2 -15   11.56    0.38
   4  -1 -16    9.75    0.34
  -4   1  16   10.08    0.41
  -4   1  16   10.60    0.37
   4  -1 -15    2.08    0.13
  -4   1  15    2.36    0.15
  -4   1  15    2.41    0.14
   4  -1 -14   15.63    0.65
  -4   1  14   15.66    0.67
  -4   1  14   15.83    0.59
   4  -1 -13    3.81    0.21
  -4   1  13    4.04    0.23
  -4   1  13    4.50    0.23
   4  -1 -12    0.15    0.12
  -4   1  12    0.08    0.08
  -4   1  12    0.09    0.08
   4  -1 -11    0.18    0.08
  -4   1  11    0.15    0.09
  -4   1  11    0.14    0.08
   4  -1 -10   50.81    1.96
  -4   1  10   55.57    2.11
  -4   1  10   55.54    2.11
   4  -1  -9   29.87    1.11
  -4   1   9   31.60    1.15
  -4   1   9   32.49    1.19
   4  -1  -8    3.77    0.19
  -4   1   8    4.25    0.21
  -4   1   8    4.46    0.26
   4  -1  -7    7.62    0.35
  -4   1   7    8.27    0.40
  -4   1   7    7.94    0.29
   4  -1  -6   26.23    0.89
   4  -1  -6   27.52    0.89
   4  -1  -6   27.11    0.88
  -4   1   6   26.88    0.89
  -4   1   6   26.98    0.94
  -4   1   6   24.24    0.85
  -4   1   6   26.28    0.86
   4  -1  -5   12.32    0.39
   4  -1  -5   13.29    0.49
   4  -1  -5   13.59    0.46
   4  -1  -5   13.15    0.41
  -4   1   5   13.63    0.41
  -4   1   5   12.99    0.46
  -4   1   5   12.84    0.43
  -4   1   5   13.17    0.46
   4  -1  -4   26.21    0.86
   4  -1  -4   26.41    0.79
   4  -1  -4   26.38    0.85
   4  -1  -4   27.28    0.89
   4  -1  -4   26.59    0.83
  -4   1   4   26.01    0.80
  -4   1   4   27.59    0.94
  -4   1   4   26.92    0.87
  -4   1   4   26.53    0.83
   4  -1  -3   17.69    0.55
   4  -1  -3   18.53    0.55
   4  -1  -3   17.68    0.55
   4  -1  -3   17.68    0.54
   4  -1  -3   17.76    0.54
  -4   1   3   17.97    0.54
  -4   1   3   18.68    0.63
  -4   1   3   17.04    0.53
  -4   1   3   17.70    0.54
   4  -1  -2   39.64    1.28
   4  -1  -2   38.91    1.22
   4  -1  -2   38.43    1.25
   4  -1  -2   39.35    1.29
  -4   1   2   39.76    1.27
  -4   1   2   39.50    1.42
  -4   1   2   36.60    1.15
  -4   1   2   38.10    1.25
  -4   1   2   37.72    1.20
   4  -1  -1    4.94    0.18
   4  -1  -1    5.08    0.19
   4  -1  -1    4.72    0.18
   4  -1  -1    4.84    0.20
  -4   1   1    5.44    0.22
  -4   1   1    5.31    0.23
  -4   1   1    4.56    0.14
  -4   1   1    4.69    0.16
  -4   1   1    4.74    0.16
   4  -1   0  109.62    4.13
   4  -1   0  109.48    4.09
   4  -1   0  113.61    4.19
   4  -1   0  112.93    4.23
  -4   1   0  113.45    4.26
  -4   1   0  104.26    3.93
  -4   1   0  103.76    3.79
  -4   1   0  111.80    4.12
  -4   1   0  109.90    4.09
   4  -1   1   41.15    1.35
   4  -1   1   39.73    1.30
   4  -1   1   39.76    1.24
   4  -1   1   40.10    1.27
  -4   1  -1   41.21    1.35
  -4   1  -1   39.23    1.23
  -4   1  -1   39.62    1.27
   4  -1   2   17.65    0.62
   4  -1   2   17.59    0.60
   4  -1   2   17.35    0.51
  -4   1  -2   18.08    0.58
  -4   1  -2   16.88    0.50
  -4   1  -2   17.22    0.52
  -4   1  -2   17.62    0.54
   4  -1   3    4.22    0.17
   4  -1   3    4.12    0.17
   4  -1   3    4.01    0.13
  -4   1  -3    3.88    0.17
  -4   1  -3    4.16    0.17
  -4   1  -3    3.98    0.18
  -4   1  -3    4.02    0.15
   4  -1   4   11.59    0.42
   4  -1   4   11.87    0.39
  -4   1  -4   11.00    0.38
  -4   1  -4   11.41    0.41
  -4   1  -4   11.01    0.36
  -4   1  -4   11.18    0.36
   4  -1   5    2.26    0.15
   4  -1   5    2.48    0.10
  -4   1  -5    2.19    0.13
  -4   1  -5    2.18    0.10
  -4   1  -5    2.18    0.11
  -4   1  -5    2.19    0.11
   4  -1   6   26.88    1.00
   4  -1   6   24.57    0.81
  -4   1  -6   24.94    0.89
  -4   1  -6   25.16    0.83
  -4   1  -6   26.87    0.93
   4  -1   7   64.05    2.52
  -4   1  -7   63.87    2.51
  -4   1  -7   59.97    2.29
   4  -1   8    4.41    0.25
  -4   1  -8    4.14    0.20
  -4   1  -8    4.05    0.21
   4  -1   9   62.93    2.59
  -4   1  -9   58.65    2.29
   4  -1  10    9.33    0.41
  -4   1 -10    8.57    0.33
  -4   1 -10    8.70    0.37
   4  -1  11    1.77    0.15
  -4   1 -11    1.47    0.10
  -4   1 -11    1.77    0.13
   4  -1  12    0.46    0.10
  -4   1 -12    0.51    0.08
   4  -1  13   13.62    0.50
  -4   1 -13   13.93    0.50
   4  -1  14   15.14    0.51
  -4   1 -14   14.24    0.50
   4   0 -16   18.52    0.63
  -4   0  16   19.60    0.67
  -4   0  16   20.21    0.68
   4   0 -15    1.15    0.10
  -4   0  15    1.37    0.12
  -4   0  15    1.36    0.11
   4   0 -14    1.75    0.13
  -4   0  14    1.69    0.14
  -4   0  14    1.54    0.13
   4   0 -13    6.96    0.38
  -4   0  13    6.90    0.39
  -4   0  13    6.97    0.31
   4   0 -12   29.97    1.15
  -4   0  12   31.33    1.17
  -4   0  12   32.08    1.19
   4   0 -11    5.97    0.37
  -4   0  11    6.06    0.29
  -4   0  11    6.00    0.29
   4   0 -10    6.10    0.29
  -4   0  10    6.62    0.30
  -4   0  10    6.40    0.29
   4   0  -9   18.69    0.77
  -4   0   9   19.77    0.73
  -4   0   9   19.27    0.77
   4   0  -8    1.79    0.13
   4   0  -8    2.05    0.13
  -4   0   8    1.73    0.10
  -4   0   8    2.01    0.14
  -4   0   8    1.96    0.13
   4   0  -7    0.11    0.09
  -4   0   7    0.12    0.04
  -4   0   7    0.12    0.06
  -4   0   7    0.02    0.05
   4   0  -6   27.58    0.96
   4   0  -6   27.59    0.92
   4   0  -6   29.52    0.97
   4   0  -6   29.30    0.95
  -4   0   6   28.47    0.94
  -4   0   6   27.87    0.97
  -4   0   6   28.68    0.94
   4   0  -5   39.96    1.34
   4   0  -5   38.78    1.31
   4   0  -5   39.97    1.33
   4   0  -5   41.09    1.34
  -4   0   5   40.12    1.33
  -4   0   5   37.75    1.39
  -4   0   5   37.24    1.28
  -4   0   5   40.37    1.34
   4   0  -4   31.30    1.07
   4   0  -4   30.91    1.00
   4   0  -4   30.46    1.00
  -4   0   4   31.84    1.03
  -4   0   4   31.62    1.13
  -4   0   4   29.45    0.97
  -4   0   4   29.81    0.96
   4   0  -3  158.96    6.44
   4   0  -3  151.77    6.09
   4   0  -3  159.50    6.41
  -4   0   3  156.64    6.42
  -4   0   3  163.46    6.74
  -4   0   3  148.60    6.03
  -4   0   3  154.57    6.22
  -4   0   3  150.99    6.10
   4   0  -2   13.60    0.43
   4   0  -2   13.16    0.37
   4   0  -2   14.04    0.42
   4   0  -2   13.39    0.39
  -4   0   2   13.00    0.41
  -4   0   2   13.06    0.39
  -4   0   2   12.25    0.35
  -4   0   2   13.10    0.40
  -4   0   2   12.67    0.41
   4   0  -1   15.98    0.51
   4   0  -1   16.22    0.48
   4   0  -1   16.92    0.51
   4   0  -1   16.68    0.49
  -4   0   1   17.05    0.58
  -4   0   1   16.01    0.52
  -4   0   1   15.13    0.49
   4   0   0   38.87    1.33
   4   0   0   37.68    1.22
   4   0   0   40.12    1.28
   4   0   0   39.49    1.26
  -4   0   0   39.12    1.36
  -4   0   0   39.49    1.27
  -4   0   0   37.23    1.20
   4   0   1   15.32    0.48
   4   0   1   14.97    0.51
   4   0   1   15.66    0.47
  -4   0  -1   16.12    0.57
  -4   0  -1   14.67    0.45
  -4   0  -1   14.67    0.45
   4   0   2    9.99    0.33
   4   0   2    9.65    0.37
   4   0   2    9.76    0.30
  -4   0  -2    9.77    0.34
  -4   0  -2    9.54    0.33
  -4   0  -2    9.62    0.33
  -4   0  -2    9.40    0.32
   4   0   3   12.35    0.46
   4   0   3   11.60    0.41
   4   0   3   11.44    0.36
  -4   0  -3   11.16    0.39
  -4   0  -3   11.84    0.41
  -4   0  -3   11.31    0.39
  -4   0  -3   11.03    0.38
   4   0   4   33.12    1.25
   4   0   4   32.67    1.08
  -4   0  -4   31.53    1.12
  -4   0  -4   32.78    1.09
  -4   0  -4   30.96    1.09
  -4   0  -4   32.29    1.11
   4   0   5   16.64    0.70
  -4   0  -5   15.90    0.57
  -4   0  -5   16.93    0.57
  -4   0  -5   16.38    0.55
   4   0   6   19.83    0.84
  -4   0  -6   20.43    0.74
  -4   0  -6   19.87    0.69
  -4   0  -6   18.88    0.67
   4   0   7    0.09    0.09
  -4   0  -7    0.18    0.10
  -4   0  -7    0.11    0.09
  -4   0  -7    0.16    0.06
   4   0   8    6.74    0.32
  -4   0  -8    6.45    0.27
  -4   0  -8    6.16    0.27
  -4   0  -8    5.90    0.26
   4   0   9   35.62    1.34
  -4   0  -9   32.49    1.21
  -4   0  -9   32.07    1.16
  -4   0  -9   32.51    1.21
   4   0  10   12.78    0.51
  -4   0 -10   11.27    0.46
  -4   0 -10   12.14    0.47
   4   0  11    9.32    0.38
  -4   0 -11    8.71    0.35
   4   0  12    4.87    0.22
  -4   0 -12    4.03    0.19
   4   0  13    0.43    0.10
  -4   0 -13    0.22    0.04
   4   0  14    0.91    0.07
   4   1 -16    0.70    0.07
  -4  -1  16    0.74    0.13
  -4  -1  16    0.96    0.12
   4   1 -15   10.67    0.39
  -4  -1  15   11.76    0.44
  -4  -1  15   11.48    0.41
   4   1 -14    4.58    0.22
  -4  -1  14    4.69    0.24
  -4  -1  14    4.62    0.21
   4   1 -13    0.10    0.07
  -4  -1  13    0.14    0.08
  -4  -1  13    0.01    0.06
   4   1 -12    7.90    0.34
  -4  -1  12    8.69    0.45
  -4  -1  12    8.38    0.41
   4   1 -11   25.01    0.96
  -4  -1  11   26.87    1.01
  -4  -1  11   26.84    0.98
   4   1 -10   25.79    1.04
  -4  -1  10   23.34    0.88
  -4  -1  10   25.72    0.96
  -4  -1  10   25.38    0.92
   4   1  -9    0.18    0.08
  -4  -1   9    0.31    0.07
  -4  -1   9    0.22    0.08
  -4  -1   9    0.27    0.07
   4   1  -8    9.69    0.42
  -4  -1   8   10.30    0.38
  -4  -1   8    9.76    0.45
  -4  -1   8    9.89    0.37
   4   1  -7    3.52    0.16
  -4  -1   7    3.50    0.16
  -4  -1   7    3.27    0.24
  -4  -1   7    3.26    0.19
   4   1  -6    2.54    0.13
   4   1  -6    2.87    0.14
  -4  -1   6    2.66    0.21
  -4  -1   6    2.31    0.17
  -4  -1   6    2.96    0.13
   4   1  -5    0.82    0.08
   4   1  -5    0.82    0.06
  -4  -1   5    0.89    0.08
  -4  -1   5    0.82    0.08
  -4  -1   5    0.85    0.07
  -4  -1   5    0.93    0.06
   4   1  -4  173.87    7.29
   4   1  -4  174.43    7.21
   4   1  -4  173.42    7.09
  -4  -1   4  164.03    6.85
  -4  -1   4  159.98    6.80
  -4  -1   4  159.25    6.73
  -4  -1   4  166.75    6.88
  -4  -1   4  163.54    6.86
   4   1  -3    0.75    0.07
   4   1  -3    0.75    0.07
   4   1  -3    0.84    0.05
  -4  -1   3    1.00    0.08
  -4  -1   3    0.80    0.07
  -4  -1   3    0.65    0.05
   4   1  -2    8.25    0.28
   4   1  -2    9.33    0.29
   4   1  -2    8.54    0.27
  -4  -1   2    7.85    0.28
  -4  -1   2    8.43    0.27
  -4  -1   2    8.27    0.25
   4   1  -1   40.06    1.38
   4   1  -1   37.63    1.23
   4   1  -1   43.19    1.41
   4   1  -1   40.93    1.27
  -4  -1   1   42.33    1.43
  -4  -1   1   41.71    1.42
  -4  -1   1   38.84    1.26
   4   1   0   26.92    0.87
   4   1   0   26.58    0.86
   4   1   0   27.72    0.88
  -4  -1   0   27.51    0.92
  -4  -1   0   26.99    0.87
  -4  -1   0   26.39    0.84
  -4  -1   0   25.62    0.82
   4   1   1    8.81    0.30
   4   1   1    8.75    0.29
   4   1   1    9.06    0.29
  -4  -1  -1    8.92    0.32
  -4  -1  -1    8.76    0.29
  -4  -1  -1    8.26    0.26
  -4  -1  -1    7.97    0.26
   4   1   2    7.32    0.27
  -4  -1  -2    7.29    0.34
  -4  -1  -2    7.35    0.26
  -4  -1  -2    6.91    0.25
  -4  -1  -2    6.60    0.22
   4   1   3   27.32    0.96
  -4  -1  -3   27.28    0.96
  -4  -1  -3   27.35    0.92
  -4  -1  -3   25.30    0.83
  -4  -1  -3   26.85    0.91
   4   1   4    1.03    0.17
  -4  -1  -4    1.14    0.11
  -4  -1  -4    1.01    0.09
  -4  -1  -4    0.89    0.10
   4   1   5   18.10    0.68
  -4  -1  -5   17.28    0.65
  -4  -1  -5   19.03    0.67
  -4  -1  -5   15.93    0.54
   4   1   6   54.27    2.12
  -4  -1  -6   55.66    2.12
  -4  -1  -6   54.92    2.07
   4   1   7    4.87    0.26
  -4  -1  -7    5.24    0.24
  -4  -1  -7    4.81    0.23
   4   1   8   17.12    0.67
  -4  -1  -8   17.03    0.65
   4   1   9    0.35    0.10
  -4  -1  -9    0.38    0.12
   4   1  10   12.64    0.49
  -4  -1 -10   12.25    0.47
   4   1  11    0.07    0.06
  -4  -1 -11    0.01    0.04
   4   1  13   12.26    0.41
   4   2 -16    2.08    0.10
   4   2 -16    2.23    0.10
  -4  -2  16    2.38    0.13
   4   2 -15    0.14    0.08
  -4  -2  15    0.19    0.07
  -4  -2  15    0.16    0.05
   4   2 -14    0.90    0.14
  -4  -2  14    0.85    0.11
  -4  -2  14    0.83    0.12
   4   2 -13    5.38    0.24
  -4  -2  13    5.72    0.27
  -4  -2  13    5.31    0.23
   4   2 -12   13.87    0.55
  -4  -2  12   14.91    0.58
  -4  -2  12   13.75    0.51
   4   2 -11    0.12    0.07
  -4  -2  11    0.09    0.07
  -4  -2  11    0.09    0.08
  -4  -2  11    0.12    0.09
   4   2 -10   18.14    0.75
  -4  -2  10   18.91    0.71
  -4  -2  10   17.66    0.69
  -4  -2  10   17.29    0.62
   4   2  -9    1.66    0.13
  -4  -2   9    1.58    0.13
  -4  -2   9    1.53    0.14
  -4  -2   9    1.47    0.11
   4   2  -8    9.65    0.42
  -4  -2   8   10.29    0.40
  -4  -2   8    9.65    0.40
  -4  -2   8    9.11    0.34
   4   2  -7    1.43    0.11
  -4  -2   7    1.49    0.13
  -4  -2   7    1.53    0.12
  -4  -2   7    1.40    0.13
   4   2  -6    0.75    0.08
  -4  -2   6    0.77    0.15
  -4  -2   5   13.34    0.48
  -4  -2   5   12.39    0.41
  -4  -2   4   10.45    0.39
  -4  -2   4   11.25    0.37
  -4  -2   3   11.29    0.41
  -4  -2   3   10.64    0.36
  -4  -2   2    1.08    0.10
  -4  -2   2    0.87    0.08
  -4  -2   1    2.80    0.15
  -4  -2   1    2.65    0.13
  -4  -2   0   24.07    0.84
  -4  -2   0   24.10    0.81
   4   2   1    3.39    0.15
  -4  -2  -1    3.51    0.18
  -4  -2  -1    3.75    0.17
   4   2   2    0.97    0.14
  -4  -2  -2    0.81    0.15
  -4  -2  -2    0.99    0.10
   4   2   3   33.21    1.20
  -4  -2  -3   28.41    1.06
  -4  -2  -3   32.97    1.16
   4   2   4   23.96    0.90
  -4  -2  -4   24.32    0.92
  -4  -2  -4   25.84    0.93
   4   2   5   52.44    2.14
  -4  -2  -5   54.15    2.15
  -4  -2  -5   53.46    2.04
   4   2   6   18.16    0.70
  -4  -2  -6   15.83    0.62
  -4  -2  -6   18.78    0.70
   4   2   7    3.74    0.21
  -4  -2  -7    3.61    0.21
   4   2   8    0.24    0.09
  -4  -2  -8    0.26    0.08
   4   2   9   13.11    0.59
  -4  -2  -9   13.29    0.56
   4   2  10   10.75    0.48
  -4  -2 -10    9.74    0.37
   4   2  11   20.84    0.76
  -4  -2 -11   16.69    0.64
  -4  -3  16    2.88    0.19
   4   3 -15    1.53    0.08
  -4  -3  15    1.90    0.12
   4   3 -14    4.27    0.23
  -4  -3  14    4.50    0.28
   4   3 -13    0.73    0.13
  -4  -3  13    0.73    0.14
  -4  -3  13    0.80    0.10
   4   3 -12    7.50    0.39
  -4  -3  12    7.76    0.34
  -4  -3  12    7.42    0.33
   4   3 -11    7.18    0.31
  -4  -3  11    7.47    0.41
  -4  -3  11    7.19    0.34
   4   3 -10   10.57    0.41
  -4  -3  10   11.04    0.46
  -4  -3  10   10.84    0.47
  -4  -3   9   10.86    0.55
  -4  -3   9   10.72    0.46
   4   3  -8    2.11    0.14
  -4  -3   8    2.40    0.17
  -4  -3   8    2.30    0.16
   4   3  -7    2.20    0.13
  -4  -3   7    2.41    0.18
   4   3  -6    1.26    0.10
  -4  -3   6    1.17    0.14
  -4  -3   5   60.77    2.42
  -4  -3   5   59.13    2.13
  -4  -3   4   54.29    2.06
  -4  -3   4   51.82    1.85
  -4  -3   3    4.36    0.23
  -4  -3   3    4.68    0.20
  -4  -3   2   83.19    3.30
  -4  -3   2   84.09    3.25
  -4  -3   1   21.80    0.90
  -4  -3   1   22.18    0.83
  -4  -3   0    0.27    0.09
  -4  -3   0    0.19    0.11
  -4  -3  -1   23.18    0.89
  -4  -3  -1   25.70    0.90
  -4  -3  -2   33.29    1.38
  -4  -3  -2   34.69    1.26
   4   3   3    1.75    0.20
  -4  -3  -3    2.39    0.27
  -4  -3  -3    2.30    0.23
   4   3   4   21.21    0.80
  -4  -3  -4   18.49    0.73
  -4  -3  -4   21.86    0.81
   4   3   5   17.33    0.68
  -4  -3  -5   17.15    0.66
   4   3   6    7.47    0.33
  -4  -3  -6    7.47    0.33
   4   3   7    6.06    0.27
  -4  -3  -7    6.02    0.28
   4   3   8    3.77    0.26
  -4  -3  -8    3.93    0.26
   4   3   9    0.44    0.12
  -4  -3  -9    0.39    0.07
   4   3  10    1.68    0.15
  -4  -3 -10    1.47    0.09
  -4  -4  15    0.80    0.08
  -4  -4  14    3.75    0.15
  -4  -4  14    3.71    0.18
   4   4 -13    5.67    0.22
  -4  -4  13    6.47    0.33
  -4  -4  13    6.31    0.27
   4   4 -12    0.20    0.06
  -4  -4  12    0.20    0.08
  -4  -4  12    0.15    0.08
   4   4 -11   35.49    1.31
  -4  -4  11   36.62    1.41
  -4  -4  11   36.04    1.40
   4   4 -10   23.02    0.83
  -4  -4  10   24.23    0.94
  -4  -4  10   21.93    0.94
   4   4  -9    6.86    0.29
  -4  -4   9    7.31    0.45
   4   4  -8    0.22    0.07
  -4  -4   8    0.27    0.10
   4   4  -7   11.54    0.48
  -4  -4   7   11.69    0.50
   4   4  -6    3.77    0.18
  -4  -4   6    4.03    0.25
  -4  -4   5    9.28    0.42
  -4  -4   5    9.53    0.35
  -4  -4   4   77.58    3.28
  -4  -4   4   76.49    2.99
  -4  -4   3    6.69    0.33
  -4  -4   3    7.18    0.28
  -4  -4   2    3.36    0.31
  -4  -4   2    3.54    0.18
  -4  -4   1   36.16    1.43
  -4  -4   1   37.08    1.34
  -4  -4   0   15.50    0.66
  -4  -4   0   17.00    0.69
  -4  -4  -1    4.40    0.28
  -4  -4  -1    4.03    0.21
  -4  -4  -2   10.97    0.50
  -4  -4  -2   11.08    0.44
  -4  -4  -3   29.17    1.10
   4   4   4    8.96    0.38
  -4  -4  -4    9.74    0.40
   4   4   5    0.14    0.07
  -4  -4  -5    0.14    0.12
   4   4   6    4.01    0.26
  -4  -4  -6    4.10    0.21
   4   4   7    2.71    0.15
  -4  -4  -7    2.76    0.16
   4   4   8    1.40    0.09
  -4  -4  -8    1.50    0.14
  -4  -5  13   11.93    0.42
  -4  -5  13   11.03    0.43
  -4  -5  12    9.53    0.44
  -4  -5  12    8.11    0.31
  -4  -5  11    0.80    0.12
   4   5 -10    9.25    0.35
  -4  -5  10   10.46    0.45
   4   5  -9   21.16    0.79
  -4  -5   9   21.77    0.87
   4   5  -8    0.05    0.05
  -4  -5   8    0.00    0.08
   4   5  -7    0.55    0.08
  -4  -5   7    0.61    0.13
   4   5  -6   17.89    0.63
  -4  -5   6   18.49    0.75
   4   5  -5   15.72    0.56
  -4  -5   5   15.59    0.76
  -4  -5   4   12.95    0.56
  -4  -5   4   12.05    0.50
  -4  -5   3   20.92    0.98
  -4  -5   3   20.83    0.74
  -4  -5   2   38.00    1.56
  -4  -5   2   37.80    1.45
  -4  -5   1   12.06    0.56
  -4  -5   1   10.96    0.49
  -4  -5   0    0.50    0.13
  -4  -5   0    0.43    0.09
  -4  -5  -1   19.85    0.73
  -4  -5  -2   20.72    0.77
  -4  -5  -3    0.17    0.07
  -4  -5  -4   20.10    0.74
  -4  -5  -5    4.52    0.21
  -4  -5  -6    0.78    0.08
  -4  -6  11   12.81    0.48
  -4  -6  10    8.41    0.36
  -4  -6   9    0.74    0.12
   4   6  -8    1.52    0.09
  -4  -6   8    1.77    0.16
   4   6  -7    0.06    0.04
  -4  -6   7    0.09    0.08
   4   6  -6    0.19    0.05
  -4  -6   6    0.19    0.16
   4   6  -5    2.41    0.17
  -4  -6   5    2.53    0.20
   4   6  -4    7.32    0.28
  -4  -6   4    7.26    0.36
  -4  -6   3    0.83    0.21
  -4  -6   3    0.63    0.07
  -4  -6   2    2.05    0.19
  -4  -6   2    1.71    0.11
  -4  -6   1    7.97    0.34
  -4  -6   1    8.29    0.31
  -4  -6   0    0.69    0.08
  -4  -6  -1    0.09    0.05
  -4  -6  -2    0.09    0.08
  -4  -6  -3    2.15    0.16
  -4  -7   6    1.98    0.13
  -4  -7   5    0.11    0.05
   5 -10  -2    0.79    0.16
  -5  10   2    0.72    0.10
  -5  10   1    9.01    0.49
   5 -10   0    0.24    0.09
  -5  10   0    0.23    0.10
   5 -10   1    2.55    0.17
  -5  10  -1    2.41    0.18
   5 -10   2    0.40    0.11
   5 -10   2    0.55    0.10
   5 -10   3   -0.02    0.11
   5 -10   3    0.05    0.10
   5 -10   4   20.60    0.77
   5 -10   4   19.59    0.77
   5 -10   5   21.46    0.79
   5 -10   5   20.28    0.80
   5 -10   6   18.42    0.67
   5 -10   6   15.21    0.57
   5 -10   7    1.04    0.11
   5 -10   7    0.64    0.06
   5 -10   8    2.92    0.16
   5  -9  -6    4.09    0.19
  -5   9   6    3.86    0.17
   5  -9  -5    0.54    0.09
  -5   9   5    0.51    0.10
   5  -9  -4    2.34    0.17
  -5   9   4    2.12    0.16
   5  -9  -3    8.30    0.37
  -5   9   3    8.45    0.39
   5  -9  -2    3.32    0.29
  -5   9   2    3.36    0.34
   5  -9  -1    0.34    0.16
  -5   9   1    0.38    0.18
   5  -9   0    6.45    0.32
   5  -9   0    6.53    0.41
   5  -9   1    4.84    0.36
   5  -9   1    5.24    0.28
   5  -9   2    1.12    0.20
   5  -9   2    1.13    0.14
   5  -9   3    1.28    0.14
   5  -9   3    1.50    0.16
   5  -9   4    0.77    0.11
   5  -9   4    0.37    0.11
   5  -9   5    7.60    0.43
   5  -9   5    6.56    0.34
   5  -9   6    0.09    0.08
   5  -9   6    0.25    0.10
   5  -9   7   21.68    0.81
   5  -9   7   17.55    0.73
   5  -9   8    3.51    0.20
   5  -9   8    3.31    0.18
   5  -9   9    0.56    0.08
   5  -9   9    0.24    0.10
  -5   9  -9    0.46    0.07
   5  -9  10    0.56    0.11
  -5   9 -10    0.40    0.10
  -5   9 -11    5.09    0.20
   5  -8  -8    0.07    0.04
  -5   8   8    0.05    0.05
   5  -8  -7    3.30    0.18
  -5   8   7    3.39    0.20
   5  -8  -6    1.18    0.12
  -5   8   6    1.00    0.14
   5  -8  -5    0.18    0.08
  -5   8   5    0.05    0.09
   5  -8  -4    0.06    0.12
  -5   8   4    0.10    0.10
   5  -8  -3    1.84    0.16
  -5   8   3    1.68    0.28
   5  -8  -2    2.95    0.20
  -5   8   2    3.34    0.23
   5  -8  -1   28.25    1.07
   5  -8  -1   27.56    1.09
   5  -8   0    1.85    0.16
   5  -8   0    2.28    0.18
   5  -8   1    5.65    0.27
   5  -8   1    5.03    0.28
   5  -8   2    0.20    0.09
   5  -8   2    0.24    0.10
   5  -8   3    1.83    0.22
   5  -8   3    1.39    0.16
   5  -8   4   24.47    0.94
   5  -8   4   22.95    0.92
   5  -8   5   17.09    0.66
   5  -8   5   14.37    0.62
   5  -8   6   38.82    1.48
   5  -8   6   37.76    1.50
  -5   8  -6   33.11    1.29
   5  -8   7    0.14    0.08
   5  -8   7    0.06    0.16
  -5   8  -7    0.14    0.06
   5  -8   8    0.05    0.11
   5  -8   8    0.14    0.14
  -5   8  -8    0.10    0.06
   5  -8   9    2.97    0.17
   5  -8   9    2.56    0.24
  -5   8  -9    2.83    0.17
   5  -8  10    1.61    0.11
   5  -8  10    1.49    0.11
  -5   8 -10    1.70    0.18
  -5   8 -11    2.77    0.15
  -5   8 -12   11.45    0.40
   5  -7 -10   17.56    0.66
  -5   7  10   25.30    0.83
   5  -7  -9    2.33    0.13
  -5   7   9    2.70    0.16
   5  -7  -8    6.88    0.29
  -5   7   8    7.28    0.39
   5  -7  -7   14.16    0.57
  -5   7   7   14.87    0.62
   5  -7  -6    5.60    0.35
  -5   7   6    6.03    0.43
   5  -7  -5    0.51    0.10
  -5   7   5    0.67    0.14
   5  -7  -4   31.40    1.29
  -5   7   4   31.44    1.26
   5  -7  -3    0.88    0.12
  -5   7   3    0.85    0.15
   5  -7  -2    0.19    0.09
   5  -7  -1    2.10    0.16
   5  -7  -1    1.93    0.24
   5  -7   0    0.16    0.08
   5  -7   0    0.23    0.13
   5  -7   1    3.90    0.21
   5  -7   1    3.95    0.22
   5  -7   2    2.23    0.22
   5  -7   2    2.12    0.25
   5  -7   3   19.71    0.74
   5  -7   3   19.08    0.85
   5  -7   4    0.11    0.06
   5  -7   4    0.01    0.08
  -5   7  -4    0.02    0.04
   5  -7   5    0.76    0.16
   5  -7   5    0.62    0.13
  -5   7  -5    0.79    0.09
   5  -7   6   11.67    0.47
   5  -7   6   10.60    0.47
  -5   7  -6   10.63    0.50
   5  -7   7    1.38    0.13
   5  -7   7    1.40    0.25
  -5   7  -7    1.25    0.12
   5  -7   8    0.07    0.06
   5  -7   8    0.19    0.09
  -5   7  -8    0.03    0.11
  -5   7  -8    0.05    0.05
   5  -7   9    0.35    0.11
  -5   7  -9    0.34    0.09
  -5   7  -9    0.27    0.07
   5  -7  10    0.14    0.10
  -5   7 -10   -0.04    0.06
  -5   7 -10    0.03    0.05
   5  -7  11    0.60    0.08
  -5   7 -11    0.65    0.09
  -5   7 -11    0.45    0.07
   5  -7  12    5.51    0.21
  -5   7 -12    6.61    0.32
  -5   7 -12    6.06    0.28
  -5   7 -13   16.67    0.62
  -5   7 -13   16.48    0.55
  -5   6  12    4.29    0.16
   5  -6 -11    4.51    0.24
  -5   6  11    6.52    0.25
   5  -6 -10   18.27    0.77
  -5   6  10   26.10    0.92
   5  -6  -9    7.12    0.35
  -5   6   9    8.26    0.36
   5  -6  -8    0.36    0.13
  -5   6   8    0.40    0.12
   5  -6  -7    0.81    0.10
  -5   6   7    0.99    0.23
   5  -6  -6    1.37    0.12
  -5   6   6    1.42    0.17
   5  -6  -5   13.80    0.53
  -5   6   5   14.33    0.61
   5  -6  -4   14.98    0.57
  -5   6   4   16.18    0.79
  -5   6   4   15.47    0.59
   5  -6  -3   30.87    1.14
  -5   6   3   30.33    1.13
  -5   6   3   29.06    1.02
   5  -6  -2    0.23    0.08
   5  -6  -2    0.16    0.08
  -5   6   2    0.24    0.05
   5  -6  -1    1.75    0.13
   5  -6  -1    1.57    0.13
  -5   6   1    1.81    0.09
   5  -6   0    1.34    0.11
   5  -6   0    1.32    0.12
  -5   6   0    1.22    0.11
   5  -6   1    5.43    0.24
   5  -6   1    5.46    0.26
  -5   6  -1    4.92    0.19
   5  -6   2    6.57    0.27
   5  -6   2    5.83    0.28
  -5   6  -2    6.01    0.22
   5  -6   3   59.72    2.30
   5  -6   3   58.19    2.25
  -5   6  -3   55.51    2.05
  -5   6  -3   55.75    2.04
   5  -6   4   30.58    1.10
   5  -6   4   29.57    1.12
  -5   6  -4   28.84    1.03
  -5   6  -4   27.14    0.99
   5  -6   5    6.13    0.27
   5  -6   5    6.28    0.39
  -5   6  -5    6.18    0.26
  -5   6  -5    5.66    0.27
   5  -6   6    7.14    0.30
   5  -6   6    6.92    0.35
  -5   6  -6    6.91    0.37
  -5   6  -6    6.90    0.27
   5  -6   7    0.19    0.07
   5  -6   7    0.36    0.12
  -5   6  -7    0.15    0.14
  -5   6  -7    0.44    0.07
   5  -6   8   48.50    2.10
  -5   6  -8   45.88    1.77
  -5   6  -8   46.60    1.81
   5  -6   9    7.51    0.49
  -5   6  -9    8.52    0.36
  -5   6  -9    7.90    0.33
   5  -6  10    9.48    0.43
  -5   6 -10   10.08    0.48
  -5   6 -10    9.52    0.39
   5  -6  11   27.13    1.04
  -5   6 -11   27.51    1.01
  -5   6 -11   26.44    1.00
   5  -6  12    0.26    0.07
  -5   6 -12    0.25    0.07
  -5   6 -12    0.14    0.07
  -5   6 -13   10.10    0.37
  -5   6 -13   11.49    0.41
  -5   6 -14    1.61    0.09
   5  -5 -13    0.03    0.05
  -5   5  13    0.03    0.04
   5  -5 -12    2.31    0.12
  -5   5  12    2.62    0.15
  -5   5  12    2.14    0.11
   5  -5 -11    8.67    0.34
  -5   5  11    9.42    0.37
  -5   5  11    8.79    0.34
   5  -5 -10    3.90    0.20
  -5   5  10    4.16    0.30
  -5   5  10    3.97    0.19
   5  -5  -9    0.20    0.07
  -5   5   9    0.16    0.09
  -5   5   9    0.24    0.10
   5  -5  -8   11.67    0.46
  -5   5   8   11.95    0.53
  -5   5   8   12.58    0.48
   5  -5  -7   23.25    0.92
   5  -5  -7   22.71    0.85
  -5   5   7   23.91    1.08
  -5   5   7   23.53    0.87
   5  -5  -6    0.08    0.09
   5  -5  -6    0.05    0.05
  -5   5   6    0.13    0.09
  -5   5   6    0.07    0.09
   5  -5  -5   11.50    0.43
  -5   5   5   12.52    0.53
  -5   5   5   12.24    0.44
   5  -5  -4   12.95    0.47
  -5   5   4   13.44    0.54
  -5   5   4   12.70    0.43
   5  -5  -3    2.28    0.14
  -5   5   3    2.86    0.27
  -5   5   3    2.80    0.12
   5  -5  -2   37.19    1.41
  -5   5   2   38.21    1.34
   5  -5  -1   13.42    0.47
   5  -5  -1   14.77    0.52
  -5   5   1   13.55    0.45
   5  -5   0   48.52    1.71
   5  -5   0   46.78    1.71
  -5   5   0   45.87    1.59
   5  -5   1    7.79    0.34
   5  -5   1    8.41    0.39
  -5   5  -1    6.93    0.23
  -5   5  -1    7.20    0.29
   5  -5   2    8.86    0.37
   5  -5   2    7.83    0.32
  -5   5  -2    7.83    0.27
  -5   5  -2    7.87    0.27
   5  -5   3   12.56    0.44
   5  -5   3   12.84    0.48
  -5   5  -3   12.37    0.42
  -5   5  -3   11.71    0.40
   5  -5   4    3.87    0.17
   5  -5   4    3.30    0.28
  -5   5  -4    3.90    0.23
  -5   5  -4    3.81    0.16
   5  -5   5   55.56    2.10
   5  -5   5   62.23    2.42
  -5   5  -5   62.21    2.34
  -5   5  -5   62.72    2.30
   5  -5   6    2.86    0.28
  -5   5  -6    2.00    0.15
  -5   5  -6    1.85    0.13
   5  -5   7   72.80    2.99
  -5   5  -7   70.88    2.80
  -5   5  -7   72.52    2.78
   5  -5   8    7.91    0.41
  -5   5  -8    7.78    0.43
  -5   5  -8    7.63    0.33
   5  -5   9    0.11    0.10
  -5   5  -9    0.10    0.08
  -5   5  -9    0.06    0.07
   5  -5  10    0.50    0.12
  -5   5 -10    0.44    0.10
  -5   5 -10    0.38    0.10
   5  -5  11   13.19    0.54
  -5   5 -11   14.52    0.55
  -5   5 -11   14.62    0.57
   5  -5  12   27.56    1.02
  -5   5 -12   28.60    1.04
  -5   5 -12   29.19    1.09
   5  -5  13    2.07    0.13
  -5   5 -13    2.06    0.12
  -5   5 -13    2.12    0.19
   5  -5  14    4.32    0.16
  -5   5 -14    5.08    0.19
   5  -4 -14    0.55    0.06
  -5   4  14    0.56    0.07
  -5   4  14    0.52    0.08
   5  -4 -13    0.12    0.08
  -5   4  13    0.11    0.06
  -5   4  13    0.11    0.08
   5  -4 -12    0.05    0.05
  -5   4  12    0.06    0.10
  -5   4  12    0.07    0.08
   5  -4 -11    5.73    0.25
  -5   4  11    5.72    0.27
  -5   4  11    5.93    0.26
   5  -4 -10   10.87    0.43
  -5   4  10   11.05    0.46
  -5   4  10   11.25    0.44
   5  -4  -9    5.62    0.26
  -5   4   9    5.63    0.39
  -5   4   9    5.70    0.34
  -5   4   8    2.12    0.19
  -5   4   8    1.98    0.15
   5  -4  -7    0.76    0.10
  -5   4   7    0.59    0.14
  -5   4   7    0.56    0.09
   5  -4  -6    0.29    0.06
   5  -4  -6    0.27    0.07
  -5   4   6    0.32    0.11
  -5   4   6    0.27    0.07
   5  -4  -5    0.38    0.10
   5  -4  -5    0.69    0.09
  -5   4   5    0.51    0.11
  -5   4   5    0.72    0.07
   5  -4  -4   25.31    0.93
   5  -4  -4   25.71    0.96
  -5   4   4   27.69    1.12
  -5   4   4   25.86    0.86
   5  -4  -3    5.05    0.24
   5  -4  -3    5.06    0.21
   5  -4  -3    4.98    0.19
  -5   4   3    5.16    0.32
  -5   4   3    5.34    0.24
   5  -4  -2    0.42    0.11
  -5   4   2    0.53    0.14
  -5   4   2    0.71    0.07
   5  -4  -1   42.10    1.48
  -5   4   1   39.72    1.31
  -5   4   1   39.80    1.37
  -5   4   1   41.53    1.40
   5  -4   0    4.67    0.22
   5  -4   0    4.86    0.26
  -5   4   0    4.69    0.16
  -5   4   0    4.75    0.18
  -5   4   0    4.71    0.22
   5  -4   1    3.62    0.15
   5  -4   1    3.18    0.16
  -5   4  -1    3.50    0.14
  -5   4  -1    3.70    0.14
  -5   4  -1    3.54    0.14
   5  -4   2    6.11    0.21
   5  -4   2    5.60    0.24
  -5   4  -2    6.00    0.21
  -5   4  -2    5.89    0.20
  -5   4  -2    6.20    0.22
   5  -4   3   39.97    1.35
   5  -4   3   38.96    1.40
  -5   4  -3   40.09    1.38
  -5   4  -3   35.81    1.23
   5  -4   4   26.39    0.97
  -5   4  -4   26.59    1.00
  -5   4  -4   26.14    0.95
   5  -4   5   10.38    0.50
  -5   4  -5    9.48    0.37
  -5   4  -5    9.10    0.33
   5  -4   6   82.14    3.34
  -5   4  -6   79.99    3.15
  -5   4  -6   82.12    3.17
   5  -4   7    0.36    0.12
  -5   4  -7    0.19    0.09
  -5   4  -7    0.27    0.13
   5  -4   8    2.88    0.23
  -5   4  -8    2.77    0.18
  -5   4  -8    3.06    0.19
   5  -4   9    5.21    0.30
  -5   4  -9    5.19    0.26
  -5   4  -9    4.84    0.26
   5  -4  10   21.79    0.88
  -5   4 -10   20.34    0.75
  -5   4 -10   21.65    0.83
   5  -4  11   15.69    0.72
  -5   4 -11   14.24    0.54
  -5   4 -11   14.04    0.57
   5  -4  12    9.41    0.39
  -5   4 -12    9.01    0.35
  -5   4 -12   10.42    0.48
   5  -4  13   11.81    0.44
  -5   4 -13   11.49    0.46
  -5   4 -13   12.73    0.46
   5  -4  14    2.24    0.15
  -5   4 -14    1.95    0.10
  -5   4 -14    2.06    0.11
   5  -3 -15    0.60    0.06
  -5   3  15    0.66    0.07
  -5   3  15    0.65    0.06
   5  -3 -14    1.84    0.16
  -5   3  14    1.72    0.12
  -5   3  14    1.80    0.16
   5  -3 -13    6.40    0.27
  -5   3  13    6.65    0.28
  -5   3  13    6.66    0.27
   5  -3 -12   24.29    0.90
  -5   3  12   25.57    0.96
  -5   3  12   26.26    0.97
   5  -3 -11    0.23    0.13
  -5   3  11    0.28    0.10
  -5   3  11    0.32    0.14
   5  -3 -10    7.75    0.34
  -5   3  10    7.86    0.45
  -5   3  10    8.56    0.37
   5  -3  -9   17.54    0.67
  -5   3   9   18.34    0.72
  -5   3   9   18.00    0.69
   5  -3  -8    0.41    0.09
  -5   3   8    0.45    0.11
  -5   3   8    0.42    0.09
   5  -3  -7    4.01    0.21
  -5   3   7    4.32    0.25
  -5   3   7    3.88    0.19
   5  -3  -6   20.54    0.75
  -5   3   6   21.66    0.84
  -5   3   6   21.27    0.80
   5  -3  -5    5.96    0.26
   5  -3  -5    6.70    0.27
  -5   3   5    6.94    0.32
  -5   3   5    6.87    0.26
   5  -3  -4    2.48    0.11
   5  -3  -4    2.68    0.19
   5  -3  -4    3.04    0.12
  -5   3   4    2.75    0.17
  -5   3   4    2.82    0.13
   5  -3  -3    9.43    0.32
   5  -3  -3    9.75    0.38
   5  -3  -3    9.43    0.30
  -5   3   3    9.32    0.29
  -5   3   3    9.68    0.38
  -5   3   3    9.41    0.33
  -5   3   3    9.15    0.36
  -5   3   3    9.54    0.36
   5  -3  -2   89.53    3.43
   5  -3  -2   87.80    3.31
   5  -3  -2   88.30    3.23
   5  -3  -2   92.98    3.46
  -5   3   2   91.64    3.44
  -5   3   2   92.49    3.66
  -5   3   2   94.53    3.63
  -5   3   2   88.62    3.42
  -5   3   2   93.47    3.50
   5  -3  -1    0.56    0.07
   5  -3  -1    0.55    0.05
   5  -3  -1    0.38    0.04
   5  -3  -1    0.32    0.09
  -5   3   1    0.50    0.05
  -5   3   1    0.57    0.12
  -5   3   1    0.46    0.05
  -5   3   1    0.28    0.06
  -5   3   1    0.34    0.06
   5  -3   0    2.40    0.12
   5  -3   0    2.19    0.09
   5  -3   0    2.03    0.07
   5  -3   0    2.08    0.10
  -5   3   0    2.26    0.10
  -5   3   0    2.11    0.13
  -5   3   0    2.25    0.12
  -5   3   0    1.92    0.09
  -5   3   0    2.00    0.11
  -5   3   0    2.15    0.11
   5  -3   1    0.63    0.07
   5  -3   1    0.64    0.10
   5  -3   1    0.53    0.06
  -5   3  -1    0.62    0.06
  -5   3  -1    0.68    0.06
  -5   3  -1    0.51    0.04
  -5   3  -1    0.54    0.06
   5  -3   2    0.39    0.11
   5  -3   2    0.30    0.09
  -5   3  -2    0.27    0.06
  -5   3  -2    0.33    0.08
  -5   3  -2    0.29    0.06
   5  -3   3    9.77    0.43
  -5   3  -3   10.19    0.42
  -5   3  -3   10.51    0.35
   5  -3   4  107.47    4.33
  -5   3  -4  104.29    4.15
  -5   3  -4  102.89    4.03
   5  -3   5    3.17    0.19
  -5   3  -5    2.95    0.17
  -5   3  -5    3.03    0.16
   5  -3   6    4.91    0.27
  -5   3  -6    4.79    0.24
  -5   3  -6    5.18    0.30
   5  -3   7   85.77    3.57
  -5   3  -7   85.19    3.42
  -5   3  -7   86.13    3.45
   5  -3   8    2.01    0.19
  -5   3  -8    1.86    0.15
  -5   3  -8    1.77    0.15
   5  -3   9   10.28    0.47
  -5   3  -9    9.83    0.39
  -5   3  -9    9.52    0.41
   5  -3  10    0.53    0.12
  -5   3 -10    0.53    0.09
  -5   3 -10    0.63    0.11
   5  -3  11   54.23    2.12
  -5   3 -11   48.75    1.87
  -5   3 -11   51.42    1.99
   5  -3  12    0.46    0.15
  -5   3 -12    0.43    0.07
  -5   3 -12    0.32    0.13
   5  -3  13    0.13    0.10
  -5   3 -13    0.13    0.07
  -5   3 -13    0.12    0.06
   5  -3  14    0.40    0.06
  -5   3 -14    0.37    0.06
   5  -2 -15    1.79    0.11
  -5   2  15    1.88    0.12
  -5   2  15    1.82    0.15
   5  -2 -14   13.34    0.55
  -5   2  14   14.07    0.58
  -5   2  14   14.53    0.59
   5  -2 -13    1.68    0.13
  -5   2  13    1.71    0.14
  -5   2  13    1.81    0.14
   5  -2 -12   11.39    0.45
  -5   2  12   12.60    0.50
  -5   2  12   13.45    0.52
   5  -2 -11    3.13    0.19
  -5   2  11    3.26    0.20
  -5   2  11    3.50    0.21
   5  -2 -10    1.34    0.14
  -5   2  10    1.13    0.14
  -5   2  10    1.13    0.14
   5  -2  -9   10.19    0.42
  -5   2   9   10.63    0.43
  -5   2   9   11.75    0.47
   5  -2  -8    8.39    0.44
  -5   2   8    9.12    0.38
  -5   2   8    9.74    0.39
   5  -2  -7   19.04    0.71
  -5   2   7   20.11    0.75
  -5   2   7   20.32    0.80
   5  -2  -6    7.51    0.31
  -5   2   6    8.20    0.34
  -5   2   6    8.22    0.30
   5  -2  -5   43.62    1.63
  -5   2   5   47.62    1.78
  -5   2   5   45.63    1.59
   5  -2  -4   29.48    1.01
   5  -2  -4   29.67    0.98
  -5   2   4   29.31    0.99
  -5   2   4   31.41    1.13
  -5   2   4   30.55    1.05
  -5   2   4   30.09    1.01
   5  -2  -3   53.19    1.95
   5  -2  -3   50.50    1.78
   5  -2  -3   51.87    1.81
   5  -2  -3   54.92    1.86
  -5   2   3   53.94    1.85
  -5   2   3   55.34    2.06
  -5   2   3   54.48    1.90
  -5   2   3   55.38    1.92
   5  -2  -2   45.37    1.58
   5  -2  -2   45.45    1.56
   5  -2  -2   43.59    1.47
   5  -2  -2   45.39    1.50
   5  -2  -2   46.58    1.62
  -5   2   2   45.89    1.54
  -5   2   2   44.58    1.69
  -5   2   2   43.86    1.52
  -5   2   2   45.55    1.58
   5  -2  -1   21.40    0.76
   5  -2  -1   22.40    0.72
   5  -2  -1   21.90    0.68
   5  -2  -1   21.10    0.64
   5  -2  -1   22.21    0.70
  -5   2   1   22.70    0.71
  -5   2   1   20.19    0.74
  -5   2   1   19.52    0.63
  -5   2   1   20.67    0.66
   5  -2   0    2.26    0.12
   5  -2   0    2.30    0.11
   5  -2   0    2.33    0.09
   5  -2   0    2.29    0.14
  -5   2   0    2.31    0.15
  -5   2   0    2.23    0.09
  -5   2   0    2.13    0.10
   5  -2   1   28.68    0.96
   5  -2   1   26.72    0.94
   5  -2   1   28.28    0.87
   5  -2   1   28.29    0.90
  -5   2  -1   27.82    0.97
  -5   2  -1   26.86    0.83
  -5   2  -1   26.24    0.85
   5  -2   2   15.43    0.53
   5  -2   2   16.74    0.59
   5  -2   2   15.87    0.50
  -5   2  -2   16.22    0.55
  -5   2  -2   15.81    0.51
  -5   2  -2   15.96    0.52
   5  -2   3   17.66    0.62
  -5   2  -3   18.75    0.64
  -5   2  -3   17.13    0.57
   5  -2   4   24.03    0.87
  -5   2  -4   23.15    0.83
  -5   2  -4   24.18    0.82
   5  -2   5    0.18    0.09
  -5   2  -5    0.16    0.08
  -5   2  -5    0.21    0.06
   5  -2   6    0.66    0.13
  -5   2  -6    0.53    0.11
  -5   2  -6    0.57    0.09
   5  -2   7   18.42    0.76
  -5   2  -7   18.53    0.71
  -5   2  -7   17.83    0.68
   5  -2   8   20.17    0.82
  -5   2  -8   19.46    0.73
  -5   2  -8   18.49    0.71
   5  -2   9    3.35    0.32
  -5   2  -9    3.09    0.17
  -5   2  -9    2.98    0.19
   5  -2  10    0.99    0.15
  -5   2 -10    1.00    0.15
  -5   2 -10    1.11    0.12
   5  -2  11    7.76    0.35
  -5   2 -11    6.87    0.33
  -5   2 -11    8.30    0.34
   5  -2  12    7.46    0.39
  -5   2 -12    7.63    0.30
   5  -2  13    0.62    0.12
  -5   2 -13    0.50    0.07
   5  -1 -15    0.74    0.12
  -5   1  15    0.84    0.09
  -5   1  15    0.82    0.08
   5  -1 -14    1.04    0.10
  -5   1  14    0.99    0.11
  -5   1  14    1.05    0.11
   5  -1 -13   10.69    0.43
  -5   1  13   10.98    0.44
  -5   1  13   11.79    0.45
   5  -1 -12    0.55    0.11
  -5   1  12    0.69    0.11
  -5   1  12    0.66    0.11
   5  -1 -11    2.81    0.26
  -5   1  11    3.00    0.19
  -5   1  11    3.05    0.19
   5  -1 -10   18.48    0.73
  -5   1  10   19.96    0.76
  -5   1  10   20.16    0.77
   5  -1  -9   17.74    0.69
  -5   1   9   19.43    0.81
  -5   1   9   18.38    0.70
   5  -1  -8    0.38    0.09
  -5   1   8    0.47    0.09
  -5   1   8    0.41    0.09
   5  -1  -7   28.78    1.04
  -5   1   7   29.09    1.06
  -5   1   7   29.15    1.02
   5  -1  -6   13.31    0.55
  -5   1   6   12.14    0.42
  -5   1   6   13.43    0.49
  -5   1   6   13.27    0.46
   5  -1  -5    0.12    0.05
   5  -1  -5    0.10    0.06
  -5   1   5    0.10    0.04
  -5   1   5    0.32    0.07
  -5   1   5    0.30    0.08
  -5   1   5    0.13    0.08
   5  -1  -4   34.78    1.25
   5  -1  -4   36.22    1.23
  -5   1   4   36.22    1.20
  -5   1   4   34.83    1.25
  -5   1   4   34.53    1.22
  -5   1   4   35.98    1.21
   5  -1  -3   42.80    1.48
   5  -1  -3   41.92    1.48
   5  -1  -3   42.68    1.43
  -5   1   3   42.07    1.43
  -5   1   3   40.04    1.42
  -5   1   3   38.86    1.31
  -5   1   3   41.92    1.42
   5  -1  -2    8.11    0.29
   5  -1  -2    7.90    0.29
   5  -1  -2    8.52    0.28
  -5   1   2    8.31    0.33
  -5   1   2    7.84    0.26
  -5   1   2    7.94    0.26
   5  -1  -1   22.13    0.79
   5  -1  -1   21.49    0.68
   5  -1  -1   22.15    0.69
   5  -1  -1   22.16    0.70
  -5   1   1   22.79    0.75
  -5   1   1   21.15    0.67
  -5   1   1   21.49    0.69
   5  -1   0    5.77    0.20
   5  -1   0    5.77    0.19
   5  -1   0    6.21    0.24
  -5   1   0    5.83    0.22
  -5   1   0    5.85    0.23
  -5   1   0    5.95    0.21
   5  -1   1    0.08    0.07
   5  -1   1    0.07    0.03
  -5   1  -1    0.21    0.08
  -5   1  -1    0.02    0.03
  -5   1  -1    0.05    0.06
   5  -1   2    4.66    0.25
   5  -1   2    4.62    0.16
  -5   1  -2    4.66    0.20
  -5   1  -2    4.58    0.17
  -5   1  -2    4.50    0.18
   5  -1   3   95.19    3.74
  -5   1  -3   90.88    3.57
  -5   1  -3   90.39    3.42
  -5   1  -3   92.06    3.55
   5  -1   4   42.51    1.57
  -5   1  -4   42.96    1.57
  -5   1  -4   39.60    1.42
  -5   1  -4   40.59    1.50
   5  -1   5    1.71    0.15
  -5   1  -5    1.52    0.14
  -5   1  -5    1.49    0.10
  -5   1  -5    1.67    0.12
   5  -1   6   30.04    1.17
  -5   1  -6   29.53    1.11
  -5   1  -6   29.86    1.09
   5  -1   7   23.48    0.94
  -5   1  -7   24.13    0.90
  -5   1  -7   22.04    0.83
   5  -1   8    1.49    0.16
  -5   1  -8    1.30    0.12
  -5   1  -8    1.49    0.12
   5  -1   9   12.71    0.64
  -5   1  -9   11.35    0.43
  -5   1  -9   11.63    0.47
   5  -1  10   17.48    0.68
  -5   1 -10   14.89    0.55
  -5   1 -10   16.33    0.68
   5  -1  11   15.54    0.59
  -5   1 -11   13.84    0.55
  -5   1 -11   15.23    0.56
   5  -1  12    2.45    0.14
  -5   1 -12    2.36    0.12
   5  -1  13    2.31    0.12
  -5   1 -13    1.66    0.09
   5   0 -16    3.05    0.16
  -5   0  16    3.30    0.19
  -5   0  16    3.04    0.13
   5   0 -15    4.07    0.23
  -5   0  15    4.32    0.20
  -5   0  15    4.25    0.18
   5   0 -14    0.04    0.06
  -5   0  14    0.13    0.07
  -5   0  14    0.10    0.09
   5   0 -13   20.80    0.79
  -5   0  13   23.22    0.86
  -5   0  13   23.64    0.86
   5   0 -12    4.25    0.31
  -5   0  12    4.39    0.23
  -5   0  12    4.27    0.29
   5   0 -11    0.55    0.11
  -5   0  11    0.49    0.10
  -5   0  11    0.55    0.10
   5   0 -10    0.12    0.15
  -5   0  10    0.29    0.15
  -5   0  10    0.61    0.14
   5   0  -9    5.04    0.26
  -5   0   9    5.42    0.26
  -5   0   9    5.10    0.24
   5   0  -8    5.73    0.27
  -5   0   8    5.67    0.24
  -5   0   8    6.23    0.35
  -5   0   8    6.26    0.26
   5   0  -7   28.75    1.03
  -5   0   7   28.10    0.99
  -5   0   7   29.42    1.09
  -5   0   7   28.79    1.01
   5   0  -6    3.94    0.19
  -5   0   6    3.88    0.18
  -5   0   6    3.57    0.19
  -5   0   6    4.29    0.18
   5   0  -5    9.38    0.39
  -5   0   5    9.23    0.33
  -5   0   5    8.98    0.34
  -5   0   5    9.28    0.36
  -5   0   5    9.48    0.32
   5   0  -4    6.45    0.25
  -5   0   4    6.26    0.24
  -5   0   4    6.87    0.23
  -5   0   3   61.33    2.21
  -5   0   3   61.51    2.17
  -5   0   3   59.01    2.08
  -5   0   2   12.58    0.43
  -5   0   2   12.04    0.40
  -5   0   2   11.98    0.38
  -5   0   1    1.97    0.12
  -5   0   1    1.85    0.10
  -5   0   1    1.87    0.09
   5   0   0   17.77    0.62
  -5   0   0   18.97    0.66
  -5   0   0   20.11    0.65
  -5   0   0   19.79    0.64
   5   0   1   25.00    0.86
  -5   0  -1   26.82    1.00
  -5   0  -1   25.15    0.83
  -5   0  -1   25.70    0.89
   5   0   2   19.11    0.68
  -5   0  -2   21.14    0.75
  -5   0  -2   19.44    0.65
  -5   0  -2   18.99    0.68
   5   0   3    0.29    0.11
  -5   0  -3    0.36    0.09
  -5   0  -3    0.14    0.06
  -5   0  -3    0.09    0.08
   5   0   4   75.46    2.98
  -5   0  -4   71.23    2.90
  -5   0  -4   77.99    2.91
  -5   0  -4   69.72    2.70
   5   0   5    0.77    0.12
  -5   0  -5    0.62    0.16
  -5   0  -5    0.91    0.09
  -5   0  -5    0.50    0.07
   5   0   6    9.61    0.41
  -5   0  -6    9.14    0.38
  -5   0  -6    9.09    0.35
  -5   0  -6    8.29    0.33
   5   0   7    1.26    0.15
  -5   0  -7    1.21    0.12
  -5   0  -7    1.06    0.10
  -5   0  -7    1.03    0.10
   5   0   8   44.12    1.77
  -5   0  -8   40.73    1.57
  -5   0  -8   35.99    1.30
  -5   0  -8   35.50    1.42
   5   0   9    1.39    0.15
  -5   0  -9    1.66    0.15
   5   0  10   16.03    0.58
  -5   0 -10   10.53    0.50
   5   0  11    5.55    0.24
   5   0  12    3.34    0.16
   5   1 -15    2.46    0.13
  -5  -1  15    2.77    0.20
  -5  -1  15    2.59    0.12
   5   1 -14    4.87    0.22
  -5  -1  14    4.96    0.29
  -5  -1  14    4.42    0.23
   5   1 -13    0.59    0.10
  -5  -1  13    0.47    0.15
  -5  -1  13    0.50    0.08
   5   1 -12   24.84    1.05
  -5  -1  12   27.28    1.02
  -5  -1  12   27.56    1.06
   5   1 -11   16.36    0.64
  -5  -1  11   16.46    0.72
  -5  -1  11   15.96    0.61
   5   1 -10    0.36    0.10
  -5  -1  10    0.35    0.09
  -5  -1  10    0.25    0.08
   5   1  -9    4.31    0.23
  -5  -1   9    4.44    0.22
  -5  -1   9    4.73    0.25
  -5  -1   9    4.58    0.27
   5   1  -8   17.58    0.73
  -5  -1   8   18.57    0.69
  -5  -1   8   17.17    0.74
  -5  -1   8   17.89    0.65
   5   1  -7   62.51    2.34
  -5  -1   7   61.24    2.31
  -5  -1   7   58.52    2.28
  -5  -1   7   60.54    2.28
   5   1  -6    0.32    0.08
  -5  -1   6    0.50    0.08
  -5  -1   6    0.21    0.06
   5   1  -5   10.47    0.39
  -5  -1   5   10.10    0.39
  -5  -1   5   10.31    0.35
  -5  -1   4  173.75    7.49
  -5  -1   4  178.33    7.54
  -5  -1   4  158.71    6.78
  -5  -1   3   10.17    0.39
  -5  -1   3   10.77    0.37
  -5  -1   3   10.17    0.33
  -5  -1   2    4.95    0.23
  -5  -1   2    5.26    0.25
  -5  -1   2    4.65    0.17
  -5  -1   1   21.09    0.76
  -5  -1   1   21.22    0.71
  -5  -1   0   29.52    1.05
  -5  -1   0   28.06    0.95
  -5  -1  -1    4.48    0.24
  -5  -1  -1    5.38    0.28
   5   1   2   60.87    2.42
  -5  -1  -2   63.58    2.56
  -5  -1  -2   64.37    2.39
   5   1   3   11.99    0.47
  -5  -1  -3   12.23    0.49
  -5  -1  -3   11.74    0.44
   5   1   4    3.94    0.22
  -5  -1  -4    3.25    0.20
  -5  -1  -4    3.90    0.19
   5   1   5    0.90    0.18
  -5  -1  -5    0.87    0.12
  -5  -1  -5    0.99    0.16
   5   1   6    2.39    0.17
  -5  -1  -6    2.59    0.17
  -5  -1  -6    2.14    0.15
   5   1   7    0.27    0.10
  -5  -1  -7    0.30    0.08
  -5  -1  -7    0.39    0.12
   5   1   8   16.33    0.70
  -5  -1  -8   14.78    0.57
   5   1   9   29.25    1.05
  -5  -1  -9   24.02    0.93
   5   1  10    0.95    0.10
  -5  -1 -10    0.52    0.06
   5   1  11    0.20    0.06
   5   2 -15    2.17    0.10
  -5  -2  15    2.80    0.14
   5   2 -14   19.97    0.73
  -5  -2  14   20.98    0.72
  -5  -2  14   17.74    0.58
   5   2 -13   20.89    0.83
  -5  -2  13   21.45    0.78
   5   2 -12   10.15    0.42
  -5  -2  12   10.24    0.49
   5   2 -11   18.39    0.71
  -5  -2  11   18.61    0.76
  -5  -2  11   18.60    0.72
   5   2 -10    5.68    0.27
  -5  -2  10    5.43    0.26
  -5  -2  10    4.88    0.25
   5   2  -9    2.70    0.17
  -5  -2   9    2.58    0.17
  -5  -2   9    2.49    0.16
   5   2  -8    0.16    0.08
  -5  -2   8    0.15    0.13
   5   2  -7   74.03    2.86
  -5  -2   7   78.83    3.12
   5   2  -6   14.27    0.53
  -5  -2   6   14.86    0.58
   5   2  -5    7.74    0.30
  -5  -2   5    7.90    0.44
  -5  -2   4   77.26    3.15
  -5  -2   4   74.86    2.90
  -5  -2   3   47.52    1.78
  -5  -2   3   45.74    1.63
  -5  -2   2   13.74    0.53
  -5  -2   2   12.74    0.45
  -5  -2   1    1.56    0.15
  -5  -2   1    1.77    0.12
  -5  -2   0   13.80    0.55
  -5  -2   0   14.25    0.51
  -5  -2  -1   46.23    1.77
  -5  -2  -1   45.11    1.73
   5   2   3   16.89    0.65
  -5  -2  -3   17.02    0.69
  -5  -2  -3   18.52    0.76
   5   2   4   11.22    0.46
  -5  -2  -4   11.97    0.49
  -5  -2  -4   11.78    0.46
   5   2   5    1.96    0.15
  -5  -2  -5    1.97    0.21
  -5  -2  -5    1.87    0.15
   5   2   6   12.24    0.48
  -5  -2  -6   10.43    0.42
  -5  -2  -6   12.16    0.47
   5   2   7    1.80    0.20
  -5  -2  -7    1.70    0.13
   5   2   8   13.81    0.51
  -5  -2  -8   13.00    0.49
   5   2   9   15.17    0.53
  -5  -2  -9   12.99    0.50
   5   3 -14    1.80    0.09
  -5  -3  14    1.94    0.11
   5   3 -13    9.96    0.36
  -5  -3  13    9.93    0.34
  -5  -3  13   10.43    0.38
   5   3 -12   11.81    0.44
  -5  -3  12   11.92    0.45
  -5  -3  12   11.32    0.43
   5   3 -11   16.40    0.60
  -5  -3  11   16.28    0.61
  -5  -3  11   14.28    0.62
   5   3 -10    1.01    0.17
  -5  -3  10    1.06    0.13
   5   3  -9    1.00    0.11
  -5  -3   9    0.98    0.13
   5   3  -8    7.00    0.29
  -5  -3   8    7.09    0.42
   5   3  -7    2.91    0.17
  -5  -3   7    3.11    0.21
   5   3  -6    5.74    0.25
  -5  -3   6    5.84    0.30
   5   3  -5   27.22    0.97
  -5  -3   5   26.95    1.04
  -5  -3   4   39.77    1.52
  -5  -3   4   38.69    1.47
  -5  -3   3    0.29    0.11
  -5  -3   3    0.46    0.13
  -5  -3   2    0.60    0.12
  -5  -3   2    0.66    0.14
  -5  -3   1    0.08    0.12
  -5  -3   1    0.02    0.06
  -5  -3   0   24.65    0.97
  -5  -3   0   26.24    0.95
  -5  -3  -1    4.17    0.25
  -5  -3  -1    4.75    0.23
  -5  -3  -2   24.09    0.97
  -5  -3  -2   24.08    0.89
  -5  -3  -3    1.19    0.14
  -5  -3  -3    1.47    0.20
  -5  -3  -4    6.18    0.28
  -5  -3  -4    6.91    0.30
   5   3   5    3.48    0.18
  -5  -3  -5    3.98    0.21
   5   3   6    0.03    0.05
  -5  -3  -6    0.05    0.09
   5   3   7    1.00    0.09
  -5  -3  -7    1.00    0.09
   5   3   8    7.93    0.27
  -5  -3  -8    8.62    0.34
  -5  -4  13    3.14    0.15
   5   4 -12    0.54    0.06
  -5  -4  12    0.48    0.12
   5   4 -11    2.79    0.14
  -5  -4  11    2.91    0.17
   5   4 -10    1.01    0.09
  -5  -4  10    1.00    0.12
   5   4  -9    4.00    0.25
  -5  -4   9    4.27    0.24
   5   4  -8    1.09    0.10
  -5  -4   8    1.23    0.15
   5   4  -7   17.15    0.62
  -5  -4   7   17.64    0.71
   5   4  -6    1.80    0.18
  -5  -4   6    1.85    0.18
   5   4  -5   12.49    0.47
  -5  -4   5   12.65    0.55
  -5  -4   4   17.80    0.83
  -5  -4   4   17.52    0.63
  -5  -4   3    5.92    0.31
  -5  -4   3    5.61    0.24
  -5  -4   2    2.65    0.31
  -5  -4   2    3.21    0.17
  -5  -4   1    2.29    0.19
  -5  -4   1    2.64    0.22
  -5  -4   0    0.64    0.12
  -5  -4   0    0.73    0.10
  -5  -4  -1    0.12    0.09
  -5  -4  -1    0.16    0.11
  -5  -4  -2    4.77    0.24
  -5  -4  -2    5.26    0.24
  -5  -4  -3    0.27    0.08
  -5  -4  -4    0.43    0.08
  -5  -4  -5    9.31    0.35
  -5  -5  11    1.88    0.13
   5   5 -10    0.86    0.07
  -5  -5  10    1.08    0.11
   5   5  -9    5.30    0.21
  -5  -5   9    5.70    0.27
   5   5  -8    0.15    0.05
  -5  -5   8    0.20    0.09
   5   5  -7   11.47    0.41
  -5  -5   7   12.42    0.51
   5   5  -6    7.54    0.29
  -5  -5   6    8.20    0.38
   5   5  -5    0.04    0.09
  -5  -5   5    0.14    0.14
   5   5  -4    1.69    0.17
  -5  -5   4    1.70    0.16
  -5  -5   3    3.84    0.24
  -5  -5   2    1.70    0.24
  -5  -5   2    1.75    0.12
  -5  -5   1    1.76    0.16
  -5  -5   1    1.84    0.12
  -5  -5   0    0.18    0.07
  -5  -5   0    0.17    0.06
  -5  -5  -1    0.15    0.06
  -5  -5  -2    4.80    0.21
  -5  -6   6   19.00    0.71
  -5  -6   5    5.77    0.27
   5   6  -4    0.15    0.04
  -5  -6   4    0.08    0.07
   6 -10  -1    0.50    0.08
  -6  10   1    0.39    0.16
   6 -10   0    0.27    0.08
  -6  10   0    0.26    0.16
   6 -10   1    3.76    0.20
  -6  10  -1    3.89    0.37
   6 -10   2   10.58    0.43
  -6  10  -2   11.11    0.49
   6 -10   3   16.62    0.63
  -6  10  -3   16.35    0.68
   6 -10   4    0.02    0.07
  -6  10  -4    0.15    0.10
   6 -10   5    0.70    0.10
   6 -10   6    1.34    0.11
   6 -10   6    1.07    0.10
   6  -9  -5    0.35    0.07
  -6   9   5    0.36    0.13
   6  -9  -4    7.99    0.40
  -6   9   4    8.17    0.36
   6  -9  -3    0.30    0.08
  -6   9   3    0.31    0.10
   6  -9  -2    1.46    0.13
  -6   9   2    1.35    0.17
   6  -9  -1    1.41    0.14
  -6   9   1    1.43    0.18
   6  -9   0    1.25    0.14
  -6   9   0    1.38    0.18
   6  -9   1    0.33    0.10
  -6   9  -1    0.23    0.13
   6  -9   2    2.02    0.17
   6  -9   2    1.73    0.16
   6  -9   3   17.52    0.68
   6  -9   3   16.93    0.77
   6  -9   4    0.08    0.07
   6  -9   4    0.08    0.08
   6  -9   5    6.75    0.30
   6  -9   5    6.76    0.42
   6  -9   6    0.14    0.07
   6  -9   6    0.09    0.08
   6  -9   7    2.09    0.13
   6  -9   7    1.81    0.15
   6  -9   8    0.03    0.04
   6  -9   8    0.03    0.05
  -6   9  -8    0.05    0.06
   6  -9   9    6.33    0.24
  -6   9  -9    6.36    0.27
  -6   8   8    4.87    0.20
   6  -8  -7    0.14    0.05
  -6   8   7    0.14    0.07
   6  -8  -6    2.64    0.16
  -6   8   6    2.94    0.28
   6  -8  -5    4.43    0.29
  -6   8   5    4.61    0.27
   6  -8  -4    0.72    0.11
  -6   8   4    0.73    0.13
   6  -8  -3    7.78    0.34
  -6   8   3    7.93    0.40
   6  -8  -2    0.10    0.13
  -6   8   2    0.15    0.12
   6  -8  -1    1.05    0.13
  -6   8   1    1.05    0.18
   6  -8   0    9.66    0.42
  -6   8   0    9.86    0.47
   6  -8   1    8.64    0.37
   6  -8   1    8.32    0.38
   6  -8   2   15.99    0.62
   6  -8   2   15.46    0.72
   6  -8   3    3.25    0.19
   6  -8   3    2.26    0.19
   6  -8   4   16.62    0.63
   6  -8   4   15.83    0.65
   6  -8   5    8.03    0.34
   6  -8   5    6.55    0.44
   6  -8   6   12.94    0.49
   6  -8   6   12.90    0.55
  -6   8  -6   10.87    0.43
   6  -8   7    0.74    0.09
   6  -8   7    1.16    0.14
  -6   8  -7    0.81    0.09
   6  -8   8   15.33    0.63
  -6   8  -8   15.78    0.59
   6  -8   9    2.05    0.15
  -6   8  -9    1.72    0.12
   6  -8  10    6.80    0.33
  -6   8 -10    7.79    0.35
   6  -8  11    9.79    0.36
  -6   8 -11   11.62    0.40
  -6   7  10   15.37    0.52
  -6   7   9    7.54    0.30
   6  -7  -8    3.44    0.17
  -6   7   8    4.75    0.23
   6  -7  -7    0.01    0.05
  -6   7   7    0.04    0.07
   6  -7  -6    0.39    0.08
  -6   7   6    0.38    0.12
   6  -7  -5    3.06    0.24
  -6   7   5    3.20    0.32
   6  -7  -4   36.90    1.41
  -6   7   4   36.85    1.47
   6  -7  -3    1.09    0.18
  -6   7   3    0.97    0.17
   6  -7  -2   18.23    0.71
  -6   7   2   17.55    0.74
   6  -7  -1    4.89    0.25
  -6   7   1    4.60    0.29
   6  -7   0    0.04    0.07
   6  -7   1    0.60    0.10
   6  -7   1    0.70    0.11
   6  -7   2    9.12    0.36
   6  -7   2    7.27    0.35
  -6   7  -2    7.47    0.28
   6  -7   3   46.01    1.81
   6  -7   3   44.03    1.71
  -6   7  -3   38.96    1.45
   6  -7   4   14.87    0.55
   6  -7   4   12.41    0.64
  -6   7  -4   12.48    0.51
  -6   7  -4   12.65    0.45
   6  -7   5   15.89    0.60
   6  -7   5   15.46    0.65
  -6   7  -5   15.75    0.59
  -6   7  -5   14.98    0.54
   6  -7   6   39.45    1.68
  -6   7  -6   37.50    1.41
  -6   7  -6   35.11    1.30
   6  -7   7    1.14    0.16
  -6   7  -7    1.31    0.18
  -6   7  -7    1.41    0.15
   6  -7   8    0.85    0.15
  -6   7  -8    1.04    0.17
  -6   7  -8    1.14    0.10
   6  -7   9   21.87    0.87
  -6   7  -9   23.79    0.87
  -6   7  -9   22.25    0.83
   6  -7  10    4.56    0.30
  -6   7 -10    4.55    0.21
  -6   7 -10    4.10    0.19
   6  -7  11    0.22    0.06
  -6   7 -11    0.18    0.06
  -6   7 -11    0.06    0.05
   6  -7  12    9.10    0.30
  -6   7 -12    9.68    0.33
  -6   7 -12   10.60    0.38
  -6   6  11    1.25    0.15
  -6   6  10    3.03    0.16
  -6   6  10    2.36    0.11
  -6   6   9    0.41    0.09
  -6   6   9    0.26    0.06
  -6   6   8    0.51    0.11
  -6   6   8    0.49    0.07
  -6   6   7   11.55    0.50
  -6   6   7   11.54    0.51
   6  -6  -6    1.70    0.13
  -6   6   6    1.92    0.28
  -6   6   6    1.86    0.13
   6  -6  -5    1.61    0.12
  -6   6   5    1.54    0.17
  -6   6   5    1.57    0.12
   6  -6  -4   44.11    1.70
  -6   6   4   46.37    1.85
  -6   6   4   48.34    1.84
   6  -6  -3   11.03    0.43
  -6   6   3   10.38    0.48
  -6   6   3   10.04    0.37
   6  -6  -2    0.50    0.09
  -6   6   2    0.52    0.13
  -6   6   2    0.58    0.07
   6  -6  -1    0.18    0.08
  -6   6   1    0.24    0.17
  -6   6   1    0.23    0.06
   6  -6   0    6.14    0.29
  -6   6   0    7.08    0.31
   6  -6   1    6.78    0.29
   6  -6   1    7.25    0.32
  -6   6  -1    6.27    0.24
   6  -6   2    0.06    0.06
   6  -6   2    0.10    0.07
  -6   6  -2    0.01    0.04
   6  -6   3   17.75    0.64
   6  -6   3   16.51    0.66
  -6   6  -3   16.55    0.59
  -6   6  -3   17.05    0.59
   6  -6   4   15.36    0.62
  -6   6  -4   15.40    0.62
  -6   6  -4   14.78    0.53
   6  -6   5    0.54    0.12
  -6   6  -5    0.46    0.09
  -6   6  -5    0.37    0.07
   6  -6   6    8.76    0.43
  -6   6  -6    8.76    0.37
  -6   6  -6    9.05    0.35
   6  -6   7   14.03    0.62
  -6   6  -7   12.58    0.50
  -6   6  -7   12.77    0.49
   6  -6   8   20.30    0.86
  -6   6  -8   20.08    0.76
  -6   6  -8   19.88    0.74
   6  -6   9    6.56    0.35
  -6   6  -9    7.20    0.32
  -6   6  -9    7.26    0.31
   6  -6  10    9.85    0.43
  -6   6 -10   10.32    0.48
  -6   6 -10   10.05    0.40
   6  -6  11   11.02    0.43
  -6   6 -11   10.51    0.40
  -6   6 -11   10.77    0.41
  -6   6 -12    0.47    0.07
  -6   6 -12    0.53    0.11
  -6   6 -13    5.64    0.21
  -6   6 -13    6.51    0.26
  -6   5  12   13.02    0.45
  -6   5  12   12.69    0.43
   6  -5 -11    4.42    0.24
  -6   5  11    5.66    0.25
  -6   5  11    5.39    0.22
   6  -5 -10    0.14    0.08
  -6   5  10    0.12    0.11
  -6   5  10    0.07    0.06
   6  -5  -9    2.26    0.14
  -6   5   9    2.72    0.18
  -6   5   9    2.75    0.21
   6  -5  -8   13.60    0.58
  -6   5   8   15.84    0.63
  -6   5   8   16.19    0.61
  -6   5   7    2.07    0.19
  -6   5   7    2.21    0.15
  -6   5   6    8.05    0.40
  -6   5   6    7.96    0.33
   6  -5  -5   12.47    0.48
  -6   5   5   14.30    0.60
  -6   5   5   14.55    0.52
   6  -5  -4   15.86    0.59
  -6   5   4   15.79    0.65
  -6   5   4   15.48    0.60
   6  -5  -3    8.94    0.35
  -6   5   3    9.89    0.44
  -6   5   3   10.18    0.36
   6  -5  -2    0.19    0.10
  -6   5   2    0.21    0.10
  -6   5   2    0.28    0.09
   6  -5  -1    7.94    0.32
  -6   5   1    7.87    0.36
  -6   5   1    8.04    0.29
   6  -5   0    0.14    0.07
  -6   5   0    0.19    0.12
  -6   5   0    0.08    0.05
  -6   5  -1   32.95    1.15
  -6   5  -1   34.28    1.27
  -6   5  -1   36.52    1.32
   6  -5   2   29.54    1.18
  -6   5  -2   29.48    1.03
  -6   5  -2   28.22    0.99
   6  -5   3    6.16    0.30
  -6   5  -3    6.43    0.26
  -6   5  -3    7.05    0.27
   6  -5   4   28.77    1.12
  -6   5  -4   29.55    1.07
  -6   5  -4   29.15    1.03
   6  -5   5   19.08    0.87
  -6   5  -5   18.52    0.77
  -6   5  -5   18.93    0.75
   6  -5   6   24.57    0.98
  -6   5  -6   22.70    0.87
  -6   5  -6   23.03    0.84
   6  -5   7    0.04    0.10
  -6   5  -7    0.02    0.07
  -6   5  -7    0.12    0.11
   6  -5   8   24.97    1.04
  -6   5  -8   26.11    1.09
  -6   5  -8   26.65    1.00
   6  -5   9    4.18    0.27
  -6   5  -9    3.97    0.22
  -6   5  -9    3.61    0.21
   6  -5  10    2.46    0.20
  -6   5 -10    2.53    0.23
  -6   5 -10    2.68    0.17
   6  -5  11    0.63    0.17
  -6   5 -11    0.56    0.09
  -6   5 -11    0.75    0.10
   6  -5  12    1.77    0.18
  -6   5 -12    1.60    0.11
  -6   5 -12    1.71    0.11
   6  -5  13    0.08    0.07
  -6   5 -13    0.07    0.04
  -6   5 -13    0.09    0.07
   6  -4 -13    0.13    0.05
  -6   4  13    0.18    0.06
  -6   4  13    0.20    0.05
   6  -4 -12    3.77    0.17
  -6   4  12    4.10    0.26
  -6   4  12    4.33    0.19
   6  -4 -11    8.39    0.38
  -6   4  11    9.21    0.37
  -6   4  11    9.62    0.37
   6  -4 -10    0.25    0.07
  -6   4  10    0.31    0.09
  -6   4  10    0.37    0.13
   6  -4  -9    0.07    0.06
  -6   4   9    0.10    0.08
  -6   4   9    0.05    0.07
   6  -4  -8    5.70    0.26
  -6   4   8    5.99    0.30
  -6   4   8    6.27    0.28
   6  -4  -7   21.95    0.84
  -6   4   7   23.55    0.92
  -6   4   7   24.19    0.89
   6  -4  -6    4.01    0.21
  -6   4   6    4.74    0.27
  -6   4   6    4.77    0.22
   6  -4  -5   59.23    2.36
  -6   4   5   63.41    2.56
  -6   4   5   64.51    2.41
   6  -4  -4   58.63    2.35
  -6   4   4   68.85    2.75
  -6   4   4   68.48    2.55
   6  -4  -3    2.51    0.17
  -6   4   3    2.36    0.17
  -6   4   3    2.45    0.14
   6  -4  -2    4.57    0.20
  -6   4   2    4.40    0.30
  -6   4   2    4.70    0.20
   6  -4  -1    1.81    0.12
  -6   4   1    1.63    0.12
  -6   4   1    1.78    0.14
  -6   4   1    1.94    0.11
   6  -4   0    8.16    0.32
  -6   4   0    7.88    0.28
  -6   4   0    8.11    0.29
   6  -4   1    4.92    0.29
  -6   4  -1    5.16    0.21
  -6   4  -1    5.45    0.22
   6  -4   2   41.56    1.62
  -6   4  -2   42.78    1.52
  -6   4  -2   41.89    1.48
   6  -4   3    4.46    0.29
  -6   4  -3    3.72    0.19
  -6   4  -3    3.29    0.17
   6  -4   4    0.27    0.09
  -6   4  -4    0.21    0.08
  -6   4  -4    0.20    0.12
   6  -4   5    8.05    0.38
  -6   4  -5    8.03    0.42
  -6   4  -5    8.23    0.33
   6  -4   6    5.96    0.33
  -6   4  -6    5.52    0.37
  -6   4  -6    5.95    0.28
   6  -4   7    0.67    0.15
  -6   4  -7    0.71    0.18
  -6   4  -7    0.77    0.11
   6  -4   8   14.05    0.63
  -6   4  -8   14.41    0.58
  -6   4  -8   15.04    0.59
   6  -4   9   30.90    1.25
  -6   4  -9   30.17    1.15
  -6   4  -9   29.02    1.11
   6  -4  10    3.12    0.21
  -6   4 -10    2.84    0.17
  -6   4 -10    2.92    0.18
   6  -4  11    0.45    0.10
  -6   4 -11    0.37    0.11
  -6   4 -11    0.26    0.08
   6  -4  12    9.45    0.36
  -6   4 -12    8.92    0.37
   6  -4  13    1.16    0.09
  -6   4 -13    1.07    0.07
  -6   4 -13    1.10    0.08
  -6   3  14    2.08    0.12
  -6   3  14    2.03    0.15
   6  -3 -13    3.94    0.18
  -6   3  13    4.19    0.25
  -6   3  13    4.51    0.25
   6  -3 -12    7.82    0.38
  -6   3  12    8.10    0.33
  -6   3  12    8.51    0.34
   6  -3 -11    2.89    0.17
  -6   3  11    2.88    0.18
  -6   3  11    2.90    0.18
   6  -3 -10    4.13    0.21
  -6   3  10    4.17    0.23
  -6   3  10    4.13    0.31
   6  -3  -9    0.13    0.12
  -6   3   9    0.17    0.08
  -6   3   9    0.17    0.08
   6  -3  -8    2.13    0.22
  -6   3   8    2.39    0.18
  -6   3   8    2.34    0.23
   6  -3  -7   16.58    0.65
  -6   3   7   18.53    0.72
  -6   3   7   18.81    0.69
   6  -3  -6    4.54    0.23
  -6   3   6    4.83    0.26
  -6   3   6    4.50    0.28
   6  -3  -5    4.46    0.22
  -6   3   5    4.86    0.32
  -6   3   5    5.11    0.23
   6  -3  -4    0.33    0.07
  -6   3   4    0.56    0.10
  -6   3   4    0.45    0.12
   6  -3  -3    8.07    0.31
  -6   3   3    9.22    0.46
  -6   3   3    9.22    0.33
   6  -3  -2    0.17    0.05
   6  -3  -2    0.12    0.05
  -6   3   2    0.14    0.06
  -6   3   2    0.05    0.06
   6  -3  -1    6.97    0.31
  -6   3   1    7.72    0.27
  -6   3   1    7.43    0.27
   6  -3   0   12.38    0.45
  -6   3   0   12.47    0.43
  -6   3   0   11.98    0.42
   6  -3   1   42.05    1.53
  -6   3  -1   43.64    1.54
  -6   3  -1   42.57    1.50
   6  -3   2    4.76    0.22
  -6   3  -2    4.67    0.21
  -6   3  -2    4.03    0.19
   6  -3   3   26.37    0.97
  -6   3  -3   26.77    0.96
  -6   3  -3   27.28    0.95
   6  -3   4   58.28    2.27
  -6   3  -4   57.26    2.20
  -6   3  -4   57.22    2.14
   6  -3   5   21.70    0.85
  -6   3  -5   20.41    0.78
  -6   3  -5   20.77    0.84
   6  -3   6    1.12    0.23
  -6   3  -6    1.08    0.14
  -6   3  -6    1.09    0.12
   6  -3   7    4.61    0.29
  -6   3  -7    4.55    0.25
  -6   3  -7    4.81    0.25
   6  -3   8    6.29    0.34
  -6   3  -8    6.05    0.29
  -6   3  -8    5.69    0.28
   6  -3   9    0.11    0.17
  -6   3  -9    0.07    0.08
  -6   3  -9    0.25    0.08
   6  -3  10    7.57    0.36
  -6   3 -10    6.94    0.35
  -6   3 -10    7.69    0.33
   6  -3  11    6.13    0.28
  -6   3 -11    5.45    0.22
  -6   3 -11    5.62    0.25
   6  -3  12    2.47    0.20
  -6   3 -12    2.23    0.11
  -6   3 -12    2.70    0.13
   6  -2 -14    0.08    0.08
  -6   2  14    0.12    0.05
  -6   2  14    0.09    0.05
   6  -2 -13    9.59    0.37
  -6   2  13   10.05    0.44
  -6   2  13   10.59    0.40
   6  -2 -12   16.28    0.61
  -6   2  12   17.41    0.65
  -6   2  12   17.79    0.66
   6  -2 -11    0.63    0.10
  -6   2  11    0.68    0.11
  -6   2  11    0.80    0.11
   6  -2 -10    0.61    0.11
  -6   2  10    0.85    0.11
  -6   2  10    0.69    0.12
   6  -2  -9   20.12    0.88
  -6   2   9   21.59    0.91
  -6   2   9   21.96    0.83
   6  -2  -8    4.44    0.24
  -6   2   8    4.66    0.24
  -6   2   8    4.46    0.23
   6  -2  -7    1.78    0.14
  -6   2   7    1.51    0.13
  -6   2   7    1.52    0.13
   6  -2  -6   78.05    3.10
  -6   2   6   79.46    3.25
  -6   2   6   78.56    3.04
   6  -2  -5   47.12    1.74
  -6   2   5   46.88    1.80
  -6   2   5   49.47    1.80
  -6   2   4   16.60    0.60
  -6   2   4   16.17    0.62
   6  -2  -3    0.44    0.11
  -6   2   3    0.49    0.06
  -6   2   3    0.54    0.07
   6  -2  -2   22.67    0.77
  -6   2   2   24.08    0.81
  -6   2   2   24.26    0.81
   6  -2  -1   15.77    0.54
   6  -2  -1   16.86    0.56
  -6   2   1   18.49    0.62
  -6   2   1   17.33    0.58
   6  -2   0    0.08    0.08
   6  -2   0    0.05    0.04
  -6   2   0    0.17    0.06
  -6   2   0    0.11    0.05
   6  -2   1   51.05    1.88
  -6   2  -1   52.99    1.95
  -6   2  -1   52.27    1.88
   6  -2   2   19.69    0.71
  -6   2  -2   20.44    0.80
  -6   2  -2   19.58    0.68
   6  -2   3    0.60    0.10
  -6   2  -3    0.59    0.10
  -6   2  -3    0.48    0.08
   6  -2   4    2.65    0.18
  -6   2  -4    2.59    0.18
  -6   2  -4    2.48    0.21
   6  -2   5   21.78    0.85
  -6   2  -5   20.71    0.89
  -6   2  -5   21.97    0.80
   6  -2   6   16.18    0.67
  -6   2  -6   16.28    0.64
  -6   2  -6   15.77    0.68
   6  -2   7    2.69    0.21
  -6   2  -7    2.51    0.18
  -6   2  -7    3.00    0.25
   6  -2   8   59.25    2.39
  -6   2  -8   57.27    2.23
  -6   2  -8   56.96    2.24
   6  -2   9    1.87    0.25
  -6   2  -9    1.83    0.13
  -6   2  -9    1.61    0.19
   6  -2  10    0.71    0.11
  -6   2 -10    0.69    0.08
  -6   2 -10    0.65    0.09
   6  -2  11    1.32    0.11
  -6   2 -11    1.04    0.08
  -6   2 -11    1.29    0.09
   6  -2  12    1.30    0.10
  -6   2 -12    1.23    0.07
   6  -1 -14   32.98    1.16
  -6   1  14   34.98    1.22
  -6   1  14   34.67    1.25
   6  -1 -13    4.16    0.21
  -6   1  13    4.12    0.20
  -6   1  13    4.18    0.20
   6  -1 -12    5.12    0.25
  -6   1  12    5.54    0.25
  -6   1  12    5.76    0.26
   6  -1 -11    1.87    0.15
  -6   1  11    2.07    0.15
  -6   1  11    2.09    0.15
   6  -1 -10   10.99    0.47
  -6   1  10   12.16    0.48
  -6   1  10   12.04    0.48
   6  -1  -9    7.83    0.36
  -6   1   9    8.34    0.43
  -6   1   9    7.92    0.35
   6  -1  -8    1.08    0.13
  -6   1   8    0.97    0.11
  -6   1   8    0.72    0.16
   6  -1  -7   67.62    2.65
  -6   1   7   64.60    2.59
  -6   1   7   69.96    2.69
   6  -1  -6    5.04    0.25
  -6   1   6    4.77    0.20
  -6   1   6    4.65    0.22
   6  -1  -5   11.01    0.42
  -6   1   5   11.17    0.45
  -6   1   5   11.69    0.41
   6  -1  -4    5.43    0.29
  -6   1   4    5.61    0.23
  -6   1   4    5.68    0.23
   6  -1  -3   17.72    0.62
  -6   1   3   18.04    0.68
  -6   1   3   18.98    0.69
   6  -1  -2   14.39    0.50
  -6   1   2   14.85    0.53
  -6   1   2   14.07    0.48
  -6   1   1   33.16    1.19
  -6   1   1   33.37    1.15
  -6   1   1   33.84    1.16
  -6   1   0   53.12    1.95
  -6   1   0   51.66    1.84
  -6   1   0   50.27    1.81
   6  -1   1    5.85    0.24
  -6   1  -1    6.03    0.27
  -6   1  -1    6.98    0.25
  -6   1  -1    6.93    0.26
   6  -1   2   13.02    0.49
  -6   1  -2   13.04    0.51
  -6   1  -2   13.11    0.45
  -6   1  -2   12.93    0.46
   6  -1   3   19.45    0.72
  -6   1  -3   19.02    0.72
  -6   1  -3   17.41    0.60
  -6   1  -3   17.67    0.63
   6  -1   4    2.72    0.18
  -6   1  -4    2.75    0.19
  -6   1  -4    2.43    0.19
   6  -1   5    1.95    0.17
  -6   1  -5    1.75    0.16
  -6   1  -5    1.97    0.13
   6  -1   6   29.72    1.17
  -6   1  -6   30.35    1.16
  -6   1  -6   28.30    1.06
   6  -1   7    0.28    0.11
  -6   1  -7    0.35    0.09
  -6   1  -7    0.21    0.12
   6  -1   8    1.90    0.17
  -6   1  -8    1.42    0.12
  -6   1  -8    1.76    0.12
   6  -1   9   19.61    0.73
  -6   1  -9   17.20    0.66
  -6   1  -9   16.52    0.63
   6  -1  10    0.45    0.09
  -6   1 -10    0.36    0.08
  -6   1 -10    0.29    0.08
   6  -1  11    0.06    0.08
   6   0 -14    0.19    0.06
  -6   0  14    0.18    0.06
  -6   0  14    0.14    0.05
   6   0 -13   24.49    0.89
  -6   0  13   25.87    0.91
  -6   0  13   25.88    0.94
   6   0 -12    2.93    0.25
  -6   0  12    2.77    0.16
  -6   0  12    2.69    0.15
   6   0 -11    1.21    0.14
  -6   0  11    1.55    0.13
  -6   0  11    1.52    0.17
   6   0 -10    4.97    0.26
  -6   0  10    5.12    0.25
  -6   0  10    5.41    0.25
   6   0  -9   21.40    0.82
  -6   0   9   20.76    0.80
  -6   0   9   22.71    0.84
   6   0  -8    5.46    0.27
  -6   0   8    5.20    0.24
  -6   0   8    4.90    0.24
   6   0  -7   48.14    1.81
  -6   0   7   45.73    1.70
  -6   0   7   50.00    1.86
   6   0  -6   70.90    2.87
  -6   0   6   76.31    2.96
  -6   0   6   72.65    2.81
   6   0  -5   11.89    0.44
  -6   0   5   11.87    0.44
  -6   0   5   11.18    0.40
   6   0  -4    0.05    0.06
  -6   0   4    0.15    0.06
  -6   0   4    0.05    0.05
   6   0  -3    2.63    0.15
  -6   0   3    2.80    0.16
  -6   0   3    2.31    0.12
  -6   0   2   28.55    1.04
  -6   0   2   29.28    1.02
  -6   0   2   26.92    0.98
  -6   0   1   15.10    0.56
  -6   0   1   14.13    0.49
  -6   0   1   13.49    0.52
  -6   0   0    9.98    0.41
  -6   0   0   10.80    0.39
  -6   0   0   10.00    0.36
  -6   0  -1   19.65    0.73
  -6   0  -1   18.37    0.63
  -6   0  -1   16.34    0.58
   6   0   2    7.58    0.31
  -6   0  -2    8.16    0.35
  -6   0  -2    7.70    0.30
  -6   0  -2    6.72    0.31
   6   0   3    0.18    0.12
  -6   0  -3    0.24    0.09
  -6   0  -3    0.23    0.07
  -6   0  -3    0.18    0.05
   6   0   4    1.86    0.15
  -6   0  -4    1.54    0.16
  -6   0  -4    1.83    0.12
   6   0   5    5.02    0.26
  -6   0  -5    5.25    0.27
  -6   0  -5    4.38    0.21
   6   0   6    0.06    0.08
  -6   0  -6    0.14    0.07
  -6   0  -6    0.07    0.05
   6   0   7   12.67    0.50
  -6   0  -7   11.55    0.44
   6   0   8    7.38    0.39
  -6   0  -8    7.00    0.32
   6   0   9    3.72    0.18
  -6   0  -9    2.89    0.13
   6   0  10    4.64    0.20
   6   1 -14   10.67    0.36
  -6  -1  14   10.54    0.35
   6   1 -13   -0.00    0.08
  -6  -1  13    0.03    0.04
  -6  -1  13    0.05    0.05
   6   1 -12    1.39    0.12
  -6  -1  12    1.32    0.15
  -6  -1  12    1.29    0.09
   6   1 -11    2.86    0.17
  -6  -1  11    2.63    0.15
  -6  -1  11    2.55    0.14
   6   1 -10    2.69    0.18
  -6  -1  10    2.34    0.14
   6   1  -9    2.15    0.22
  -6  -1   9    1.90    0.14
  -6  -1   9    1.94    0.18
   6   1  -8    0.31    0.09
  -6  -1   8    0.36    0.13
  -6  -1   8    0.24    0.07
   6   1  -7    7.92    0.34
  -6  -1   7    8.12    0.34
   6   1  -6    1.79    0.14
  -6  -1   6    1.90    0.21
   6   1  -5    2.33    0.21
  -6  -1   5    2.34    0.16
   6   1  -4   14.80    0.54
  -6  -1   4   15.03    0.58
  -6  -1   3    0.30    0.09
  -6  -1   3    0.24    0.07
  -6  -1   2    7.79    0.42
  -6  -1   2    7.70    0.30
  -6  -1   1    6.79    0.32
  -6  -1   1    7.16    0.35
  -6  -1   0    0.23    0.09
  -6  -1   0    0.06    0.06
  -6  -1  -1   10.92    0.47
  -6  -1  -1   11.92    0.44
  -6  -1  -2   15.21    0.72
  -6  -1  -2   15.37    0.63
  -6  -1  -3   20.15    0.89
  -6  -1  -3   21.31    0.77
   6   1   4    4.42    0.22
  -6  -1  -4    4.47    0.32
  -6  -1  -4    4.44    0.21
   6   1   5    7.91    0.34
  -6  -1  -5    7.66    0.33
  -6  -1  -5    7.50    0.31
   6   1   6    0.19    0.07
  -6  -1  -6    0.09    0.10
  -6  -1  -6    0.15    0.06
   6   1   7    0.20    0.11
  -6  -1  -7    0.20    0.05
  -6  -1  -7    0.14    0.08
  -6  -1  -8    3.22    0.12
  -6  -1  -8    3.09    0.16
   6   1   9   17.88    0.60
   6   2 -13    0.16    0.09
   6   2 -12    0.07    0.09
   6   2 -11    3.17    0.17
  -6  -2  11    2.89    0.20
   6   2 -10    1.71    0.20
  -6  -2  10    1.76    0.18
   6   2  -9    2.50    0.16
  -6  -2   9    2.58    0.17
   6   2  -8   15.57    0.58
  -6  -2   8   15.26    0.60
   6   2  -7   60.82    2.43
  -6  -2   7   63.38    2.51
   6   2  -6    0.20    0.08
  -6  -2   6    0.18    0.10
   6   2  -5    3.38    0.18
  -6  -2   5    3.58    0.22
   6   2  -4    0.94    0.11
  -6  -2   4    1.00    0.14
  -6  -2   3    3.85    0.23
  -6  -2   3    4.03    0.19
  -6  -2   2    6.63    0.33
  -6  -2   2    7.94    0.31
  -6  -2   1    6.29    0.32
  -6  -2   1    6.45    0.34
  -6  -2   0    0.63    0.19
  -6  -2   0    0.59    0.09
  -6  -2  -1    3.30    0.22
  -6  -2  -1    3.91    0.20
  -6  -2  -2    0.04    0.06
  -6  -2  -2   -0.01    0.05
  -6  -2  -3    2.51    0.18
  -6  -2  -3    2.75    0.16
  -6  -2  -4    8.09    0.34
  -6  -2  -4    7.60    0.37
  -6  -2  -5    2.51    0.14
  -6  -2  -5    3.06    0.16
   6   2   6   13.54    0.52
  -6  -2  -6   11.98    0.45
  -6  -2  -6   13.25    0.47
  -6  -2  -7    0.84    0.07
   6   3 -12    0.47    0.06
   6   3 -11    0.01    0.05
  -6  -3  11    0.06    0.05
   6   3 -10   12.47    0.45
  -6  -3  10   12.71    0.47
   6   3  -9   11.17    0.42
  -6  -3   9   11.81    0.46
   6   3  -8    2.50    0.16
  -6  -3   8    2.42    0.25
   6   3  -7   12.80    0.48
  -6  -3   7   12.87    0.53
   6   3  -6    5.28    0.31
  -6  -3   6    5.55    0.29
   6   3  -5    7.69    0.38
  -6  -3   5    8.09    0.47
   6   3  -4    1.87    0.20
  -6  -3   4    1.97    0.18
   6   3  -3    1.54    0.13
  -6  -3   3    1.48    0.16
  -6  -3   2    7.90    0.37
  -6  -3   2    7.80    0.32
  -6  -3   1   15.72    0.66
  -6  -3   1   16.71    0.60
  -6  -3   0   17.57    0.73
  -6  -3   0   19.32    0.77
  -6  -3  -1    9.97    0.44
  -6  -3  -1   10.13    0.40
  -6  -3  -2    2.16    0.16
  -6  -3  -2    2.15    0.14
  -6  -3  -3    0.27    0.07
  -6  -3  -3    0.36    0.07
  -6  -3  -4    4.13    0.17
  -6  -3  -4    5.74    0.23
  -6  -3  -5    5.83    0.23
   6   4 -10    0.69    0.07
  -6  -4  10    0.82    0.09
   6   4  -9   13.03    0.45
  -6  -4   9   13.69    0.58
   6   4  -8   29.23    1.03
  -6  -4   8   30.32    1.13
   6   4  -7    3.37    0.23
  -6  -4   7    3.42    0.21
   6   4  -6    1.64    0.17
  -6  -4   6    1.64    0.15
   6   4  -5    0.58    0.13
  -6  -4   5    0.61    0.12
   6   4  -4    0.65    0.13
  -6  -4   4    0.39    0.11
   6   4  -3    0.59    0.09
  -6  -4   3    0.65    0.12
   6   4  -2   39.08    1.41
  -6  -4   2   38.52    1.63
  -6  -4   1   20.08    0.89
  -6  -4   0    0.51    0.15
  -6  -4   0    0.50    0.08
  -6  -4  -1    7.08    0.28
  -6  -4  -1    7.75    0.29
  -6  -4  -2    2.16    0.12
   7  -9  -4   13.12    0.47
  -7   9   4   13.63    0.51
   7  -9  -3    1.97    0.12
  -7   9   3    2.10    0.16
   7  -9  -2    0.38    0.08
  -7   9   2    0.36    0.10
   7  -9  -1    0.08    0.06
  -7   9   1    0.11    0.08
   7  -9   0    4.63    0.22
  -7   9   0    5.11    0.28
   7  -9   1    0.06    0.07
  -7   9  -1    0.11    0.09
   7  -9   2    2.59    0.18
  -7   9  -2    3.04    0.22
   7  -9   3   28.43    1.16
  -7   9  -3   25.92    1.13
   7  -9   4    4.73    0.25
  -7   9  -4    3.63    0.23
   7  -9   5    0.60    0.16
  -7   9  -5    0.48    0.09
   7  -9   6    0.17    0.08
   7  -9   7    2.23    0.15
   7  -8  -6   16.47    0.64
  -7   8   6   20.12    0.72
   7  -8  -5    1.85    0.12
  -7   8   5    2.21    0.16
   7  -8  -4    0.38    0.07
  -7   8   4    0.41    0.11
   7  -8  -3    0.98    0.10
  -7   8   3    0.98    0.14
   7  -8  -2    5.26    0.31
  -7   8   2    5.60    0.29
   7  -8  -1    0.06    0.06
  -7   8   1   -0.04    0.08
   7  -8   0   17.37    0.67
  -7   8   0   16.93    0.72
   7  -8   1    8.08    0.35
  -7   8  -1    8.28    0.41
   7  -8   2    1.47    0.21
  -7   8  -2    1.26    0.17
   7  -8   3    4.18    0.23
  -7   8  -3    4.00    0.25
   7  -8   4   19.64    0.75
  -7   8  -4   15.40    0.66
   7  -8   5    0.07    0.08
   7  -8   6    0.58    0.17
  -7   8  -6    0.40    0.06
   7  -8   7    1.90    0.16
  -7   8  -7    1.96    0.15
  -7   8  -7    1.66    0.10
   7  -8   8   14.57    0.65
  -7   8  -8   14.00    0.54
   7  -8   9    0.37    0.08
  -7   8  -9    0.16    0.08
  -7   7   8    6.89    0.28
  -7   7   7    0.56    0.15
   7  -7  -6    3.32    0.17
  -7   7   6    5.03    0.33
   7  -7  -5    1.49    0.11
  -7   7   5    1.86    0.17
   7  -7  -4    9.19    0.43
  -7   7   4    9.60    0.43
  -7   7   4    8.97    0.35
   7  -7  -3    1.12    0.11
  -7   7   3    1.02    0.21
  -7   7   3    0.89    0.13
   7  -7  -2    0.69    0.15
  -7   7   2    0.70    0.21
  -7   7   2    0.69    0.08
   7  -7  -1    9.52    0.39
  -7   7   1   10.10    0.47
  -7   7   1   10.17    0.41
   7  -7   0    0.86    0.12
  -7   7   0    1.09    0.16
  -7   7   0    1.20    0.09
   7  -7   1   22.06    0.85
  -7   7  -1   22.17    0.91
  -7   7  -1   22.10    0.79
   7  -7   2   15.21    0.60
  -7   7  -2   13.20    0.67
  -7   7  -2   14.96    0.53
   7  -7   3   15.52    0.71
  -7   7  -3   14.09    0.51
   7  -7   4    0.17    0.10
  -7   7  -4    0.26    0.06
   7  -7   5    6.01    0.40
  -7   7  -5    5.48    0.24
  -7   7  -5    5.65    0.23
   7  -7   6    0.37    0.11
  -7   7  -6    0.30    0.07
  -7   7  -6    0.28    0.07
   7  -7   7    2.53    0.20
  -7   7  -7    2.57    0.15
  -7   7  -7    2.70    0.15
   7  -7   8    6.88    0.33
  -7   7  -8    7.10    0.29
  -7   7  -8    7.15    0.28
   7  -7   9    4.67    0.24
  -7   7  -9    4.39    0.20
  -7   7  -9    4.05    0.18
   7  -7  10    1.44    0.17
  -7   7 -10    1.37    0.14
  -7   7 -10    1.43    0.09
  -7   6  10    1.12    0.14
  -7   6   9    0.41    0.08
  -7   6   9    0.41    0.06
  -7   6   8   11.89    0.46
  -7   6   8   12.53    0.46
  -7   6   7   60.19    2.48
  -7   6   7   59.21    2.35
  -7   6   6    7.73    0.46
  -7   6   6    7.20    0.36
  -7   6   5    4.92    0.38
  -7   6   5    4.69    0.22
   7  -6  -4    0.47    0.07
  -7   6   4    0.56    0.19
  -7   6   4    0.47    0.12
   7  -6  -3    0.48    0.08
  -7   6   3    0.58    0.12
  -7   6   3    0.46    0.07
   7  -6  -2    0.56    0.09
  -7   6   2    0.65    0.12
  -7   6   2    0.64    0.08
   7  -6  -1   18.15    0.69
  -7   6   1   18.53    0.86
  -7   6   1   19.99    0.70
   7  -6   0   20.13    0.76
  -7   6   0   19.23    0.80
  -7   6   0   20.13    0.71
   7  -6   1    0.05    0.08
  -7   6  -1    0.20    0.06
   7  -6   2    0.11    0.08
  -7   6  -2    0.14    0.06
   7  -6   3    3.82    0.30
  -7   6  -3    3.48    0.17
  -7   6  -3    3.96    0.18
   7  -6   4    9.98    0.44
  -7   6  -4    9.81    0.45
  -7   6  -4    9.91    0.38
   7  -6   5   12.91    0.56
  -7   6  -5   12.84    0.50
  -7   6  -5   14.20    0.59
   7  -6   6   12.45    0.55
  -7   6  -6   11.76    0.47
  -7   6  -6   11.73    0.46
   7  -6   7    5.48    0.31
  -7   6  -7    5.59    0.26
  -7   6  -7    6.34    0.27
   7  -6   8    3.79    0.24
  -7   6  -8    3.47    0.19
  -7   6  -8    3.15    0.24
   7  -6   9    7.28    0.34
  -7   6  -9    7.18    0.30
  -7   6  -9    7.57    0.36
   7  -6  10    6.52    0.36
  -7   6 -10    6.21    0.25
  -7   6 -10    6.26    0.31
   7  -6  11    0.24    0.06
  -7   6 -11    0.27    0.06
  -7   6 -11    0.20    0.05
  -7   5  11    0.19    0.06
  -7   5  11    0.24    0.05
  -7   5  10    4.74    0.21
  -7   5  10    4.62    0.20
  -7   5   9    2.06    0.14
  -7   5   9    2.39    0.15
  -7   5   8    0.57    0.10
  -7   5   8    0.54    0.09
  -7   5   7   14.63    0.59
  -7   5   7   14.68    0.56
  -7   5   6    1.50    0.15
  -7   5   6    1.49    0.13
  -7   5   5    0.97    0.13
  -7   5   5    0.89    0.10
  -7   5   4    1.52    0.24
  -7   5   4    1.41    0.11
  -7   5   3    7.73    0.38
  -7   5   3    8.10    0.37
   7  -5  -2   10.06    0.39
  -7   5   2    9.84    0.44
  -7   5   2    9.74    0.37
   7  -5  -1    0.13    0.07
  -7   5   1    0.13    0.06
   7  -5   0    5.79    0.33
  -7   5   0    7.22    0.28
   7  -5   1   35.88    1.35
  -7   5  -1   33.55    1.23
  -7   5  -1   38.65    1.37
   7  -5   2   37.79    1.54
  -7   5  -2   37.74    1.39
  -7   5  -2   38.87    1.42
   7  -5   3    8.41    0.45
  -7   5  -3    7.94    0.32
  -7   5  -3    7.60    0.31
   7  -5   4    1.43    0.15
  -7   5  -4    1.35    0.12
  -7   5  -4    1.38    0.12
   7  -5   5    5.53    0.40
  -7   5  -5    4.80    0.32
  -7   5  -5    4.98    0.31
   7  -5   6   15.94    0.68
  -7   5  -6   15.46    0.69
  -7   5  -6   17.20    0.64
   7  -5   7    0.22    0.12
  -7   5  -7    0.31    0.15
  -7   5  -7    0.44    0.09
   7  -5   8   24.48    0.99
  -7   5  -8   24.70    0.93
  -7   5  -8   25.08    0.92
   7  -5   9    0.04    0.09
  -7   5  -9    0.22    0.07
  -7   5  -9    0.17    0.07
   7  -5  10    2.75    0.18
  -7   5 -10    2.58    0.15
  -7   5 -10    2.83    0.15
   7  -5  11    1.40    0.16
  -7   5 -11    1.27    0.13
  -7   5 -11    1.33    0.09
   7  -4 -12    0.02    0.05
  -7   4  12    0.06    0.07
  -7   4  12    0.00    0.04
  -7   4  11    8.69    0.33
  -7   4  11    9.29    0.35
   7  -4 -10    1.01    0.09
  -7   4  10    1.21    0.11
  -7   4  10    1.08    0.11
   7  -4  -9    3.36    0.22
  -7   4   9    3.85    0.20
  -7   4   9    3.93    0.21
   7  -4  -8   53.37    2.21
  -7   4   8   59.13    2.29
  -7   4   8   63.57    2.56
   7  -4  -7   22.99    0.95
  -7   4   7   26.65    1.01
  -7   4   7   26.98    1.00
  -7   4   6    0.08    0.08
  -7   4   6    0.10    0.07
  -7   4   5    0.80    0.11
  -7   4   5    0.82    0.10
  -7   4   4    3.69    0.22
  -7   4   4    4.31    0.20
  -7   4   3   21.43    0.84
   7  -4  -2   21.35    0.79
  -7   4   2   26.48    0.91
   7  -4  -1   23.81    0.87
  -7   4   1   22.37    0.79
  -7   4   1   25.36    0.89
   7  -4   0    1.31    0.11
  -7   4   0    1.21    0.13
  -7   4   0    1.05    0.11
   7  -4   1   11.99    0.46
  -7   4  -1   12.35    0.51
  -7   4  -1   12.88    0.47
   7  -4   2    2.07    0.15
  -7   4  -2    2.05    0.13
  -7   4  -2    1.72    0.13
   7  -4   3   11.94    0.49
  -7   4  -3   12.15    0.47
  -7   4  -3   12.52    0.47
   7  -4   4   19.07    0.75
  -7   4  -4   19.34    0.73
  -7   4  -4   19.26    0.71
   7  -4   5   32.72    1.30
  -7   4  -5   32.51    1.34
  -7   4  -5   35.29    1.30
   7  -4   6   19.75    0.81
  -7   4  -6   19.18    0.85
  -7   4  -6   19.29    0.74
   7  -4   7    0.47    0.20
  -7   4  -7    0.66    0.18
  -7   4  -7    0.74    0.16
   7  -4   8    4.33    0.26
  -7   4  -8    4.36    0.23
  -7   4  -8    4.47    0.30
   7  -4   9    3.13    0.20
  -7   4  -9    3.08    0.17
  -7   4  -9    2.80    0.22
   7  -4  10    0.19    0.08
  -7   4 -10    0.17    0.06
  -7   4 -10    0.12    0.06
   7  -4  11   12.39    0.44
  -7   4 -11   11.62    0.39
  -7   4 -11   12.55    0.46
   7  -3 -12    2.04    0.11
  -7   3  12    2.17    0.12
  -7   3  12    2.45    0.13
   7  -3 -11    1.12    0.14
  -7   3  11    1.12    0.11
  -7   3  11    1.18    0.17
   7  -3 -10   12.83    0.48
  -7   3  10   13.36    0.50
  -7   3  10   14.27    0.54
   7  -3  -9    7.98    0.33
  -7   3   9    9.28    0.37
  -7   3   9    9.25    0.46
   7  -3  -8    1.53    0.13
  -7   3   8    1.82    0.20
  -7   3   8    2.14    0.15
   7  -3  -7   27.07    1.04
  -7   3   7   28.70    1.09
  -7   3   7   30.41    1.21
   7  -3  -6    4.79    0.24
  -7   3   6    4.75    0.24
  -7   3   6    5.15    0.24
   7  -3  -5   10.27    0.42
  -7   3   5   12.02    0.44
   7  -3  -4    2.27    0.15
  -7   3   4    2.26    0.21
  -7   3   3   28.76    1.02
  -7   3   2    7.77    0.34
  -7   3   2    7.06    0.29
  -7   3   1   21.99    0.78
  -7   3   1   23.63    0.82
   7  -3   0   28.96    1.06
  -7   3   0   31.16    1.12
  -7   3   0   32.53    1.14
   7  -3   1   11.21    0.49
  -7   3  -1   11.65    0.44
  -7   3  -1   10.64    0.40
   7  -3   2    3.88    0.26
  -7   3  -2    3.88    0.21
  -7   3  -2    3.74    0.19
   7  -3   3    5.34    0.26
  -7   3  -3    5.38    0.26
  -7   3  -3    5.45    0.24
   7  -3   4    4.12    0.23
  -7   3  -4    3.92    0.23
  -7   3  -4    4.13    0.21
   7  -3   5    5.84    0.31
  -7   3  -5    5.80    0.30
  -7   3  -5    6.61    0.29
   7  -3   6   27.34    1.19
  -7   3  -6   26.31    1.03
  -7   3  -6   27.96    1.04
   7  -3   7   10.20    0.56
  -7   3  -7   10.30    0.43
  -7   3  -7    9.53    0.39
   7  -3   8    0.14    0.13
  -7   3  -8    0.15    0.11
  -7   3  -8    0.00    0.06
   7  -3   9    6.25    0.29
  -7   3  -9    5.87    0.25
  -7   3  -9    5.71    0.25
   7  -3  10    1.54    0.18
  -7   3 -10    1.42    0.10
  -7   3 -10    1.65    0.14
   7  -2 -13    1.22    0.12
  -7   2  13    1.25    0.08
  -7   2  13    1.29    0.09
   7  -2 -12    0.11    0.05
  -7   2  12    0.08    0.05
  -7   2  12    0.09    0.05
   7  -2 -11    7.31    0.36
  -7   2  11    7.44    0.29
  -7   2  11    7.92    0.32
   7  -2 -10    7.37    0.31
  -7   2  10    8.05    0.32
  -7   2  10    8.68    0.35
   7  -2  -9   22.06    0.84
  -7   2   9   22.93    0.86
  -7   2   9   23.74    0.88
   7  -2  -8   25.90    0.99
  -7   2   8   25.61    0.97
  -7   2   8   28.19    1.04
   7  -2  -7    0.21    0.12
  -7   2   7    0.09    0.12
   7  -2  -6    1.93    0.20
  -7   2   6    2.01    0.14
   7  -2  -5    2.45    0.21
  -7   2   5    2.57    0.15
   7  -2  -4    2.97    0.23
  -7   2   4    2.85    0.15
  -7   2   4    3.55    0.17
   7  -2  -3    3.89    0.25
  -7   2   3    3.94    0.23
  -7   2   3    3.63    0.24
   7  -2  -2    4.47    0.20
  -7   2   2    4.62    0.21
  -7   2   2    4.89    0.21
   7  -2  -1    2.06    0.13
  -7   2   1    2.29    0.14
  -7   2   1    2.09    0.13
  -7   2   0    0.24    0.08
  -7   2   0    0.21    0.07
  -7   2  -1   12.98    0.57
  -7   2  -1   12.54    0.51
   7  -2   2    1.30    0.17
  -7   2  -2    1.31    0.14
  -7   2  -2    1.37    0.11
   7  -2   3    0.12    0.07
  -7   2  -3    0.13    0.08
  -7   2  -3    0.12    0.06
   7  -2   4    2.68    0.18
  -7   2  -4    2.54    0.21
   7  -2   5   11.69    0.49
  -7   2  -5   11.66    0.57
  -7   2  -5   11.31    0.44
   7  -2   6    0.27    0.11
  -7   2  -6    0.26    0.16
  -7   2  -6    0.47    0.08
   7  -2   7   11.37    0.48
  -7   2  -7   11.07    0.44
  -7   2  -7   10.53    0.41
   7  -2   8   12.56    0.49
  -7   2  -8   12.04    0.51
  -7   2  -8   10.69    0.41
   7  -2   9    2.14    0.21
  -7   2  -9    1.89    0.11
  -7   2  -9    2.19    0.15
   7  -2  10    0.28    0.06
  -7   2 -10    0.26    0.07
   7  -1 -13    9.01    0.31
  -7   1  13    9.44    0.31
   7  -1 -12    0.42    0.11
  -7   1  12    0.38    0.06
  -7   1  12    0.38    0.10
   7  -1 -11    0.11    0.06
  -7   1  11    0.08    0.05
  -7   1  11    0.12    0.06
   7  -1 -10    0.15    0.07
  -7   1  10    0.13    0.06
  -7   1  10    0.12    0.07
   7  -1  -9    3.23    0.19
  -7   1   9    3.33    0.19
   7  -1  -8    3.16    0.19
  -7   1   8    3.47    0.26
   7  -1  -7    3.04    0.18
  -7   1   7    3.12    0.17
   7  -1  -6    0.64    0.10
  -7   1   6    0.53    0.08
  -7   1   6    0.64    0.09
   7  -1  -5    4.84    0.23
  -7   1   5    4.75    0.22
  -7   1   5    5.28    0.23
   7  -1  -4    4.15    0.21
  -7   1   4    4.36    0.27
  -7   1   4    5.11    0.26
   7  -1  -3    0.10    0.06
  -7   1   3    0.15    0.06
  -7   1   3    0.07    0.06
   7  -1  -2    8.54    0.34
  -7   1   2    8.61    0.35
  -7   1   2    9.49    0.34
   7  -1  -1    9.43    0.36
  -7   1   1    9.61    0.39
  -7   1   1    9.09    0.34
   7  -1   0   21.11    0.82
  -7   1   0   21.50    0.80
  -7   1   0   21.04    0.74
   7  -1   1    0.15    0.06
  -7   1  -1    0.16    0.08
  -7   1  -1    0.15    0.09
  -7   1  -2    1.09    0.13
  -7   1  -2    1.06    0.09
   7  -1   3    0.47    0.09
  -7   1  -3    0.57    0.17
  -7   1  -3    0.47    0.07
   7  -1   4    3.23    0.19
  -7   1  -4    2.81    0.28
  -7   1  -4    2.94    0.15
   7  -1   5    5.21    0.32
  -7   1  -5    5.10    0.33
  -7   1  -5    4.20    0.20
   7  -1   6    8.90    0.37
  -7   1  -6    9.17    0.38
   7  -1   7    3.53    0.26
  -7   1  -7    3.57    0.18
   7  -1   8    0.07    0.05
  -7   1  -8    0.07    0.04
  -7   1  -8   -0.01    0.04
   7  -1   9    0.62    0.11
   7   0 -12    0.01    0.07
  -7   0  12    0.02    0.03
   7   0 -11    1.05    0.11
  -7   0  11    1.05    0.08
   7   0 -10   50.67    1.92
  -7   0  10   53.34    1.96
   7   0  -9   13.76    0.53
  -7   0   9   13.80    0.52
   7   0  -8    0.01    0.07
  -7   0   8    0.15    0.06
   7   0  -7   14.56    0.56
  -7   0   7   15.06    0.56
  -7   0   7   15.73    0.64
   7   0  -6    2.27    0.16
  -7   0   6    2.22    0.15
  -7   0   6    2.08    0.18
   7   0  -5    1.17    0.12
  -7   0   5    1.16    0.12
  -7   0   5    1.04    0.09
   7   0  -4   32.62    1.18
  -7   0   4   33.47    1.32
  -7   0   4   31.87    1.15
   7   0  -3    0.85    0.10
  -7   0   3    0.93    0.17
  -7   0   3    0.69    0.08
   7   0  -2    2.33    0.15
  -7   0   2    2.34    0.17
   7   0  -1   26.88    0.98
  -7   0   1   27.36    1.03
  -7   0   0    7.11    0.33
  -7   0  -1    4.23    0.24
  -7   0  -1    4.77    0.22
  -7   0  -2    1.74    0.16
  -7   0  -2    1.58    0.12
  -7   0  -3   19.92    0.87
  -7   0  -3   20.91    0.80
  -7   0  -4    2.33    0.17
  -7   0  -4    1.71    0.16
   7   0   5    0.88    0.09
  -7   0  -5    0.77    0.11
  -7   0  -5    0.73    0.07
   7   0   6   43.15    1.60
  -7   0  -6   43.54    1.67
   7   0   7    5.83    0.23
  -7   0  -7    5.10    0.20
   7   1 -12    7.57    0.27
   7   1 -11    3.53    0.23
   7   1 -10   10.35    0.39
   7   1  -9   11.92    0.45
  -7  -1   9   11.47    0.41
   7   1  -8    0.64    0.15
  -7  -1   8    0.64    0.09
   7   1  -7    4.35    0.22
  -7  -1   7    4.60    0.22
   7   1  -6    1.46    0.12
  -7  -1   6    1.44    0.13
   7   1  -5   11.53    0.44
  -7  -1   5   11.92    0.47
   7   1  -4    1.57    0.13
  -7  -1   4    1.65    0.15
   7   1  -3   24.08    0.95
  -7  -1   3   24.53    0.94
   7   1  -2   25.93    0.94
  -7  -1   2   25.40    0.97
   7   1  -1    5.35    0.25
  -7  -1   1    5.41    0.28
  -7  -1   0    0.12    0.13
  -7  -1  -1    0.02    0.07
  -7  -1  -1    0.03    0.05
  -7  -1  -2    1.92    0.16
  -7  -1  -2    2.05    0.13
  -7  -1  -3    0.64    0.11
  -7  -1  -3    0.81    0.12
  -7  -1  -4   13.69    0.58
  -7  -1  -4   13.41    0.49
  -7  -1  -5   13.82    0.47
  -7  -1  -5   10.81    0.43
   7   2 -10   15.74    0.55
   7   2  -9    0.10    0.06
  -7  -2   9    0.13    0.09
   7   2  -8    0.66    0.14
  -7  -2   8    0.62    0.09
   7   2  -7   21.55    0.76
  -7  -2   7   21.57    0.88
   7   2  -6    0.03    0.06
  -7  -2   6    0.17    0.11
   7   2  -5    9.29    0.36
  -7  -2   5    9.78    0.50
   7   2  -4   32.57    1.27
  -7  -2   4   35.16    1.33
   7   2  -3    1.17    0.18
  -7  -2   3    1.11    0.14
   7   2  -2    5.75    0.26
  -7  -2   2    5.70    0.38
   7   2  -1   34.40    1.25
  -7  -2   1   33.06    1.29
   7   2   0    2.66    0.16
  -7  -2   0    2.61    0.19
  -7  -2  -1    0.10    0.08
  -7  -2  -2    5.67    0.26
  -7  -2  -3    0.91    0.14
   7   3  -8    1.35    0.10
   7   3  -7    0.27    0.06
  -7  -3   7    0.30    0.12
   7   3  -6    0.06    0.05
  -7  -3   6    0.04    0.10
   7   3  -5    1.47    0.11
  -7  -3   5    1.48    0.20
   7   3  -4   19.33    0.68
  -7  -3   4   19.56    0.74
   7   3  -3   11.61    0.49
  -7  -3   3   11.42    0.56
   7   3  -2    3.41    0.17
  -7  -3   2    3.38    0.20
   7   3  -1    0.79    0.13
  -7  -3   1    0.83    0.11
   7   3   0    0.41    0.07
  -7  -3   0    0.43    0.08
   8  -9   1    0.04    0.05
   8  -9   2    2.94    0.16
  -8   8   4    0.68    0.13
   8  -8  -3    4.69    0.20
  -8   8   3    5.50    0.24
   8  -8  -2    0.28    0.09
  -8   8   2    0.28    0.08
   8  -8  -1    0.21    0.06
  -8   8   1    0.26    0.13
   8  -8   0    9.51    0.36
  -8   8   0    8.67    0.37
  -8   8   0    8.38    0.31
   8  -8   1    0.03    0.06
  -8   8  -1    0.04    0.03
   8  -8   2    0.55    0.08
  -8   8  -2    0.40    0.05
   8  -8   3    6.48    0.28
  -8   8  -3    5.84    0.22
   8  -8   4    0.10    0.07
  -8   8  -4    0.14    0.06
   8  -8   5    1.87    0.15
   8  -8   6    3.49    0.26
  -8   7   6    0.08    0.05
  -8   7   5   18.87    0.68
  -8   7   5   17.37    0.62
   8  -7  -4    0.00    0.03
  -8   7   4   -0.02    0.08
  -8   7   4    0.04    0.06
  -8   7   3    3.64    0.20
  -8   7   3    4.03    0.18
   8  -7  -2   10.81    0.42
  -8   7   2   11.49    0.48
  -8   7   2   12.78    0.51
   8  -7  -1   20.37    0.76
  -8   7   1   21.49    0.74
   8  -7   0    5.88    0.26
  -8   7   0    5.82    0.23
   8  -7   1    0.24    0.07
  -8   7  -1    0.20    0.06
   8  -7   2    0.27    0.07
  -8   7  -2    0.13    0.05
   8  -7   3    3.44    0.27
  -8   7  -3    3.60    0.21
   8  -7   4    3.18    0.20
  -8   7  -4    3.47    0.16
   8  -7   5   12.37    0.58
  -8   7  -5   10.95    0.39
  -8   7  -5   12.36    0.43
   8  -7   6    0.47    0.15
  -8   7  -6    0.36    0.09
  -8   7  -6    0.32    0.07
   8  -7   7    1.77    0.14
  -8   7  -7    1.64    0.14
  -8   7  -7    1.83    0.11
  -8   6   8    0.73    0.11
  -8   6   8    0.83    0.11
  -8   6   7    6.79    0.32
  -8   6   7    7.21    0.33
  -8   6   6   11.51    0.49
  -8   6   6   11.98    0.44
  -8   6   5    0.77    0.09
  -8   6   5    0.78    0.13
  -8   6   4   10.69    0.43
  -8   6   4   11.69    0.43
  -8   6   3    2.41    0.22
  -8   6   3    2.68    0.15
   8  -6  -2    4.34    0.21
  -8   6   2    6.59    0.32
   8  -6  -1   24.82    0.93
  -8   6   1   29.50    1.10
   8  -6   0    1.81    0.19
  -8   6   0    2.47    0.22
   8  -6   1   18.22    0.68
  -8   6  -1   20.39    0.78
   8  -6   2    0.83    0.16
  -8   6  -2    0.59    0.09
   8  -6   3    6.47    0.29
  -8   6  -3    5.89    0.24
  -8   6  -3    7.35    0.29
   8  -6   4    3.17    0.19
  -8   6  -4    2.84    0.15
  -8   6  -4    2.70    0.16
   8  -6   5    9.50    0.41
  -8   6  -5    9.14    0.42
  -8   6  -5   11.16    0.41
   8  -6   6   21.37    0.90
  -8   6  -6   19.88    0.71
  -8   6  -6   21.71    0.84
   8  -6   7    2.50    0.25
  -8   6  -7    2.44    0.19
  -8   6  -7    2.79    0.14
   8  -6   8    0.63    0.10
  -8   6  -8    0.65    0.08
  -8   6  -8    0.83    0.08
  -8   5   9    3.96    0.16
  -8   5   9    4.24    0.18
  -8   5   8    2.10    0.12
  -8   5   8    2.21    0.19
  -8   5   7   17.79    0.64
  -8   5   7   19.89    0.71
  -8   5   6    0.02    0.08
  -8   5   6    0.14    0.10
  -8   5   5    7.25    0.30
  -8   5   5    8.64    0.33
  -8   5   4    0.03    0.06
  -8   5   3    9.69    0.44
  -8   5   2   14.65    0.60
   8  -5  -1    1.08    0.14
  -8   5   1    1.27    0.17
   8  -5   0    0.86    0.09
  -8   5   0    1.01    0.16
   8  -5   1    5.11    0.23
  -8   5  -1    4.41    0.20
  -8   5  -1    5.30    0.30
   8  -5   2    3.43    0.18
  -8   5  -2    3.50    0.17
   8  -5   3    9.64    0.40
  -8   5  -3    9.86    0.44
  -8   5  -3   10.57    0.40
   8  -5   4    9.94    0.42
  -8   5  -4    9.90    0.40
  -8   5  -4   11.12    0.50
   8  -5   5    3.09    0.19
  -8   5  -5    2.93    0.18
  -8   5  -5    2.77    0.17
   8  -5   6   15.55    0.61
  -8   5  -6   15.55    0.59
  -8   5  -6   16.99    0.61
   8  -5   7    1.46    0.14
  -8   5  -7    1.42    0.12
  -8   5  -7    1.45    0.12
   8  -5   8    0.04    0.06
  -8   5  -8    0.07    0.05
  -8   5  -8   -0.01    0.05
  -8   4  10    0.51    0.08
  -8   4  10    0.62    0.07
  -8   4   9    2.59    0.13
  -8   4   9    2.92    0.16
  -8   4   8    1.05    0.13
  -8   4   8    1.34    0.17
  -8   4   7    7.11    0.28
  -8   4   7    8.49    0.34
  -8   4   6    0.88    0.11
  -8   4   5    0.04    0.06
  -8   4   4    2.67    0.15
  -8   4   3    0.77    0.10
  -8   4   2   11.39    0.43
  -8   4   1   10.59    0.40
  -8   4   0   -0.01    0.07
  -8   4   0    0.04    0.05
   8  -4   1    0.55    0.08
  -8   4  -1    0.64    0.13
  -8   4  -1    0.63    0.09
   8  -4   2    1.04    0.11
  -8   4  -2    1.01    0.10
  -8   4  -2    1.17    0.16
   8  -4   3    1.23    0.12
  -8   4  -3    1.44    0.12
  -8   4  -3    1.37    0.12
   8  -4   4    0.19    0.13
  -8   4  -4    0.19    0.08
  -8   4  -4    0.24    0.08
   8  -4   5   28.96    1.10
  -8   4  -5   27.59    1.04
  -8   4  -5   29.96    1.08
   8  -4   6    1.81    0.15
  -8   4  -6    1.55    0.13
  -8   4  -6    1.36    0.12
   8  -4   7    0.57    0.10
  -8   4  -7    0.57    0.09
  -8   4  -7    0.58    0.08
   8  -4   8    0.39    0.08
  -8   4  -8    0.44    0.11
  -8   4  -8    0.45    0.07
   8  -3 -10    0.08    0.04
  -8   3  10    0.08    0.05
   8  -3  -9    2.33    0.12
  -8   3   9    2.20    0.11
  -8   3   9    2.63    0.20
   8  -3  -8    0.06    0.05
  -8   3   8    0.01    0.06
   8  -3  -7    0.29    0.07
  -8   3   7    0.33    0.08
   8  -3  -6    0.86    0.09
  -8   3   6    0.99    0.15
  -8   3   5   10.65    0.40
  -8   3   4    2.77    0.15
  -8   3   3    2.31    0.15
  -8   3   2    0.03    0.04
  -8   3   2    0.00    0.05
  -8   3   1    2.12    0.13
  -8   3   1    2.21    0.13
  -8   3   0    0.73    0.09
  -8   3   0    0.81    0.09
  -8   3  -1    0.10    0.06
  -8   3  -1    0.04    0.10
   8  -3   2   11.08    0.42
  -8   3  -2   11.95    0.47
  -8   3  -2   12.84    0.47
   8  -3   3    8.08    0.39
  -8   3  -3    8.00    0.34
  -8   3  -3    7.58    0.31
   8  -3   4    0.08    0.07
  -8   3  -4    0.07    0.08
  -8   3  -4    0.17    0.06
   8  -3   5    1.97    0.21
  -8   3  -5    1.87    0.15
  -8   3  -5    2.11    0.19
   8  -3   6    6.14    0.33
  -8   3  -6    5.96    0.26
  -8   3  -6    5.85    0.29
   8  -3   7    0.20    0.10
  -8   3  -7    0.13    0.10
  -8   3  -7    0.14    0.08
   8  -2 -10   11.68    0.40
  -8   2  10   13.47    0.51
   8  -2  -9   19.80    0.70
  -8   2   9   21.86    0.77
   8  -2  -8    0.42    0.07
  -8   2   8    0.37    0.13
   8  -2  -7    1.21    0.11
  -8   2   7    1.25    0.11
   8  -2  -6    9.65    0.39
  -8   2   6   11.17    0.42
   8  -2  -5    0.13    0.06
  -8   2   5    0.07    0.06
   8  -2  -4   21.42    0.81
  -8   2   4   20.43    0.73
  -8   2   4   25.23    0.97
   8  -2  -3   36.43    1.43
  -8   2   3   36.52    1.34
  -8   2   3   38.44    1.46
  -8   2   2    3.25    0.17
  -8   2   2    3.13    0.24
  -8   2   1    3.03    0.17
  -8   2   1    3.27    0.16
  -8   2   0    0.07    0.07
  -8   2   0    0.10    0.05
  -8   2  -1   10.97    0.43
  -8   2  -1   11.20    0.40
  -8   2  -2    0.62    0.10
  -8   2  -2    0.32    0.07
  -8   2  -3   20.24    0.77
  -8   2  -3   20.95    0.75
   8  -2   4   37.82    1.38
  -8   2  -4   38.60    1.54
  -8   2  -4   37.23    1.38
   8  -2   5    1.76    0.17
  -8   2  -5    1.77    0.14
   8  -2   6    2.61    0.18
  -8   2  -6    2.50    0.15
  -8   2  -6    2.33    0.12
  -8   2  -7    0.51    0.07
   8  -1 -10    2.54    0.18
  -8   1  10    2.67    0.12
   8  -1  -9   16.22    0.58
  -8   1   9   17.10    0.58
   8  -1  -8    0.41    0.08
  -8   1   8    0.34    0.11
   8  -1  -7    0.09    0.06
  -8   1   7    0.20    0.06
   8  -1  -6    6.00    0.26
  -8   1   6    5.48    0.22
  -8   1   6    6.93    0.27
   8  -1  -5   26.08    0.95
  -8   1   5   24.42    0.88
  -8   1   5   27.27    0.97
   8  -1  -4    7.96    0.32
  -8   1   4    7.89    0.32
  -8   1   4    7.16    0.29
   8  -1  -3    1.84    0.13
  -8   1   3    1.92    0.14
  -8   1   3    2.24    0.12
   8  -1  -2    2.69    0.20
  -8   1   2    2.73    0.16
  -8   1   2    2.42    0.13
   8  -1  -1    1.10    0.10
  -8   1   1    1.17    0.12
  -8   1   1    1.18    0.09
   8  -1   0    3.50    0.22
  -8   1   0    3.69    0.20
  -8   1   0    3.58    0.21
  -8   1  -1    1.46    0.14
  -8   1  -1    1.34    0.09
  -8   1  -2   19.40    0.70
  -8   1  -2   14.11    0.55
  -8   1  -3    0.38    0.15
  -8   1  -4    6.91    0.38
  -8   1  -5    9.92    0.37
   8   0  -9    5.36    0.22
   8   0  -8    9.21    0.35
   8   0  -7    3.88    0.19
  -8   0   7    3.47    0.15
   8   0  -6    7.29    0.29
  -8   0   6    7.26    0.33
   8   0  -5    2.95    0.17
  -8   0   5    3.01    0.16
   8   0  -4   22.25    0.80
  -8   0   4   21.14    0.77
   8   0  -3   21.55    0.84
  -8   0   3   21.67    0.81
   8   0  -2    0.23    0.07
  -8   0   2    0.33    0.08
   8   0  -1    1.52    0.11
  -8   0   1    1.62    0.20
   8   0   0    0.62    0.08
  -8   0   0    0.65    0.11
   8   0   1    0.03    0.04
  -8   0  -1    0.15    0.07
   8   0   2    2.57    0.11
  -8   0  -2    3.18    0.18
  -8   0  -3   21.87    0.79
   8   1  -7   20.10    0.68
  -8  -1   7   17.56    0.57
   8   1  -6   12.84    0.46
  -8  -1   6   12.44    0.50
   8   1  -5   17.32    0.60
  -8  -1   5   16.75    0.68
   8   1  -4    5.44    0.23
  -8  -1   4    5.50    0.31
   8   1  -3    6.29    0.32
  -8  -1   3    6.28    0.28
   8   1  -2    0.33    0.07
  -8  -1   2    0.25    0.08
   8   1  -1   -0.00    0.06
  -8  -1   1   -0.01    0.05
   8   1   0    8.82    0.31
  -8  -1   0    9.39    0.45
  -8  -1  -1   10.91    0.49
  -9   7   2    1.63    0.09
  -9   7   1    0.04    0.04
  -9   7   0    6.75    0.24
   9  -7   1    0.87    0.11
  -9   7  -1    1.02    0.08
   9  -7   2    3.02    0.14
  -9   7  -2    2.94    0.18
  -9   6   4    5.73    0.22
  -9   6   3    1.33    0.15
  -9   6   2    0.24    0.10
  -9   6   1    1.61    0.16
   9  -6   0    3.32    0.17
  -9   6   0    6.29    0.28
   9  -6   1    0.09    0.04
  -9   6  -1    0.03    0.06
   9  -6   2    4.30    0.18
  -9   6  -2    5.34    0.21
   9  -6   3    0.47    0.10
  -9   6  -3    0.42    0.11
   9  -6   4    0.17    0.05
  -9   6  -4    0.15    0.06
  -9   5   6    0.02    0.05
  -9   5   5    0.94    0.09
  -9   5   4   14.40    0.58
  -9   5   3    1.74    0.17
  -9   5   2    0.35    0.11
  -9   5   1    1.43    0.17
  -9   5   0    7.28    0.29
   9  -5   1    3.78    0.16
  -9   5  -1    2.97    0.14
   9  -5   2   11.93    0.41
  -9   5  -2   12.27    0.41
   9  -5   3   19.38    0.70
  -9   5  -3   18.91    0.69
  -9   5  -3   21.15    0.72
   9  -5   4    0.76    0.07
  -9   5  -4    0.67    0.07
  -9   5  -4    0.74    0.13
  -9   4   6   23.02    0.79
  -9   4   5   17.67    0.69
  -9   4   4    2.05    0.12
  -9   4   3    2.47    0.14
  -9   4   2    0.60    0.08
  -9   4   1    1.90    0.13
  -9   4   0    1.13    0.08
  -9   4   0    1.92    0.17
  -9   4  -1   11.40    0.40
  -9   4  -1   13.23    0.46
  -9   4  -2   13.87    0.53
  -9   4  -2   14.09    0.56
  -9   4  -3   10.58    0.38
  -9   4  -3   12.70    0.43
  -9   4  -4    1.62    0.11
  -9   4  -4    1.68    0.11
  -9   3   6    0.09    0.06
  -9   3   5   14.96    0.52
  -9   3   4    2.20    0.19
  -9   3   3    4.23    0.25
  -9   3   2    5.72    0.21
  -9   3   2    6.64    0.26
  -9   3   1    4.64    0.23
  -9   3   1    5.24    0.21
  -9   3   0    0.42    0.10
  -9   3   0    0.31    0.07
  -9   3  -1    5.29    0.22
  -9   3  -1    6.38    0.24
  -9   3  -2   20.00    0.70
  -9   3  -2   21.57    0.71
  -9   3  -3    2.43    0.13
  -9   3  -3    1.92    0.10
  -9   2   6   10.60    0.36
  -9   2   5    1.85    0.11
  -9   2   4    7.76    0.28
  -9   2   3    0.12    0.07
  -9   2   3    0.25    0.05
  -9   2   2    0.16    0.05
  -9   2   2    0.20    0.05
  -9   2   1    1.04    0.09
  -9   2   1    1.18    0.12
  -9   2   0    8.52    0.37
  -9   2   0    8.33    0.28
  -9   2  -1    1.39    0.11
   0   0   0    0.00    0.00
;
_shelx_hkl_checksum     45038
_shelx_res_file
;
TITL EPR THF SOLVATE
    G:\0000_Acta_E_RC_DR\_2017_ActaCrystE\su5372_Ishelx.res
    created by SHELXL-2016/6 at 17:59:21 on 19-May-2017
CELL  1.54187  7.89560  8.96270 15.03110 102.26300 93.97000 114.21900
ZERR 2  0.00030  0.00030  0.00040  0.00700  0.00700  0.00800
LATT 1
SFAC C H N O S
UNIT 38 42 2 8 4
TEMP -180
SIZE 0.442 0.329 0.117
CONF
HTAB
BOND $H
ACTA
L.S. 10
FMAP 2
PLAN 20
EQIV $1 -X+2, -Y+2, -Z+2
HTAB O3 O2_$1
HTAB C14 O4
HTAB C14 S2
HTAB C10 O1
HTAB C9 S1
EQIV $2 -X,1-Y, 1-Z
HTAB C2 O1_$2
ACTA
HTAB O3 O2_$1
HTAB C14 O4
REM SADI C16 C17 C18 C19
WGHT    0.050800    0.691200
FVAR       0.24520   0.52667
S1    5    0.907667    0.797718    0.583954    11.00000    0.01779    0.02767 =
         0.01875    0.00898    0.00495    0.00755
S2    5    1.234882    0.848817    0.718150    11.00000    0.01768    0.03262 =
         0.02576    0.00938    0.00239    0.00713
O1    4    0.549486    0.576988    0.728471    11.00000    0.02067    0.03233 =
         0.02597    0.01270    0.00737    0.00618
O2    4    0.915975    0.929451    0.888606    11.00000    0.03397    0.02697 =
         0.01932    0.00591    0.00139    0.01551
O3    4    1.024754    0.802755    0.976057    11.00000    0.03808    0.03004 =
         0.01917    0.00608   -0.00008    0.01798
H3O   2    1.039996    0.892310    1.024154    11.00000    0.05741
O4    4    0.653309    0.429321    0.930617    11.00000    0.05374    0.05447 =
         0.03528    0.01815    0.00283   -0.00336
N1    3    0.868895    0.691556    0.730694    11.00000    0.01936    0.02136 =
         0.01659    0.00569    0.00365    0.00713
C1    1    0.011654    0.793272    0.233832    11.00000    0.02626    0.02932 =
         0.02163    0.00657    0.00182    0.01309
AFIX  43
H1    2   -0.051735    0.810846    0.183855    11.00000   -1.20000
AFIX   0
C2    1   -0.086864    0.665517    0.274805    11.00000    0.01795    0.02749 =
         0.02530    0.00340    0.00235    0.00763
AFIX  43
H2    2   -0.217761    0.595502    0.253129    11.00000   -1.20000
AFIX   0
C3    1    0.007396    0.641082    0.347543    11.00000    0.01984    0.02246 =
         0.02323    0.00657    0.00696    0.00782
AFIX  43
H3    2   -0.061146    0.555352    0.376304    11.00000   -1.20000
AFIX   0
C4    1    0.201292    0.739622    0.379771    11.00000    0.02026    0.02090 =
         0.01932    0.00313    0.00423    0.00990
C5    1    0.297658    0.869596    0.338202    11.00000    0.01858    0.02150 =
         0.02578    0.00500    0.00276    0.00699
AFIX  43
H5    2    0.428474    0.940352    0.359631    11.00000   -1.20000
AFIX   0
C6    1    0.202721    0.895131    0.266010    11.00000    0.02619    0.02344 =
         0.02531    0.00902    0.00518    0.00989
AFIX  43
H6    2    0.269248    0.983274    0.238333    11.00000   -1.20000
AFIX   0
C7    1    0.289646    0.703977    0.456441    11.00000    0.02210    0.01927 =
         0.02129    0.00600    0.00577    0.00711
AFIX  43
H7    2    0.207244    0.655152    0.496164    11.00000   -1.20000
AFIX   0
C8    1    0.470467    0.729573    0.479792    11.00000    0.02116    0.01764 =
         0.02023    0.00335    0.00333    0.00656
C9    1    0.625170    0.797664    0.425666    11.00000    0.02212    0.03260 =
         0.02145    0.00996    0.00552    0.01234
AFIX 137
H9A   2    0.569547    0.783399    0.362311    11.00000   -1.50000
H9B   2    0.702595    0.735539    0.424348    11.00000   -1.50000
H9C   2    0.704146    0.918410    0.455081    11.00000   -1.50000
AFIX   0
C10   1    0.512100    0.683134    0.562476    11.00000    0.01923    0.01912 =
         0.02059    0.00466    0.00525    0.00593
AFIX  43
H10   2    0.405767    0.630379    0.589848    11.00000   -1.20000
AFIX   0
C11   1    0.677415    0.702668    0.606901    11.00000    0.02027    0.01894 =
         0.01909    0.00471    0.00585    0.00622
C12   1    0.682482    0.647981    0.692925    11.00000    0.02130    0.02028 =
         0.01839    0.00349    0.00316    0.00730
C13   1    1.006895    0.776308    0.685381    11.00000    0.02300    0.02014 =
         0.01694    0.00376    0.00420    0.00846
C14   1    0.911976    0.661063    0.818908    11.00000    0.02351    0.02401 =
         0.01922    0.00864    0.00386    0.00991
AFIX  23
H14A  2    1.023556    0.636832    0.819487    11.00000   -1.20000
H14B  2    0.804135    0.560647    0.826837    11.00000   -1.20000
AFIX   0
C15   1    0.951078    0.812757    0.897715    11.00000    0.01954    0.02550 =
         0.01921    0.00862    0.00416    0.00800
C16   1    0.512524    0.265910    0.887456    11.00000    0.04988    0.05901 =
         0.04089    0.00250    0.00855    0.00035
PART 1
AFIX  23
H23A  2    0.567974    0.194312    0.854014    21.00000   -1.20000
H23B  2    0.417894    0.270682    0.842774    21.00000   -1.20000
PART 2
AFIX  23
H23C  2    0.549421    0.216468    0.831071   -21.00000   -1.20000
H23D  2    0.392714    0.271243    0.869063   -21.00000   -1.20000
PART 1
AFIX   0
C17A  1    0.421655    0.194276    0.964400    21.00000    0.02972    0.02847 =
         0.04815    0.01233    0.01172    0.01216
AFIX  23
H17A  2    0.310396    0.216499    0.973800    21.00000   -1.20000
H17B  2    0.382241    0.070510    0.950344    21.00000   -1.20000
PART 2
AFIX   0
C17B  1    0.487662    0.163349    0.949619   -21.00000    0.06169    0.03419 =
         0.05395    0.01358   -0.01193   -0.00581
AFIX  23
H17C  2    0.552732    0.089741    0.934860   -21.00000   -1.20000
H17D  2    0.351948    0.090610    0.946041   -21.00000   -1.20000
PART 0
AFIX   0
C18   1    0.574360    0.287000    1.047313    11.00000    0.04345    0.05151 =
         0.04288    0.01951    0.00874    0.01578
PART 1
AFIX  23
H18A  2    0.630209    0.212733    1.062407    21.00000   -1.20000
H18B  2    0.524111    0.325978    1.101486    21.00000   -1.20000
PART 2
AFIX  23
H18C  2    0.479995    0.315917    1.077251   -21.00000   -1.20000
H18D  2    0.632966    0.241116    1.087953   -21.00000   -1.20000
PART 0
AFIX   0
C19   1    0.718990    0.435481    1.022007    11.00000    0.04229    0.03865 =
         0.04379    0.01583   -0.00519    0.01249
AFIX  23
H19A  2    0.736439    0.542873    1.065185    11.00000   -1.20000
H19B  2    0.841615    0.429460    1.025572    11.00000   -1.20000
AFIX   0
HKLF 4
REM  EPR THF SOLVATE
REM R1 =  0.0364 for    3184 Fo > 4sig(Fo)  and  0.0377 for all    3342 data
REM    250 parameters refined using      0 restraints
END
WGHT      0.0508      0.6924
REM Instructions for potential hydrogen bonds
HTAB O3 O2_$1
HTAB C14 O4
REM Highest difference peak  0.536,  deepest hole -0.413,  1-sigma level  0.053
Q1    1   0.7383  0.3783  0.9295  11.00000  0.05    0.54
Q2    1   0.5758  0.2048  0.9030  11.00000  0.05    0.35
Q3    1   0.9393  0.7297  0.6158  11.00000  0.05    0.33
Q4    1   0.8904  0.7489  0.9728  11.00000  0.05    0.32
Q5    1   0.9294  0.7113  0.5328  11.00000  0.05    0.30
Q6    1   1.2218  0.9267  0.7693  11.00000  0.05    0.30
Q7    1   0.6758  0.6623  0.6446  11.00000  0.05    0.28
Q8    1   0.5424  0.7688  0.4524  11.00000  0.05    0.27
Q9    1   0.2456  0.6945  0.4066  11.00000  0.05    0.25
Q10   1   0.9008  0.8821  0.6357  11.00000  0.05    0.25
Q11   1   0.9508  0.7400  0.8590  11.00000  0.05    0.25
Q12   1   0.9382  0.7288  0.7090  11.00000  0.05    0.25
Q13   1   1.2902  0.9027  0.6723  11.00000  0.05    0.24
Q14   1   1.1057  0.7798  0.6866  11.00000  0.05    0.24
Q15   1   0.2560  0.7933  0.3552  11.00000  0.05    0.23
Q16   1   0.6218  0.7446  0.5966  11.00000  0.05    0.23
Q17   1   1.2572  0.7709  0.7550  11.00000  0.05    0.23
Q18   1   0.3566  0.6618  0.4492  11.00000  0.05    0.23
Q19   1   1.0047  0.8539  0.5429  11.00000  0.05    0.23
Q20   1   0.9857  0.9366  0.5878  11.00000  0.05    0.22
;
_shelx_res_checksum     78002
data_global
_journal_date_recd_electronic     2017-05-19
_journal_date_accepted     2017-05-30
_journal_name_full     'Acta Crystallographica, Section E'
_journal_year     2017
_journal_volume     73
_journal_issue      7
_journal_page_first     941
_journal_page_last     944
_journal_paper_category     GO
_journal_paper_doi     10.1107/S2056989017007976
_journal_coeditor_code     SU5372
_publ_contact_author_name     'Etsuo Yonemochi'
_publ_contact_author_address
;
School of Pharmacy and Pharmaceutical Sciences,
Hoshi University, 2-4-41, Ebara, Shinagawa,
Tokyo 145-8501, Japan
;
_publ_contact_author_email     'e-yonemochi@hoshi.ac.jp'
_publ_contact_author_fax     '+81 03 5498 5048'
_publ_contact_author_phone     '+81 03 5498 5048'
_publ_section_title
;
Epalrestat tetrahydrofuran monosolvate: crystal structure and phase transition
;
_publ_section_title_footnote     .
loop_
    _publ_author_name
    _publ_author_footnote
    _publ_author_address
    'Umeda, Daiki' .
;
School of Pharmacy and Pharmaceutical Sciences,
Hoshi University, 2-4-41, Ebara,
Shinagawa, Tokyo 145-8501, Japan
;
    'Putra, Okky Dwichandra' .
;
School of Pharmacy and Pharmaceutical Sciences,
Hoshi University, 2-4-41, Ebara,
Shinagawa, Tokyo 145-8501, Japan
;
    'Gunji, Mihoko' .
;
School of Pharmacy and Pharmaceutical Sciences,
Hoshi University, 2-4-41, Ebara,
Shinagawa, Tokyo 145-8501, Japan
;
    'Fukuzawa, Kaori' .
;
School of Pharmacy and Pharmaceutical Sciences,
Hoshi University, 2-4-41, Ebara,
Shinagawa, Tokyo 145-8501, Japan
;
    'Yonemochi, Etsuo' .
;
School of Pharmacy and Pharmaceutical Sciences,
Hoshi University, 2-4-41, Ebara,
Shinagawa, Tokyo 145-8501, Japan
;
_publ_section_synopsis
;
Epalrestat, an important drug for diabetic neuropathy, has been reported to
exist in polymphic, solvated and co-crystal forms. Herein, we report on the
crystal structure of epalerstat tetrahydrofuran solvate which crystallizes in
the triclinic space group <i>P</i>\=1. On desolvation, epalerstat Form II
(monoclinic, <i>C</i>2/<i>c</i>) is obtained.
;
