# Supplementary material for: Epalrestat tetra­hydro­furan monosolvate: crystal structure and phase transition
Source: Acta Crystallogr E Crystallogr Commun. 2017 Jun 2;73(Pt 7):941–4. doi: 10.1107/S2056989017007976 (PMC5499264; doi:10.1107/S2056989017007976)
Supplement: Supplementary file 2 [file e-73-00941-Isup2.hkl]

data_I                                                                          
_shelx_title ' EPR THF SOLVATE'                                                 
_shelx_refln_list_code          4                                               
_shelx_F_calc_maximum      175.57                                               
_exptl_crystal_F_000       412.00                                               
_reflns_d_resolution_high  0.8301                                               
                                                                                
loop_                                                                           
 _space_group_symop_operation_xyz                                               
 'x, y, z'                                                                      
 '-x, -y, -z'                                                                   
                                                                                
_cell_length_a     7.8956                                                       
_cell_length_b     8.9627                                                       
_cell_length_c    15.0311                                                       
_cell_angle_alpha 102.263                                                       
_cell_angle_beta   93.970                                                       
_cell_angle_gamma 114.219                                                       
                                                                                
_shelx_F_squared_multiplier     1.000                                           
                                                                                
loop_                                                                           
 _refln_index_h                                                                 
 _refln_index_k                                                                 
 _refln_index_l                                                                 
 _refln_F_squared_calc                                                          
 _refln_F_squared_meas                                                          
 _refln_F_squared_sigma                                                         
 _refln_observed_status                                                         
   1   0   0        775.25        887.04         9.18 o                         
   2   0   0       1435.49       1555.80        20.00 o                         
   3   0   0        291.05        326.34         3.08 o                         
   4   0   0        585.43        645.90         7.99 o                         
   5   0   0        320.18        318.95         7.59 o                         
   6   0   0        153.47        170.78         4.27 o                         
   7   0   0        118.06        118.25         5.49 o                         
   8   0   0          5.52         10.49         1.08 o                         
  -8   1   0         62.50         59.84         2.01 o                         
  -7   1   0        382.31        352.78         7.53 o                         
  -6   1   0        898.29        858.87        17.90 o                         
  -5   1   0         97.64         97.84         1.45 o                         
  -4   1   0       1631.74       1825.30        22.65 o                         
  -3   1   0       4529.24       5404.90        82.29 o                         
  -2   1   0        647.97        623.42         5.77 o                         
  -1   1   0       1105.70       1152.53        11.27 o                         
   0   1   0         51.62         47.99         0.41 o                         
   1   1   0       1678.03       1822.01        20.02 o                         
   2   1   0       1266.13       1449.92        16.29 o                         
   3   1   0       3975.77       4454.82        74.82 o                         
   4   1   0        443.07        445.67         5.43 o                         
   5   1   0        480.43        477.93        12.14 o                         
   6   1   0          1.24          2.13         1.41 o                         
   7   1   0          0.09          2.00         2.16 o                         
   8   1   0        152.73        149.88         4.74 o                         
  -9   2   0        139.34        139.71         3.71 o                         
  -8   2   0          0.42          1.46         0.68 o                         
  -7   2   0          3.16          3.73         0.88 o                         
  -6   2   0          0.27          1.63         0.44 o                         
  -5   2   0         51.79         37.59         0.68 o                         
  -4   2   0         11.29          7.40         0.42 o                         
  -3   2   0        828.70        804.19         8.01 o                         
  -2   2   0       3353.23       3289.74        44.15 o                         
  -1   2   0       2885.83       3041.24        37.74 o                         
   0   2   0      14991.47      14565.44       297.54 o                         
   1   2   0         24.38         27.22         0.34 o                         
   2   2   0        702.44        682.43         6.97 o                         
   3   2   0        656.58        636.01        14.99 o                         
   4   2   0        404.92        400.59         9.70 o                         
   5   2   0        246.95        233.61         6.22 o                         
   6   2   0          4.43          9.94         1.35 o                         
   7   2   0         38.72         43.90         2.04 o                         
  -9   3   0          3.45          5.89         0.95 o                         
  -8   3   0         14.65         12.84         1.06 o                         
  -7   3   0        536.54        513.33        15.16 o                         
  -6   3   0        229.85        204.12         4.16 o                         
  -5   3   0         28.62         35.33         0.62 o                         
  -4   3   0       1263.46       1288.46        15.18 o                         
  -3   3   0          2.33          1.30         0.18 o                         
  -2   3   0         59.93         50.68         0.59 o                         
  -1   3   0       2250.53       2152.11        25.10 o                         
   0   3   0        459.01        381.24         3.95 o                         
   1   3   0          0.88          2.06         0.24 o                         
   2   3   0         52.77         47.81         1.26 o                         
   3   3   0        173.14        154.52         5.76 o                         
   4   3   0          2.56          3.89         1.16 o                         
   5   3   0        428.91        423.89        13.22 o                         
   6   3   0        291.07        306.69        14.55 o                         
   7   3   0          5.67          6.97         0.88 o                         
  -9   4   0         22.47         22.39         6.57 o                         
  -8   4   0          0.40          0.32         0.68 o                         
  -7   4   0         23.46         19.93         1.11 o                         
  -6   4   0        140.62        133.74         2.84 o                         
  -5   4   0         74.01         78.59         1.48 o                         
  -4   4   0        171.66        189.60         2.54 o                         
  -3   4   0        537.83        507.84         5.14 o                         
  -2   4   0       1249.98       1413.01        15.65 o                         
  -1   4   0         83.77         92.33         1.68 o                         
   0   4   0         74.14         66.98         1.37 o                         
   1   4   0        273.34        269.79         2.98 o                         
   2   4   0        271.56        286.38         6.56 o                         
   3   4   0        184.57        173.71         4.74 o                         
   4   4   0        251.84        270.29        12.47 o                         
   5   4   0         10.09         11.58         1.28 o                         
   6   4   0          6.45          8.35         1.17 o                         
  -9   5   0        109.71        121.08         4.82 o                         
  -8   5   0         15.24         14.98         1.30 o                         
  -7   5   0        124.33        111.38        11.89 o                         
  -6   5   0          0.67          2.02         0.64 o                         
  -5   5   0        739.75        782.10        16.01 o                         
  -4   5   0         34.54         29.45         0.69 o                         
  -3   5   0         81.04         82.58         1.15 o                         
  -2   5   0       1072.63       1030.11        16.78 o                         
  -1   5   0        705.16        656.00         7.75 o                         
   0   5   0        136.46        125.86         1.53 o                         
   1   5   0        240.56        208.36         3.66 o                         
   2   5   0        229.98        220.82        13.31 o                         
   3   5   0        606.27        591.01        38.50 o                         
   4   5   0          5.02          7.57         1.23 o                         
   5   5   0          2.70          2.90         0.76 o                         
  -9   6   0        119.56         75.53        24.70 o                         
  -8   6   0         24.57         35.64         5.49 o                         
  -7   6   0        359.94        330.51         7.24 o                         
  -6   6   0        127.26        109.97         7.82 o                         
  -5   6   0         22.91         21.52         1.09 o                         
  -4   6   0        113.39         97.32         9.65 o                         
  -3   6   0         81.43         87.88         2.91 o                         
  -2   6   0          0.05          1.47         1.25 o                         
  -1   6   0       1745.27       1710.39        48.45 o                         
   0   6   0        106.96         93.28         3.52 o                         
   1   6   0        133.89        117.13         4.82 o                         
   2   6   0         34.45         31.93         2.00 o                         
   3   6   0          0.30          1.33         1.50 o                         
   4   6   0          9.07         11.48         1.33 o                         
  -9   7   0         92.24        112.27         3.99 o                         
  -8   7   0        120.40         97.24         2.87 o                         
  -7   7   0         24.67         18.30         1.37 o                         
  -6   7   0          1.86          0.67         1.16 o                         
  -5   7   0          2.10          3.10         1.13 o                         
  -4   7   0        399.31        403.29        11.73 o                         
  -3   7   0          0.29          0.93         0.76 o                         
  -2   7   0        348.92        344.61         8.81 o                         
  -1   7   0        432.04        394.33        12.14 o                         
   0   7   0          0.01          0.83         1.66 o                         
   2   7   0        814.61        618.72        26.11 o                         
   3   7   0        407.99        326.16        11.64 o                         
  -8   8   0        178.53        146.90         5.07 o                         
  -7   8   0        270.64        285.55         8.16 o                         
  -6   8   0        169.21        162.16         5.21 o                         
  -5   8   0         40.33         34.30         3.58 o                         
  -4   8   0         22.32         25.67         1.70 o                         
  -3   8   0         40.97         46.67         2.49 o                         
  -2   8   0        380.32        381.88        21.12 o                         
  -1   8   0        604.63        591.77        24.95 o                         
  -7   9   0         89.81         80.24         3.99 o                         
  -6   9   0         19.84         21.66         1.84 o                         
  -5   9   0        102.62        107.78         4.20 o                         
  -4   9   0         15.08         23.85         2.06 o                         
  -3   9   0         10.41          7.54         1.48 o                         
  -2   9   0          6.30          6.85         1.16 o                         
  -6  10   0          3.15          4.44         1.19 o                         
  -5  10   0          3.36          3.91         1.11 o                         
  -4  10   0        260.26        246.58        13.47 o                         
  -3  10   0         53.94         46.57         3.66 o                         
   3 -10   1         16.58         16.73         1.16 o                         
   4 -10   1        119.39        132.24         4.35 o                         
   5 -10   1         43.90         41.35         2.06 o                         
   6 -10   1         62.04         63.04         2.93 o                         
   2  -9   1        225.02        203.84         6.17 o                         
   3  -9   1        180.06        185.32         5.39 o                         
   4  -9   1        240.10        228.62        10.15 o                         
   5  -9   1         70.72         84.77         3.68 o                         
   6  -9   1          3.45          4.80         1.32 o                         
   7  -9   1          1.42          1.36         0.92 o                         
   8  -9   1          0.42          0.67         0.83 o                         
   1  -8   1         15.13         15.96         1.20 o                         
   2  -8   1          6.77          6.29         1.04 o                         
   3  -8   1          2.82          3.63         0.99 o                         
   4  -8   1         58.24         66.93         4.57 o                         
   5  -8   1         94.06         89.30         5.16 o                         
   6  -8   1        128.97        141.16         4.41 o                         
   7  -8   1        148.04        135.81         4.43 o                         
   8  -8   1          0.27          0.61         0.45 o                         
  -3  -7   1          4.61          4.66         0.83 o                         
  -2  -7   1         88.10         65.86         2.99 o                         
   1  -7   1         57.35         50.71         1.92 o                         
   2  -7   1         13.96         11.43         1.16 o                         
   3  -7   1        243.13        224.43        12.22 o                         
   4  -7   1         22.46         23.09         1.81 o                         
   5  -7   1         55.92         65.26         2.53 o                         
   6  -7   1         11.24         10.80         1.23 o                         
   7  -7   1        381.45        367.69         8.12 o                         
   8  -7   1          0.61          3.64         0.76 o                         
   9  -7   1         21.31         16.19         1.25 o                         
  -4  -6   1        141.54        135.52         3.81 o                         
  -3  -6   1         57.58         54.89         2.31 o                         
  -2  -6   1        207.89        197.76         7.15 o                         
  -1  -6   1         11.57         14.14         1.66 o                         
   0  -6   1         49.71         45.39         2.15 o                         
   1  -6   1        149.11        143.83         3.95 o                         
   2  -6   1          0.02          0.83         0.59 o                         
   3  -6   1        102.57         92.57         2.70 o                         
   4  -6   1        615.76        586.59        14.76 o                         
   5  -6   1         86.66         86.73         2.96 o                         
   6  -6   1         87.08        111.34         4.18 o                         
   7  -6   1          0.75          2.32         1.25 o                         
   8  -6   1        321.23        319.63        18.05 o                         
   9  -6   1          0.25          1.10         0.55 o                         
  -5  -5   1         29.89         30.14         1.60 o                         
  -4  -5   1        179.09        190.65         9.15 o                         
  -3  -5   1        340.85        336.49         9.57 o                         
  -2  -5   1         63.09         60.53         2.83 o                         
  -1  -5   1         57.92         57.65         1.39 o                         
   0  -5   1         27.60         15.47         0.46 o                         
   1  -5   1         11.60          6.65         0.26 o                         
   2  -5   1        658.09        654.50        12.08 o                         
   3  -5   1        101.57        101.22         1.31 o                         
   4  -5   1         50.37         58.07         0.99 o                         
   5  -5   1        125.19        123.25         4.97 o                         
   6  -5   1        691.20        573.57        14.80 o                         
   7  -5   1        649.77        598.19        20.33 o                         
   8  -5   1         83.28         80.86         4.46 o                         
   9  -5   1         67.49         56.05         6.74 o                         
  -6  -4   1        305.02        333.97        14.80 o                         
  -5  -4   1         46.53         40.78         2.91 o                         
  -4  -4   1        592.35        609.66        16.26 o                         
  -3  -4   1         88.78         88.17         3.24 o                         
  -2  -4   1          1.01          1.09         0.48 o                         
  -1  -4   1        430.06        403.52         4.55 o                         
   0  -4   1        256.62        244.06         2.97 o                         
   1  -4   1         48.70         58.51         0.94 o                         
   2  -4   1          6.14          9.44         0.23 o                         
   3  -4   1       2131.22       2194.88        32.24 o                         
   4  -4   1        296.69        236.28         3.11 o                         
   5  -4   1         53.37         58.70         1.08 o                         
   6  -4   1         82.87         86.90         2.33 o                         
   7  -4   1        225.65        206.48         4.60 o                         
   8  -4   1         11.84          9.94         0.90 o                         
   9  -4   1        222.51        203.83        15.22 o                         
  -7  -3   1         11.60         13.54         1.40 o                         
  -6  -3   1        244.55        270.72         8.23 o                         
  -5  -3   1          0.36          0.67         0.89 o                         
  -4  -3   1        400.62        366.02        10.15 o                         
  -3  -3   1       2558.26       2557.89        74.89 o                         
  -2  -3   1        400.50        381.88         4.67 o                         
  -1  -3   1        258.00        256.28         2.67 o                         
   0  -3   1        186.38        174.11         2.32 o                         
   1  -3   1       1626.87       1608.10        18.71 o                         
   2  -3   1        404.50        351.10         3.22 o                         
   3  -3   1        439.95        459.64         4.54 o                         
   4  -3   1          2.01          5.79         0.22 o                         
   5  -3   1         13.32          9.65         0.40 o                         
   6  -3   1        725.31        711.14        14.63 o                         
   7  -3   1        214.40        185.35         4.22 o                         
   8  -3   1          0.75          1.29         0.86 o                         
   9  -3   1         83.36         97.11         9.06 o                         
  -7  -2   1        547.58        561.57        14.93 o                         
  -6  -2   1        111.09        105.88         3.88 o                         
  -5  -2   1         27.08         28.18         1.75 o                         
  -4  -2   1         45.18         45.18         1.63 o                         
  -3  -2   1         50.84         63.98         1.17 o                         
  -2  -2   1        676.83        643.66         6.18 o                         
  -1  -2   1        287.76        286.87         2.41 o                         
   0  -2   1       2257.27       2253.05        29.23 o                         
   1  -2   1       4780.58       4933.05        68.28 o                         
   2  -2   1       1099.20       1047.80        11.11 o                         
   3  -2   1          3.49          3.25         0.17 o                         
   4  -2   1        246.11        306.02         3.11 o                         
   5  -2   1        481.68        457.98         5.65 o                         
   6  -2   1        909.71        866.44        18.27 o                         
   7  -2   1        199.72        211.88         6.32 o                         
   8  -2   1        169.42        184.53         4.87 o                         
   9  -2   1         22.67         23.12         1.83 o                         
  -8  -1   1          0.79         -0.09         0.64 o                         
  -7  -1   1         83.69         89.43         3.10 o                         
  -6  -1   1        130.09        115.82         3.93 o                         
  -5  -1   1        364.33        351.93         8.63 o                         
  -4  -1   1        751.64        674.75        10.73 o                         
  -3  -1   1        458.86        428.82         4.20 o                         
  -2  -1   1       1347.49       1390.78        14.86 o                         
  -1  -1   1       1032.54       1011.38         9.88 o                         
   0  -1   1       1136.52       1332.64        13.35 o                         
   1  -1   1       1443.63       1436.57        14.74 o                         
   2  -1   1        150.13        163.36         1.42 o                         
   3  -1   1       2266.67       2399.99        30.47 o                         
   4  -1   1        573.14        666.65         8.08 o                         
   5  -1   1          1.17          1.15         0.37 o                         
   6  -1   1        103.32        107.81         4.87 o                         
   7  -1   1          2.63          2.55         0.70 o                         
   8  -1   1         31.95         22.91         1.26 o                         
  -8   0   1         21.70         25.69         1.60 o                         
  -7   0   1        445.27        450.90        11.81 o                         
  -6   0   1        249.40        236.58         6.68 o                         
  -5   0   1         35.47         31.40         0.97 o                         
  -4   0   1        268.91        270.67         3.48 o                         
  -3   0   1       2339.70       2397.39        30.50 o                         
  -2   0   1       1626.00       1775.86        20.82 o                         
  -1   0   1       1779.40       1922.57        22.04 o                         
   0   0   1        307.12        360.36         3.14 o                         
   1   0   1       1338.90       1405.14        16.15 o                         
   2   0   1        121.72        119.28         1.31 o                         
   3   0   1        502.28        529.47         6.22 o                         
   4   0   1        220.88        252.65         3.46 o                         
   5   0   1        447.47        425.69         7.39 o                         
   6   0   1        319.47        299.04        14.51 o                         
   7   0   1         87.88         75.50         4.49 o                         
   8   0   1          0.54          1.22         1.00 o                         
  -8   1   1         24.06         19.15         0.97 o                         
  -7   1   1        157.89        155.65         3.47 o                         
  -6   1   1        569.01        556.57        11.20 o                         
  -5   1   1        341.17        363.96         4.44 o                         
  -4   1   1         66.73         80.92         1.36 o                         
  -3   1   1        436.95        376.80         3.84 o                         
  -2   1   1       4407.61       4516.92        61.54 o                         
  -1   1   1        953.36        986.04         9.41 o                         
   0   1   1       1488.47       1492.73        15.48 o                         
   1   1   1        193.55        194.87         3.13 o                         
   2   1   1         68.44         56.54         1.23 o                         
   3   1   1        395.54        391.72         4.59 o                         
   4   1   1        124.53        143.36         2.15 o                         
   5   1   1         77.46         81.53         7.48 o                         
   6   1   1        191.86        190.85         8.32 o                         
   7   1   1          0.05          0.43         0.68 o                         
   8   1   1        185.86        181.46         8.15 o                         
  -9   2   1         15.37         18.20         1.20 o                         
  -8   2   1         57.49         52.59         2.00 o                         
  -7   2   1         44.16         35.67         1.28 o                         
  -6   2   1        318.09        283.92         7.66 o                         
  -5   2   1        400.08        354.90         5.09 o                         
  -4   2   1       1321.51       1385.84        15.58 o                         
  -3   2   1        205.06        233.37         2.92 o                         
  -2   2   1       4269.14       4241.96        60.52 o                         
  -1   2   1        443.11        493.83         4.42 o                         
   0   2   1       2552.83       2520.88        30.00 o                         
   1   2   1       1756.35       1838.89        20.76 o                         
   2   2   1        304.54        281.53         3.09 o                         
   3   2   1         82.25         80.43         1.38 o                         
   4   2   1         57.21         58.94         1.59 o                         
   5   2   1        736.77        759.49        20.58 o                         
   6   2   1         54.03         60.86         5.07 o                         
   7   2   1          0.08          1.66         1.33 o                         
  -9   3   1         92.33         82.91         4.99 o                         
  -8   3   1         38.19         36.02         1.53 o                         
  -7   3   1        408.28        379.19        13.64 o                         
  -6   3   1        104.29        123.42         2.98 o                         
  -5   3   1          4.60          7.56         0.57 o                         
  -4   3   1        882.42        875.82        14.67 o                         
  -3   3   1         24.91         41.15         0.63 o                         
  -2   3   1          5.42          9.84         0.38 o                         
  -1   3   1       3091.07       3349.84        43.22 o                         
   0   3   1        387.58        387.36         4.37 o                         
   1   3   1          5.79          7.66         0.31 o                         
   2   3   1        384.30        399.58         9.09 o                         
   3   3   1          2.27          2.84         0.54 o                         
   4   3   1        441.86        407.34        20.96 o                         
   5   3   1         79.84         74.89         4.82 o                         
   6   3   1        149.29        167.29         4.92 o                         
  -9   4   1         22.03         31.60         2.16 o                         
  -8   4   1        175.24        176.13         6.65 o                         
  -7   4   1        422.05        395.68        11.80 o                         
  -6   4   1         41.84         30.03         1.01 o                         
  -5   4   1        700.71        677.46        11.53 o                         
  -4   4   1       1716.91       1684.38        22.40 o                         
  -3   4   1          5.08          5.83         0.26 o                         
  -2   4   1        542.17        560.63         5.45 o                         
  -1   4   1        711.79        668.32         7.60 o                         
   0   4   1         13.37          9.80         0.57 o                         
   1   4   1        487.35        417.12         7.60 o                         
   2   4   1        461.69        408.04        10.08 o                         
   3   4   1         59.78         59.21         2.27 o                         
   4   4   1         69.03         69.37         3.08 o                         
   5   4   1          1.87          2.30         1.16 o                         
   6   4   1        117.87        123.38         5.57 o                         
  -9   5   1         15.74         23.78         2.83 o                         
  -8   5   1         22.18         19.36         1.80 o                         
  -7   5   1          1.70          2.16         0.76 o                         
  -6   5   1        133.33        132.44         3.07 o                         
  -5   5   1        242.43        230.73         6.56 o                         
  -4   5   1        904.01        906.29        13.12 o                         
  -3   5   1        343.56        298.98         3.95 o                         
  -2   5   1        543.93        500.65        10.11 o                         
  -1   5   1       1078.13       1051.24        15.34 o                         
   0   5   1        312.91        309.30         4.64 o                         
   1   5   1          1.11          3.89         0.68 o                         
   2   5   1        776.43        688.57        25.45 o                         
   3   5   1        100.82        104.28         4.66 o                         
   4   5   1        313.71        330.15        12.14 o                         
   5   5   1          1.56          2.49         1.00 o                         
  -9   6   1         24.52         26.78         2.66 o                         
  -8   6   1        511.99        448.56        38.92 o                         
  -7   6   1        306.26        315.40         8.91 o                         
  -6   6   1          2.88          3.59         0.77 o                         
  -5   6   1         32.98         28.97         1.07 o                         
  -4   6   1        301.37        303.83        10.56 o                         
  -3   6   1          6.84          6.23         1.50 o                         
  -2   6   1         47.47         49.60         4.24 o                         
  -1   6   1        492.18        450.11        20.92 o                         
   0   6   1         90.68         83.53         3.83 o                         
   1   6   1        156.23        155.04         4.58 o                         
   2   6   1         94.09         98.13         5.16 o                         
   3   6   1         59.33         57.55         2.99 o                         
   4   6   1          1.66          1.50         0.83 o                         
  -9   7   1          0.84          0.67         0.67 o                         
  -8   7   1        357.62        348.61         9.31 o                         
  -7   7   1        193.51        164.83         4.03 o                         
  -6   7   1         81.96         79.35         3.15 o                         
  -5   7   1         40.19         34.11         2.21 o                         
  -4   7   1        364.13        386.04        13.97 o                         
  -3   7   1         52.21         60.93         5.99 o                         
  -2   7   1         15.83         15.65         1.41 o                         
  -1   7   1        226.63        200.86         8.15 o                         
   0   7   1        181.08        169.15         7.15 o                         
   1   7   1         87.94         69.02         3.16 o                         
   2   7   1        344.21        261.79        10.64 o                         
   3   7   1         29.30         24.78         1.66 o                         
  -8   8   1          4.79          3.73         0.91 o                         
  -7   8   1          0.69          0.29         0.83 o                         
  -6   8   1         19.94         17.46         1.75 o                         
  -5   8   1        455.18        464.30        12.70 o                         
  -4   8   1        277.42        271.43         7.58 o                         
  -3   8   1         94.69        105.58         3.57 o                         
  -2   8   1         11.91         13.78         2.33 o                         
  -1   8   1          0.39          0.83         1.16 o                         
   0   8   1         61.98         63.70         3.16 o                         
  -7   9   1          2.43          1.54         0.80 o                         
  -6   9   1         20.00         23.58         1.84 o                         
  -5   9   1          5.86          5.97         1.99 o                         
  -4   9   1          7.72          8.77         1.29 o                         
  -3   9   1          3.10          1.59         0.80 o                         
  -2   9   1         37.01         34.10         2.66 o                         
  -1   9   1        174.80        164.16         6.82 o                         
  -6  10   1          8.56          7.96         1.19 o                         
  -5  10   1        123.55        149.86         8.15 o                         
  -4  10   1         22.58         23.48         1.83 o                         
  -3  10   1          1.52          3.16         1.00 o                         
   3 -10   2         69.30         56.39         2.17 o                         
   4 -10   2         13.76         22.69         1.91 o                         
   5 -10   2          4.83          8.21         1.25 o                         
   6 -10   2        176.99        179.91         5.38 o                         
   2  -9   2          2.07          1.71         0.80 o                         
   3  -9   2        126.62        134.90         4.63 o                         
   4  -9   2          6.36         10.08         1.54 o                         
   5  -9   2         13.72         18.74         1.91 o                         
   6  -9   2         29.21         31.23         2.41 o                         
   7  -9   2         41.15         46.37         3.74 o                         
   8  -9   2         43.93         48.90         2.66 o                         
   1  -8   2         21.17         23.45         1.83 o                         
   2  -8   2         65.27         57.30         4.49 o                         
   3  -8   2        514.06        499.60        17.46 o                         
   4  -8   2          7.02          9.99         1.29 o                         
   5  -8   2          1.46          3.64         1.11 o                         
   6  -8   2        255.97        262.27         7.81 o                         
   7  -8   2         20.01         22.47         2.20 o                         
   8  -8   2          5.09          7.52         1.25 o                         
  -3  -7   2        131.89         99.96         3.83 o                         
   0  -7   2        129.21        116.26         5.32 o                         
   1  -7   2         12.55         11.93         2.74 o                         
   2  -7   2          0.00          0.55         1.00 o                         
   3  -7   2        407.73        410.29        11.04 o                         
   4  -7   2         16.55         15.89         2.06 o                         
   5  -7   2         27.81         36.31         2.75 o                         
   6  -7   2        144.93        131.95         9.07 o                         
   7  -7   2        252.48        243.33         9.17 o                         
   8  -7   2          8.01          3.28         1.16 o                         
   9  -7   2         35.90         49.74         1.84 o                         
  -4  -6   2         26.48         30.06         2.83 o                         
  -3  -6   2        358.96        334.44        13.80 o                         
  -2  -6   2        294.81        277.85         7.81 o                         
  -1  -6   2        144.89        122.19         3.38 o                         
   0  -6   2        202.02        201.29         4.48 o                         
   1  -6   2        112.62        107.82         2.51 o                         
   2  -6   2        342.69        327.20         5.61 o                         
   3  -6   2        889.24        895.78        18.99 o                         
   4  -6   2        426.29        447.60        13.56 o                         
   5  -6   2        103.21        102.10         3.40 o                         
   6  -6   2          1.08          0.80         0.50 o                         
   7  -6   2          0.47          2.11         0.80 o                         
   8  -6   2         13.94         11.04         2.00 o                         
   9  -6   2         78.96         79.77         8.65 o                         
  -5  -5   2         29.14         28.94         1.79 o                         
  -4  -5   2        623.19        630.24        17.66 o                         
  -3  -5   2       1102.14       1099.27        31.42 o                         
  -2  -5   2       1944.77       1867.17        53.86 o                         
  -1  -5   2       1107.59       1033.07        15.38 o                         
   0  -5   2        112.98        116.19         1.41 o                         
   1  -5   2         29.52         33.90         0.73 o                         
   2  -5   2        275.25        262.42         4.83 o                         
   3  -5   2        393.56        391.79         4.73 o                         
   4  -5   2         25.80         26.22         0.62 o                         
   5  -5   2        129.01        133.54         3.33 o                         
   6  -5   2        448.04        482.83        10.16 o                         
   7  -5   2        689.45        634.56        13.88 o                         
   8  -5   2         52.21         57.67         2.06 o                         
   9  -5   2        231.02        201.29         4.82 o                         
  -6  -4   2        591.08        646.03        17.74 o                         
  -5  -4   2         45.22         51.54         4.66 o                         
  -4  -4   2         56.57         58.15         2.59 o                         
  -3  -4   2         36.31         36.71         2.49 o                         
  -2  -4   2          3.52          2.45         0.68 o                         
  -1  -4   2        441.46        441.77         6.64 o                         
   0  -4   2       4560.63       4870.08        78.92 o                         
   1  -4   2        138.03        147.85         1.35 o                         
   2  -4   2         94.01         87.15         1.32 o                         
   3  -4   2        353.56        369.10         6.07 o                         
   4  -4   2         48.03         74.92         1.12 o                         
   5  -4   2        105.79         99.43         1.60 o                         
   6  -4   2        726.82        700.22        14.76 o                         
   7  -4   2         28.78         32.42         1.77 o                         
   8  -4   2         21.79         17.51         1.12 o                         
   9  -4   2        201.97        232.43         6.40 o                         
  -7  -3   2         59.37         56.51         2.15 o                         
  -6  -3   2        127.77        130.45         4.03 o                         
  -5  -3   2         11.76         10.43         1.52 o                         
  -4  -3   2       1401.78       1391.27        38.51 o                         
  -3  -3   2        305.51        283.89         9.48 o                         
  -2  -3   2         49.41         52.63         0.83 o                         
  -1  -3   2         65.99         69.67         0.80 o                         
   0  -3   2         86.52        108.53         1.14 o                         
   1  -3   2        123.19        132.20         1.24 o                         
   2  -3   2        388.32        432.89         4.85 o                         
   3  -3   2       2118.34       2123.74        28.22 o                         
   4  -3   2        219.90        255.21         3.23 o                         
   5  -3   2          3.61          5.07         0.55 o                         
   6  -3   2         73.25         74.38         3.64 o                         
   7  -3   2         59.59         63.56         2.06 o                         
   8  -3   2        189.70        198.48         6.96 o                         
   9  -3   2        336.15        346.01        13.06 o                         
  -7  -2   2         84.64         95.37         3.57 o                         
  -6  -2   2        105.89        122.82        10.89 o                         
  -5  -2   2        211.67        219.17         8.32 o                         
  -4  -2   2         17.62         16.02         1.75 o                         
  -3  -2   2        991.17        917.98        12.10 o                         
  -2  -2   2        361.96        400.63         4.46 o                         
  -1  -2   2       1909.21       1887.29        21.30 o                         
   0  -2   2        233.27        258.03         2.30 o                         
   1  -2   2       3831.62       3894.92        61.96 o                         
   2  -2   2       1995.79       2006.70        25.73 o                         
   3  -2   2        137.05        130.68         1.37 o                         
   4  -2   2        636.66        651.52         8.89 o                         
   5  -2   2        273.56        265.82         3.61 o                         
   6  -2   2        321.92        330.32         6.96 o                         
   7  -2   2         15.57         22.26         1.28 o                         
   8  -2   2          7.83          7.75         2.49 o                         
  -8  -1   2          6.75          5.00         0.88 o                         
  -7  -1   2        414.49        427.05        11.23 o                         
  -6  -1   2        129.24        128.58         4.06 o                         
  -5  -1   2         89.14         81.24         2.65 o                         
  -4  -1   2        152.72        140.56         2.45 o                         
  -3  -1   2        587.97        588.65         6.43 o                         
  -2  -1   2       1075.07       1124.07        12.90 o                         
  -1  -1   2       1087.52       1035.27        10.17 o                         
   0  -1   2        296.57        294.30         3.11 o                         
   1  -1   2        760.16        729.88         6.81 o                         
   2  -1   2       1638.36       1842.53        20.59 o                         
   3  -1   2        130.85        146.84         2.01 o                         
   4  -1   2        274.87        290.25         3.44 o                         
   5  -1   2         63.00         76.46         1.38 o                         
   6  -1   2        232.95        216.65         3.96 o                         
   7  -1   2         14.46         17.79         1.23 o                         
   8  -1   2        299.74        275.07        43.99 o                         
  -8   0   2          5.37          4.70         0.88 o                         
  -7   0   2         41.66         38.83         1.87 o                         
  -6   0   2        490.94        469.78        10.45 o                         
  -5   0   2        196.26        202.59         3.86 o                         
  -4   0   2        224.86        218.20         2.19 o                         
  -3   0   2        388.06        388.21         3.98 o                         
  -2   0   2       1233.25       1377.31        15.62 o                         
  -1   0   2       5640.82       5218.15        84.24 o                         
   0   0   2          0.21          3.62         0.18 o                         
   1   0   2        739.23        843.38         8.13 o                         
   2   0   2        438.83        440.73         4.85 o                         
   3   0   2        109.24         97.41         1.49 o                         
   4   0   2        152.41        160.98         2.07 o                         
   5   0   2        328.91        326.51         6.87 o                         
   6   0   2        130.93        125.45         3.92 o                         
   7   0   2         23.33         27.30         1.60 o                         
   8   0   2         48.51         45.95         5.07 o                         
  -8   1   2         30.97         42.94         1.64 o                         
  -7   1   2        142.83        148.13         4.89 o                         
  -6   1   2        234.12        239.80         4.82 o                         
  -5   1   2        111.58        134.58         1.92 o                         
  -4   1   2        592.93        642.19         6.95 o                         
  -3   1   2       1701.18       1667.40        18.84 o                         
  -2   1   2       4038.68       4106.72        54.87 o                         
  -1   1   2          3.64         11.60         0.60 o                         
   0   1   2          6.87          8.17         0.38 o                         
   1   1   2        149.06        156.57         1.32 o                         
   2   1   2       1128.24       1236.34        17.77 o                         
   3   1   2         60.96         59.43         0.88 o                         
   4   1   2        116.75        117.19         2.33 o                         
   5   1   2       1116.55       1047.26        23.56 o                         
   6   1   2        265.68        254.49         7.89 o                         
   7   1   2         27.42         33.27         1.68 o                         
  -9   2   2          6.58          3.03         0.59 o                         
  -8   2   2         49.92         53.40         2.31 o                         
  -7   2   2         79.69         77.51         1.98 o                         
  -6   2   2        437.39        393.48         7.89 o                         
  -5   2   2        690.87        750.60         8.64 o                         
  -4   2   2        296.12        299.48         2.86 o                         
  -3   2   2        194.29        162.63         1.48 o                         
  -2   2   2          0.66         10.10         0.51 o                         
  -1   2   2      30825.24      30217.49       755.71 o                         
   0   2   2        482.37        557.38         6.29 o                         
   1   2   2       1308.05       1336.88        14.38 o                         
   2   2   2        736.83        693.27        10.88 o                         
   3   2   2         86.75         61.14         1.18 o                         
   4   2   2          9.06         15.79         1.19 o                         
   6   2   2          0.76          0.21         0.64 o                         
   7   2   2         84.07         94.30         4.32 o                         
  -9   3   2         93.73        101.73         7.65 o                         
  -8   3   2          0.42          0.28         0.52 o                         
  -7   3   2        144.58        122.67         5.90 o                         
  -6   3   2          0.13          2.06         0.45 o                         
  -5   3   2       1533.51       1512.82        19.11 o                         
  -4   3   2       1428.96       1450.63        18.67 o                         
  -3   3   2         59.39         63.09         0.76 o                         
  -2   3   2         93.78        102.81         0.90 o                         
  -1   3   2       3930.33       4153.02        56.45 o                         
   0   3   2        479.73        442.36         4.06 o                         
   1   3   2       1301.55       1295.68        21.85 o                         
   2   3   2       3466.59       3731.00        85.13 o                         
   3   3   2        102.05         99.94         2.69 o                         
   4   3   2        538.30        566.62        15.48 o                         
   5   3   2        413.52        400.58        10.91 o                         
   6   3   2         43.06         35.83         1.75 o                         
  -9   4   2          9.46          9.98         1.33 o                         
  -8   4   2        208.34        189.44         7.15 o                         
  -7   4   2        454.38        396.32        42.66 o                         
  -6   4   2         75.00         76.42         2.13 o                         
  -5   4   2          5.18         10.61         1.56 o                         
  -4   4   2        189.96        185.40         2.25 o                         
  -3   4   2        212.92        210.65         2.35 o                         
  -2   4   2       2696.91       2728.57        39.25 o                         
  -1   4   2       2802.63       3031.04        47.99 o                         
   0   4   2        114.26        125.14         1.46 o                         
   1   4   2         10.01         12.90         0.47 o                         
   2   4   2         71.99         75.42         1.92 o                         
   3   4   2         37.68         35.63         1.55 o                         
   4   4   2        182.49        183.49         5.49 o                         
   5   4   2         75.54         83.61         4.07 o                         
   6   4   2         35.97         35.93         2.00 o                         
  -9   5   2          4.76          5.82         1.83 o                         
  -8   5   2        244.02        243.66         9.98 o                         
  -7   5   2        189.61        164.32         3.81 o                         
  -6   5   2          4.19          3.81         0.92 o                         
  -5   5   2        705.82        627.58        16.16 o                         
  -4   5   2        105.20        103.81         2.91 o                         
  -3   5   2        149.47        143.62         2.43 o                         
  -2   5   2         22.46         17.47         0.90 o                         
  -1   5   2        246.91        288.99         6.89 o                         
   0   5   2         37.15         38.40         0.97 o                         
   1   5   2        764.56        703.77        18.70 o                         
   2   5   2        245.44        245.36         7.15 o                         
   3   5   2         49.03         46.40         2.83 o                         
   4   5   2        353.10        344.62        12.81 o                         
   5   5   2         79.76         79.83         3.49 o                         
  -9   6   2          3.28          3.99         1.66 o                         
  -8   6   2         91.74         86.98        18.71 o                         
  -7   6   2          5.60         10.25         0.89 o                         
  -6   6   2          9.93          9.11         0.85 o                         
  -5   6   2          2.55          3.66         0.62 o                         
  -4   6   2        147.39        127.15         4.49 o                         
  -3   6   2         34.45         35.47         1.84 o                         
  -2   6   2        220.39        213.56         5.39 o                         
  -1   6   2         12.97         10.00         1.02 o                         
   0   6   2         65.40         62.90         2.79 o                         
   1   6   2          3.93          3.42         0.82 o                         
   2   6   2         34.44         33.93         2.33 o                         
   3   6   2        113.44        118.09         5.99 o                         
   4   6   2          1.72          1.50         1.33 o                         
  -9   7   2         24.95         27.11         1.50 o                         
  -8   7   2        207.00        193.36         8.25 o                         
  -7   7   2          9.34         11.49         1.11 o                         
  -6   7   2        284.73        297.89         8.52 o                         
  -5   7   2          1.67          3.16         1.50 o                         
  -4   7   2         14.22         17.73         1.47 o                         
  -3   7   2          9.72         11.53         1.48 o                         
  -2   7   2          1.86          2.05         0.88 o                         
  -1   7   2         79.44         80.83         5.65 o                         
   0   7   2          9.28          9.15         1.66 o                         
   1   7   2          7.76          7.05         2.25 o                         
   2   7   2          0.08          0.33         0.67 o                         
   3   7   2          2.73          2.83         0.83 o                         
  -8   8   2          4.16          4.66         0.99 o                         
  -7   8   2        100.79         90.59         3.52 o                         
  -6   8   2          1.53          2.10         1.47 o                         
  -5   8   2         52.09         52.06         3.24 o                         
  -4   8   2          0.14          0.58         0.88 o                         
  -3   8   2        223.35        220.50         6.34 o                         
  -2   8   2         28.66         25.46         1.51 o                         
  -1   8   2          1.44          0.83         1.00 o                         
   0   8   2        103.69        105.45         5.32 o                         
  -7   9   2          4.37          6.19         1.04 o                         
  -6   9   2         29.58         23.64         1.72 o                         
  -5   9   2         54.21         55.50         3.67 o                         
  -4   9   2         10.82         10.41         1.29 o                         
  -3   9   2         49.48         41.01         2.64 o                         
  -2   9   2        168.73        195.10         7.65 o                         
  -1   9   2          1.33          2.33         0.83 o                         
  -5  10   2         15.99         12.32         1.41 o                         
  -4  10   2          2.07          3.22         0.76 o                         
  -3  10   2          7.25         10.98         1.33 o                         
   2 -10   3         65.62         54.55         3.66 o                         
   3 -10   3        113.57        104.43        13.39 o                         
   4 -10   3        278.67        264.04        14.72 o                         
   5 -10   3          1.96          0.28         1.23 o                         
   6 -10   3        252.40        274.37         7.69 o                         
   1  -9   3         83.09         78.67         3.66 o                         
   2  -9   3          0.04          0.67         1.00 o                         
   3  -9   3          3.64          2.21         0.99 o                         
   4  -9   3         24.81         27.25         3.33 o                         
   5  -9   3         18.95         23.02         1.83 o                         
   6  -9   3        285.12        287.18         8.48 o                         
   7  -9   3        512.22        452.40        20.87 o                         
   1  -8   3         23.77         23.95         2.00 o                         
   2  -8   3         26.56         23.22         2.23 o                         
   3  -8   3        865.53        906.44        25.11 o                         
   4  -8   3        218.99        202.04         7.57 o                         
   5  -8   3         28.21         26.12         3.66 o                         
   6  -8   3         46.19         47.30         8.23 o                         
   7  -8   3         68.31         68.18         2.82 o                         
   8  -8   3        100.46        101.46         5.32 o                         
  -3  -7   3        345.94        335.14        13.64 o                         
  -2  -7   3        147.57        137.05         6.82 o                         
  -1  -7   3         50.42         41.91         3.33 o                         
   0  -7   3        177.08        158.01         5.99 o                         
   1  -7   3          3.20          3.63         0.82 o                         
   2  -7   3        392.15        373.72         9.58 o                         
   3  -7   3        330.76        305.45        21.46 o                         
   4  -7   3         14.39         18.90         1.41 o                         
   5  -7   3        337.34        323.39         9.28 o                         
   6  -7   3        715.06        709.22        33.08 o                         
   7  -7   3        269.24        242.97        11.89 o                         
   8  -7   3         67.90         58.90         2.76 o                         
  -4  -6   3         12.84         10.90         1.66 o                         
  -3  -6   3          0.13          1.50         0.74 o                         
  -2  -6   3         88.01         75.74         3.99 o                         
  -1  -6   3        430.63        421.46        18.30 o                         
   0  -6   3        856.41        830.03        22.16 o                         
   1  -6   3        665.27        655.57        10.84 o                         
   2  -6   3         10.89          4.89         0.57 o                         
   3  -6   3         65.30         60.55         1.69 o                         
   4  -6   3         10.42         15.02         0.86 o                         
   5  -6   3        932.77        950.71        17.88 o                         
   6  -6   3        339.18        282.28         5.14 o                         
   7  -6   3         44.05         62.14         2.21 o                         
   8  -6   3        108.14        108.71         5.98 o                         
   9  -6   3          5.64          7.46         1.23 o                         
  -5  -5   3         68.28         63.87         3.99 o                         
  -4  -5   3        340.86        346.99         9.82 o                         
  -3  -5   3        191.36        189.27         5.63 o                         
  -2  -5   3        300.49        291.91         7.90 o                         
  -1  -5   3        187.16        170.63         2.57 o                         
   0  -5   3        253.81        248.14         2.85 o                         
   1  -5   3        134.42        128.16         2.44 o                         
   2  -5   3        850.94        783.96        12.10 o                         
   3  -5   3         17.69         14.95         0.56 o                         
   4  -5   3         74.08         87.34         1.61 o                         
   5  -5   3        215.83        205.12         3.59 o                         
   6  -5   3        104.39        109.60         4.11 o                         
   7  -5   3        121.40        131.44         3.32 o                         
   8  -5   3        159.33        167.15         4.39 o                         
   9  -5   3        320.10        329.75        10.53 o                         
  -6  -4   3         11.15         10.19         1.20 o                         
  -5  -4   3         88.14         95.30         3.16 o                         
  -4  -4   3        107.26        116.15         4.07 o                         
  -3  -4   3        224.24        211.20         5.38 o                         
  -2  -4   3         18.95         28.67         0.71 o                         
  -1  -4   3       1966.93       1917.13        26.09 o                         
   0  -4   3         89.57         85.68         1.40 o                         
   1  -4   3        146.43        133.01         1.21 o                         
   2  -4   3         22.52         27.11         0.63 o                         
   3  -4   3       1199.65       1189.49        15.89 o                         
   4  -4   3         51.76         40.84         0.72 o                         
   5  -4   3        617.82        642.49        14.29 o                         
   6  -4   3         66.11         61.27         4.73 o                         
   7  -4   3        210.16        203.17         4.57 o                         
   8  -4   3         22.18         22.49         1.15 o                         
   9  -4   3        172.22        193.03        17.63 o                         
  -7  -3   3        194.40        191.74         6.13 o                         
  -6  -3   3         23.52         25.23         1.68 o                         
  -5  -3   3          4.02          6.24         1.41 o                         
  -4  -3   3         79.68         75.64         2.66 o                         
  -3  -3   3        166.96        159.26         4.18 o                         
  -2  -3   3        976.12       1016.41        14.37 o                         
  -1  -3   3         24.31         35.69         0.46 o                         
   0  -3   3       2019.11       2073.50        24.21 o                         
   1  -3   3          6.49          5.19         0.39 o                         
   2  -3   3        248.97        222.61         2.69 o                         
   3  -3   3         22.88         24.73         0.72 o                         
   4  -3   3        502.32        526.23         6.08 o                         
   5  -3   3        172.49        169.93         3.79 o                         
   6  -3   3        471.35        446.04         9.22 o                         
   7  -3   3         92.74         89.71         2.43 o                         
   8  -3   3        103.91        130.67         3.29 o                         
   9  -3   3         41.69         35.57         4.24 o                         
  -7  -2   3         11.01         18.85         1.84 o                         
  -6  -2   3         63.81         65.85         2.44 o                         
  -5  -2   3        763.18        774.54        19.99 o                         
  -4  -2   3        203.77        181.83         5.41 o                         
  -3  -2   3         54.61         75.55         0.98 o                         
  -2  -2   3         40.07         50.28         0.88 o                         
  -1  -2   3        273.30        266.91         2.25 o                         
   0  -2   3        332.36        288.36         3.10 o                         
   1  -2   3          2.71          5.47         0.26 o                         
   2  -2   3       2118.12       2264.40        28.21 o                         
   3  -2   3          2.25          5.56         0.23 o                         
   4  -2   3        410.86        401.08         4.47 o                         
   5  -2   3        285.25        296.25         6.95 o                         
   6  -2   3         12.26          9.16         0.88 o                         
   7  -2   3          0.94          2.04         0.66 o                         
   8  -2   3        376.18        342.80         8.94 o                         
  -8  -1   3         98.00        104.52         3.50 o                         
  -7  -1   3        397.21        404.32        11.11 o                         
  -6  -1   3          3.18          4.42         0.92 o                         
  -5  -1   3        172.79        172.43         3.46 o                         
  -4  -1   3         14.84         13.17         0.61 o                         
  -3  -1   3         56.61         68.17         1.12 o                         
  -2  -1   3       4998.20       5217.04        84.15 o                         
  -1  -1   3       6046.19       5766.17       100.48 o                         
   0  -1   3         34.18         38.39         0.69 o                         
   1  -1   3        561.87        568.92         5.30 o                         
   2  -1   3         29.59         29.28         0.38 o                         
   3  -1   3         11.10         16.93         0.26 o                         
   4  -1   3         81.66         67.43         1.01 o                         
   5  -1   3       1507.21       1531.15        29.64 o                         
   6  -1   3        333.91        304.22         8.14 o                         
   7  -1   3          6.89          8.01         0.87 o                         
   8  -1   3          6.17          6.32         2.49 o                         
  -8   0   3        344.79        359.46         9.70 o                         
  -7   0   3          8.97         13.05         1.20 o                         
  -6   0   3         41.67         42.33         2.25 o                         
  -5   0   3       1004.07       1007.64        20.66 o                         
  -4   0   3       2394.51       2584.33        37.01 o                         
  -3   0   3        667.23        678.92         7.14 o                         
  -2   0   3        338.32        350.92         6.01 o                         
  -1   0   3       2189.28       2276.55        28.67 o                         
   0   0   3       4735.88       5029.51        75.24 o                         
   1   0   3        507.30        624.21         6.62 o                         
   2   0   3       3037.20       3366.40        49.24 o                         
   3   0   3        501.15        611.97         7.62 o                         
   4   0   3        169.37        191.28         2.50 o                         
   5   0   3          0.51          3.58         1.01 o                         
   6   0   3          1.29          3.40         0.59 o                         
   7   0   3        334.42        340.43         9.79 o                         
   8   0   3        364.08        363.75        13.14 o                         
  -8   1   3         34.69         33.82         2.01 o                         
  -7   1   3          0.45          1.77         0.58 o                         
  -6   1   3        322.16        303.07         6.35 o                         
  -5   1   3        779.12        689.05         8.93 o                         
  -4   1   3        322.59        296.72         3.05 o                         
  -3   1   3          8.06          2.65         0.21 o                         
  -2   1   3       2246.09       2593.92        31.67 o                         
  -1   1   3       3795.81       3896.47        51.32 o                         
   0   1   3          5.60          4.45         0.32 o                         
   1   1   3       1663.79       1801.55        20.41 o                         
   2   1   3       1736.93       1890.57        27.94 o                         
   3   1   3        809.23        958.83        15.10 o                         
   4   1   3        487.39        445.11         6.78 o                         
   5   1   3        179.82        199.13         4.47 o                         
   6   1   3        385.62        346.44         9.69 o                         
   7   1   3         15.07         12.10         1.41 o                         
  -9   2   3          1.44          3.51         1.08 o                         
  -8   2   3        642.51        617.18        13.51 o                         
  -7   2   3         62.92         63.64         2.30 o                         
  -6   2   3          9.60          8.37         0.70 o                         
  -5   2   3        914.90        892.38        11.09 o                         
  -4   2   3          8.04          6.84         0.30 o                         
  -3   2   3          0.72          2.88         0.26 o                         
  -2   2   3       2085.24       2070.71        25.60 o                         
  -1   2   3      12252.53      12763.56       274.37 o                         
   0   2   3        976.86       1137.53        12.06 o                         
   1   2   3        120.29        119.88         1.86 o                         
   2   2   3          2.31          1.63         0.21 o                         
   3   2   3        497.73        520.21         8.82 o                         
   4   2   3        519.76        523.30        24.72 o                         
   5   2   3        274.75        289.70         7.95 o                         
   6   2   3         49.09         44.07         2.00 o                         
   7   2   3         13.42         15.14         2.33 o                         
  -9   3   3         68.60         70.35         4.16 o                         
  -8   3   3         35.24         38.42         2.49 o                         
  -7   3   3        497.63        478.34        16.96 o                         
  -6   3   3        161.03        145.78         6.29 o                         
  -5   3   3        169.61        157.16         1.97 o                         
  -4   3   3        924.19        898.29        10.21 o                         
  -3   3   3        726.88        746.72         8.08 o                         
  -2   3   3          4.76          6.21         0.52 o                         
  -1   3   3       1167.93       1159.70        15.07 o                         
   0   3   3        103.10         92.33         0.91 o                         
   1   3   3        711.88        681.26        14.65 o                         
   2   3   3        877.96        838.85        20.04 o                         
   3   3   3         89.50        103.41         2.71 o                         
   4   3   3         35.49         35.33         3.20 o                         
   5   3   3         22.16         21.55         2.33 o                         
   6   3   3          6.28          5.35         0.82 o                         
  -9   4   3         43.87         41.08         2.33 o                         
  -8   4   3          6.49         12.81         1.66 o                         
  -7   4   3        347.21        356.43        13.97 o                         
  -6   4   3         43.11         40.63         1.52 o                         
  -5   4   3        101.46         84.82         1.71 o                         
  -4   4   3         52.86         47.19         1.06 o                         
  -3   4   3         31.12         33.52         1.01 o                         
  -2   4   3        309.84        279.04         4.59 o                         
  -1   4   3       3971.92       4099.41        82.42 o                         
   0   4   3        484.14        461.22         8.02 o                         
   1   4   3        826.60        861.34        21.93 o                         
   2   4   3        166.29        162.65         4.59 o                         
   3   4   3         29.89         33.83         2.03 o                         
   4   4   3        435.46        485.16        18.30 o                         
   5   4   3          2.90          4.49         1.33 o                         
  -9   5   3         26.29         28.94         2.83 o                         
  -8   5   3        170.12        161.17         7.32 o                         
  -7   5   3        121.70        131.80         4.41 o                         
  -6   5   3        156.31        160.67         5.76 o                         
  -5   5   3         41.71         43.81         2.92 o                         
  -4   5   3         65.68         55.48         2.52 o                         
  -3   5   3         29.16         27.44         0.96 o                         
  -2   5   3       2800.56       2860.89        54.71 o                         
  -1   5   3         19.29         14.11         0.70 o                         
   0   5   3         58.08         52.04         2.08 o                         
   1   5   3        184.47        193.93         5.17 o                         
   2   5   3          1.40          2.49         0.82 o                         
   3   5   3         23.08         23.00         1.47 o                         
   4   5   3          2.53          2.83         1.16 o                         
  -9   6   3         20.58         22.12         2.49 o                         
  -8   6   3         40.49         43.25         2.25 o                         
  -7   6   3         12.55          8.15         0.80 o                         
  -6   6   3        186.80        173.93         4.19 o                         
  -5   6   3        523.04        499.46        10.49 o                         
  -4   6   3         30.08         23.61         1.47 o                         
  -3   6   3        126.37        134.43         8.48 o                         
  -2   6   3         98.82         94.97         4.74 o                         
  -1   6   3         95.02         82.11         3.99 o                         
   0   6   3        194.82        179.98         5.39 o                         
   1   6   3        791.76        818.25        22.52 o                         
   2   6   3         11.58         10.76         1.35 o                         
   3   6   3        160.24        152.02         6.15 o                         
   4   6   3         39.03         35.76         2.66 o                         
  -8   7   3         64.76         64.29         3.24 o                         
  -7   7   3         20.24         17.20         1.30 o                         
  -6   7   3         18.58         17.13         2.06 o                         
  -5   7   3         16.61         14.45         1.56 o                         
  -4   7   3        153.95        159.50         6.65 o                         
  -3   7   3       1220.48       1173.20        32.93 o                         
  -2   7   3       1878.83       1812.90        78.00 o                         
  -1   7   3          8.87          7.15         2.83 o                         
   0   7   3         15.42         10.90         1.91 o                         
   1   7   3        155.12        152.34         9.98 o                         
   2   7   3         37.53         34.76         2.99 o                         
  -8   8   3         83.08         84.05         6.74 o                         
  -7   8   3         18.73         16.30         1.35 o                         
  -6   8   3        104.34        130.46         4.31 o                         
  -5   8   3         27.56         29.99         2.31 o                         
  -4   8   3          7.76          7.55         1.54 o                         
  -3   8   3         33.56         38.38         1.96 o                         
  -2   8   3         79.61         80.67         4.49 o                         
  -1   8   3         19.46         21.29         2.00 o                         
   0   8   3        361.57        346.78        12.31 o                         
  -7   9   3         31.35         33.58         1.60 o                         
  -6   9   3          5.91          5.06         1.04 o                         
  -5   9   3        119.74        139.24         4.46 o                         
  -4   9   3        203.12        194.40         6.25 o                         
  -3   9   3        271.38        261.42        25.53 o                         
  -2   9   3         44.43         36.76         2.33 o                         
  -1   9   3          1.82          1.66         0.83 o                         
  -4  10   3          1.09          0.83         0.83 o                         
   2 -10   4         23.06         24.45         1.83 o                         
   3 -10   4        234.88        251.31        10.15 o                         
   4 -10   4        250.59        259.54         7.05 o                         
   5 -10   4        346.96        334.43         9.06 o                         
   6 -10   4          0.17          1.22         1.08 o                         
   1  -9   4          9.83          8.65         2.00 o                         
   2  -9   4        107.84        127.24         5.32 o                         
   3  -9   4        100.75         91.58         3.59 o                         
   4  -9   4        313.79        322.91        14.89 o                         
   5  -9   4          8.26         10.65         3.33 o                         
   6  -9   4          1.04          1.33         0.88 o                         
   7  -9   4         62.79         69.97         9.15 o                         
   0  -8   4        101.99         85.82         4.66 o                         
   1  -8   4          0.23          0.83         1.50 o                         
   2  -8   4          0.96          0.83         1.00 o                         
   3  -8   4         36.41         33.96         3.24 o                         
   4  -8   4        202.19        219.94         6.35 o                         
   5  -8   4        361.85        394.48        12.64 o                         
   6  -8   4        290.05        270.22         7.52 o                         
   7  -8   4        324.88        291.18        35.26 o                         
   8  -8   4          1.53          2.02         0.76 o                         
  -3  -7   4        125.11        127.24         6.32 o                         
  -2  -7   4          0.27          1.16         1.50 o                         
  -1  -7   4         11.39         10.98         2.33 o                         
   0  -7   4        211.09        199.87         6.14 o                         
   1  -7   4          8.97         13.12         1.45 o                         
   2  -7   4        528.23        515.13        19.02 o                         
   3  -7   4        409.59        380.85        12.16 o                         
   4  -7   4        103.78         96.78         3.29 o                         
   5  -7   4          2.34          0.75         0.51 o                         
   6  -7   4        200.52        218.60         8.68 o                         
   7  -7   4          0.57          3.89         0.86 o                         
   8  -7   4         55.52         55.93         2.41 o                         
  -5  -6   4          1.01          2.13         0.58 o                         
  -4  -6   4        123.93        121.37         3.68 o                         
  -3  -6   4        321.01        302.51         8.90 o                         
  -2  -6   4          3.97          6.79         0.89 o                         
  -1  -6   4        127.83        104.35         3.28 o                         
   0  -6   4          2.37          4.13         1.35 o                         
   1  -6   4        332.32        310.18         6.51 o                         
   2  -6   4        267.82        239.97         4.29 o                         
   3  -6   4         15.80         14.79         1.10 o                         
   4  -6   4         47.60         53.22         1.78 o                         
   5  -6   4        503.74        481.93        10.01 o                         
   6  -6   4        238.87        251.84         5.62 o                         
   7  -6   4        139.82        164.70         4.03 o                         
   8  -6   4         53.58         47.98         2.02 o                         
   9  -6   4          4.15          2.69         0.64 o                         
  -5  -5   4         29.63         28.20         1.94 o                         
  -4  -5   4        209.12        207.32         7.48 o                         
  -3  -5   4        147.77        144.72         7.40 o                         
  -2  -5   4          3.38          2.91         0.61 o                         
  -1  -5   4        107.82         94.48         1.58 o                         
   0  -5   4         27.11         36.79         1.06 o                         
   1  -5   4          7.48          5.60         0.39 o                         
   2  -5   4       3152.77       3205.95        55.88 o                         
   3  -5   4          3.41          3.86         0.73 o                         
   4  -5   4         26.45         32.29         0.79 o                         
   5  -5   4         82.75         63.08         1.67 o                         
   6  -5   4        475.94        485.18        10.29 o                         
   7  -5   4         16.11         22.98         1.23 o                         
   8  -5   4        150.47        170.44         5.99 o                         
   9  -5   4          9.85         11.99         0.77 o                         
  -6  -4   4          4.15          8.84         2.16 o                         
  -5  -4   4        273.02        293.11         8.35 o                         
  -4  -4   4       1266.31       1280.48        36.75 o                         
  -3  -4   4          3.79          5.47         0.83 o                         
  -2  -4   4         32.64         40.91         0.92 o                         
  -1  -4   4        254.28        314.86         5.32 o                         
   0  -4   4        401.13        416.09         4.50 o                         
   1  -4   4        239.32        225.10         2.03 o                         
   2  -4   4        642.53        623.37         8.35 o                         
   3  -4   4        603.93        640.20         7.96 o                         
   4  -4   4         53.46         62.52         1.13 o                         
   5  -4   4        446.58        438.54         9.34 o                         
   6  -4   4          2.55          3.80         0.89 o                         
   7  -4   4        312.80        319.79         7.00 o                         
   8  -4   4          3.31          3.48         0.86 o                         
   9  -4   4         23.59         27.45         1.29 o                         
  -7  -3   4        309.44        323.26         8.33 o                         
  -6  -3   4         28.45         32.04         2.23 o                         
  -5  -3   4        644.84        652.30        17.57 o                         
  -4  -3   4        891.67        880.69        22.89 o                         
  -3  -3   4       1720.02       1661.31        59.88 o                         
  -2  -3   4       1415.67       1539.03        23.49 o                         
  -1  -3   4        457.17        389.43         3.56 o                         
   0  -3   4        715.97        734.47         7.26 o                         
   1  -3   4        236.23        240.91         3.34 o                         
   2  -3   4       1842.35       2080.22        30.07 o                         
   3  -3   4         28.05         31.44         0.67 o                         
   4  -3   4        668.41        675.08         8.05 o                         
   5  -3   4       1758.45       1743.16        39.99 o                         
   6  -3   4        940.77        957.51        21.14 o                         
   7  -3   4         64.85         67.58         2.14 o                         
   8  -3   4          2.00          1.86         0.66 o                         
  -7  -2   4        534.97        563.08        21.54 o                         
  -6  -2   4         13.68         16.03         1.44 o                         
  -5  -2   4       1237.96       1263.71        35.49 o                         
  -4  -2   4        170.23        181.05         6.65 o                         
  -3  -2   4       1338.90       1377.24        22.22 o                         
  -2  -2   4       1057.43       1156.45        14.03 o                         
  -1  -2   4       3278.92       3609.55        57.48 o                         
   0  -2   4        425.46        410.09         3.95 o                         
   1  -2   4       2389.82       2509.07        42.87 o                         
   2  -2   4       2097.31       2425.82        29.41 o                         
   3  -2   4       1169.91       1214.10        13.29 o                         
   4  -2   4         19.80         20.16         0.81 o                         
   5  -2   4        379.72        395.70         8.06 o                         
   6  -2   4         38.33         42.98         1.81 o                         
   7  -2   4         53.13         43.62         2.27 o                         
   8  -2   4        605.02        629.37        13.71 o                         
  -8  -1   4         84.85         90.84         3.07 o                         
  -7  -1   4         28.15         26.70         1.63 o                         
  -6  -1   4        233.37        247.95         6.57 o                         
  -5  -1   4       2964.16       2825.34        92.12 o                         
  -4  -1   4       2688.67       2774.39        40.90 o                         
  -3  -1   4        423.29        444.57         5.36 o                         
  -2  -1   4        161.16        194.11         3.55 o                         
  -1  -1   4        205.54        221.91         2.45 o                         
   0  -1   4         12.87          5.90         0.23 o                         
   1  -1   4        417.61        413.11         3.86 o                         
   2  -1   4       1928.22       1973.85        23.09 o                         
   3  -1   4        415.12        398.24         4.41 o                         
   4  -1   4        199.55        188.42         2.61 o                         
   5  -1   4        735.50        687.74        12.68 o                         
   6  -1   4         41.91         43.98         1.79 o                         
   7  -1   4         59.73         50.28         1.97 o                         
   8  -1   4        121.63        114.93         6.32 o                         
  -8   0   4        374.71        360.72         9.23 o                         
  -7   0   4        570.95        542.11        11.62 o                         
  -6   0   4          0.02          1.35         0.54 o                         
  -5   0   4        107.41        108.93         2.78 o                         
  -4   0   4        530.73        510.98         6.40 o                         
  -3   0   4        375.37        508.56         6.14 o                         
  -2   0   4       2532.54       2419.40        29.23 o                         
  -1   0   4        929.15       1000.77        10.44 o                         
   0   0   4        468.46        506.83         5.25 o                         
   1   0   4         93.70         80.50         1.18 o                         
   2   0   4        300.26        323.10         5.55 o                         
   3   0   4         61.98         62.82         1.21 o                         
   4   0   4        527.63        535.76         7.60 o                         
   5   0   4       1292.76       1223.69        30.01 o                         
   6   0   4         27.09         29.51         1.47 o                         
   7   0   4         33.44         34.08         5.16 o                         
  -8   1   4        131.70        127.30         4.06 o                         
  -7   1   4         69.41         75.19         4.39 o                         
  -6   1   4         95.01         93.06         2.36 o                         
  -5   1   4        630.10        589.70         8.33 o                         
  -4   1   4        428.74        442.85         4.70 o                         
  -3   1   4        196.23        154.91         1.65 o                         
  -2   1   4         36.53         19.04         0.34 o                         
  -1   1   4        387.38        373.80         3.88 o                         
   0   1   4        707.06        722.47         8.00 o                         
   1   1   4       1187.80       1221.86        14.21 o                         
   2   1   4          2.62          2.91         0.42 o                         
   3   1   4         52.48         59.41         0.98 o                         
   4   1   4         13.04         16.91         0.90 o                         
   5   1   4         59.73         61.82         3.42 o                         
   6   1   4         80.80         73.81         2.28 o                         
   7   1   4        224.38        225.00         6.23 o                         
  -9   2   4        131.30        129.07         4.66 o                         
  -8   2   4        393.48        367.18        21.39 o                         
  -7   2   4         61.76         52.45         3.46 o                         
  -6   2   4        292.30        272.68         7.17 o                         
  -5   2   4        524.16        499.62         6.96 o                         
  -4   2   4         82.63         75.38         0.97 o                         
  -3   2   4        145.75        152.06         1.87 o                         
  -2   2   4       2162.86       2451.37        34.15 o                         
  -1   2   4       1405.07       1570.75        25.70 o                         
   0   2   4        151.92        185.29         2.66 o                         
   1   2   4        623.76        674.87         6.82 o                         
   2   2   4         48.44         33.43         0.69 o                         
   3   2   4        178.15        152.38         3.79 o                         
   4   2   4        394.85        411.05         8.92 o                         
   5   2   4        193.84        193.81         4.51 o                         
   6   2   4        133.28        130.95         4.16 o                         
  -9   3   4         31.93         36.59         3.16 o                         
  -8   3   4         60.09         46.07         2.49 o                         
  -7   3   4         36.77         37.70         2.03 o                         
  -6   3   4          7.14          7.28         0.95 o                         
  -5   3   4         56.92         46.01         1.19 o                         
  -4   3   4        264.98        226.78         3.17 o                         
  -3   3   4        535.74        480.64         6.14 o                         
  -2   3   4          7.35          6.59         0.44 o                         
  -1   3   4          9.56         10.81         0.39 o                         
   0   3   4          9.71         14.63         0.44 o                         
   1   3   4         12.96          8.12         0.61 o                         
   2   3   4         53.25         53.85         1.24 o                         
   3   3   4          0.26          0.20         0.54 o                         
   4   3   4        362.84        340.81        16.03 o                         
   5   3   4        114.19        108.78         6.07 o                         
   6   3   4         80.06         80.25        13.39 o                         
  -9   4   4         27.90         34.10         2.00 o                         
  -8   4   4         47.03         44.41         2.49 o                         
  -7   4   4         78.03         67.41         5.16 o                         
  -6   4   4       1154.80       1083.33        53.18 o                         
  -5   4   4        451.16        433.04         7.94 o                         
  -4   4   4        561.59        572.31         8.51 o                         
  -3   4   4        180.09        182.99         2.62 o                         
  -2   4   4       3098.57       3316.74        54.30 o                         
  -1   4   4         54.78         46.07         0.97 o                         
   0   4   4         91.58         83.99         1.71 o                         
   1   4   4          3.95          3.72         0.76 o                         
   2   4   4         14.76         11.76         1.11 o                         
   3   4   4        248.83        242.10         6.76 o                         
   4   4   4        160.80        155.45         6.49 o                         
   5   4   4          6.59          7.15         1.33 o                         
  -9   5   4        207.79        239.50         9.65 o                         
  -8   5   4          0.71          0.50         1.00 o                         
  -7   5   4         32.61         23.79         1.66 o                         
  -6   5   4        268.23        261.28         5.87 o                         
  -5   5   4        217.05        215.91         4.55 o                         
  -4   5   4        104.31        120.51         2.10 o                         
  -3   5   4         79.63         61.78         2.29 o                         
  -2   5   4       1720.97       1707.65        33.64 o                         
  -1   5   4         50.97         39.44         1.68 o                         
   0   5   4         27.24         35.01         3.58 o                         
   1   5   4        128.71        134.44         3.94 o                         
   2   5   4          2.30          1.78         0.80 o                         
   3   5   4        391.07        403.12        10.94 o                         
   4   5   4        328.40        334.31        12.31 o                         
  -9   6   4        101.09         95.30         3.66 o                         
  -8   6   4        181.97        186.49         8.32 o                         
  -7   6   4          4.17          7.98         0.96 o                         
  -6   6   4        745.26        768.78        17.21 o                         
  -5   6   4        277.66        256.70         6.05 o                         
  -4   6   4        234.73        211.11         6.13 o                         
  -3   6   4       1329.79       1359.75        38.10 o                         
  -2   6   4        825.16        790.80        34.75 o                         
  -1   6   4         27.26         24.01         1.64 o                         
   0   6   4        135.28        134.93         4.05 o                         
   1   6   4        297.18        301.21         8.56 o                         
   2   6   4         34.85         34.97         2.08 o                         
   3   6   4          1.68          2.16         1.00 o                         
  -8   7   4          0.94          0.11         0.42 o                         
  -7   7   4        160.02        153.34         3.82 o                         
  -6   7   4        675.07        613.33        16.92 o                         
  -5   7   4        484.83        522.59        14.99 o                         
  -4   7   4         12.44         16.58         2.33 o                         
  -3   7   4         14.13         17.76         1.52 o                         
  -2   7   4        449.35        423.15        39.34 o                         
  -1   7   4         65.48         54.72         8.32 o                         
   0   7   4        212.36        198.06        10.15 o                         
   1   7   4        108.61         99.85         8.90 o                         
   2   7   4          0.25          1.16         1.16 o                         
  -8   8   4         11.91         11.31         2.16 o                         
  -7   8   4          6.06          6.47         0.98 o                         
  -6   8   4         16.87         12.05         1.40 o                         
  -5   8   4          0.09          1.36         1.28 o                         
  -4   8   4          3.61          3.66         1.38 o                         
  -3   8   4        338.36        317.59        16.13 o                         
  -2   8   4         82.79         84.66         4.49 o                         
  -1   8   4          0.06          0.00         0.83 o                         
   0   8   4        108.21        107.44         3.99 o                         
  -7   9   4        226.86        222.19         5.75 o                         
  -6   9   4        119.59        134.56         4.45 o                         
  -5   9   4         41.67         37.07         1.94 o                         
  -4   9   4         30.77         30.65         1.75 o                         
  -3   9   4          6.74          9.81         1.66 o                         
  -2   9   4          0.64          0.17         0.67 o                         
  -1   9   4        141.71        128.90         4.32 o                         
   2 -10   5         17.20         24.95         1.83 o                         
   3 -10   5         34.40         41.58         2.66 o                         
   4 -10   5         14.94         13.75         3.16 o                         
   5 -10   5        301.42        347.51         9.81 o                         
   6 -10   5          9.88         11.64         1.66 o                         
   1  -9   5          4.53          4.99         2.00 o                         
   2  -9   5         63.44         67.86         3.66 o                         
   3  -9   5          1.40          1.33         1.33 o                         
   4  -9   5        102.44        110.54        12.72 o                         
   5  -9   5        106.20        116.37         8.65 o                         
   6  -9   5        101.70        112.32         4.06 o                         
   7  -9   5         10.88          8.55         1.30 o                         
  -2  -8   5          0.11          0.17         1.50 o                         
  -1  -8   5         82.12         82.00         4.49 o                         
   0  -8   5          4.78          4.71         0.95 o                         
   1  -8   5        155.20        139.27        11.81 o                         
   2  -8   5         99.76         98.63         5.99 o                         
   3  -8   5        455.04        437.42        23.95 o                         
   4  -8   5          0.58          2.49         1.65 o                         
   5  -8   5        259.54        262.17        22.62 o                         
   6  -8   5        139.39        125.49        12.31 o                         
   7  -8   5          0.80          1.16         1.33 o                         
   8  -8   5         28.50         31.10         2.49 o                         
  -4  -7   5          2.73          1.83         0.83 o                         
  -3  -7   5         87.43         82.00         4.82 o                         
  -2  -7   5         38.05         41.75         3.49 o                         
  -1  -7   5         20.08         16.80         3.99 o                         
   0  -7   5        125.85        117.98         3.99 o                         
   1  -7   5        133.50        129.45         4.10 o                         
   2  -7   5         33.09         30.93         1.39 o                         
   3  -7   5         95.77         89.03         2.43 o                         
   4  -7   5          4.47          2.97         0.85 o                         
   5  -7   5          9.55         12.42         1.12 o                         
   6  -7   5        291.84        257.83         4.92 o                         
   7  -7   5        112.21         93.79         2.55 o                         
   8  -7   5        197.50        195.99         7.82 o                         
  -5  -6   5         88.31         95.97         4.49 o                         
  -4  -6   5         38.16         40.94         2.15 o                         
  -3  -6   5        122.44        109.95         3.65 o                         
  -2  -6   5        227.92        233.02        11.98 o                         
  -1  -6   5          5.67          5.96         1.08 o                         
   0  -6   5          4.06          7.67         1.08 o                         
   1  -6   5         72.69         64.50         3.19 o                         
   2  -6   5       1145.66       1117.08        21.47 o                         
   3  -6   5        405.59        400.12        13.47 o                         
   4  -6   5        168.20        181.89         4.45 o                         
   5  -6   5        105.64        100.50         2.38 o                         
   6  -6   5          4.12          7.28         0.83 o                         
   7  -6   5        213.16        220.84         6.77 o                         
   8  -6   5        172.66        166.72         9.97 o                         
  -5  -5   5          0.10          1.32         1.26 o                         
  -4  -5   5        272.94        260.70         7.50 o                         
  -3  -5   5        199.83        201.01         5.43 o                         
  -2  -5   5        431.22        379.93         8.64 o                         
  -1  -5   5        540.20        500.50        16.71 o                         
   0  -5   5        114.57         99.04         2.14 o                         
   1  -5   5          0.06          0.82         0.27 o                         
   2  -5   5          8.87          4.76         0.46 o                         
   3  -5   5        184.97        205.61         3.63 o                         
   4  -5   5        432.40        423.60         7.33 o                         
   5  -5   5       1000.30       1006.92        25.25 o                         
   6  -5   5        320.18        313.18         7.60 o                         
   7  -5   5         79.60         84.15         3.24 o                         
   8  -5   5         47.25         48.63         1.72 o                         
  -6  -4   5          9.87          9.92         1.47 o                         
  -5  -4   5        208.82        208.87         5.94 o                         
  -4  -4   5        161.60        156.83         4.47 o                         
  -3  -4   5         51.92         41.83         1.66 o                         
  -2  -4   5         76.96         77.76         1.59 o                         
  -1  -4   5        312.98        319.53         4.38 o                         
   0  -4   5        212.43        243.67         2.94 o                         
   1  -4   5       1532.40       1510.84        19.71 o                         
   2  -4   5       1616.80       1744.50        27.09 o                         
   3  -4   5         46.48         65.66         1.27 o                         
   4  -4   5        602.02        613.29         7.94 o                         
   5  -4   5        165.63        158.15         5.13 o                         
   6  -4   5        135.68        135.08         3.56 o                         
   7  -4   5        530.65        558.42        14.25 o                         
   8  -4   5        419.67        479.62        10.30 o                         
  -7  -3   5         25.78         24.49         1.60 o                         
  -6  -3   5        133.73        130.61         4.91 o                         
  -5  -3   5        432.91        450.65        11.80 o                         
  -4  -3   5       1073.99        995.55        26.59 o                         
  -3  -3   5         89.63        106.58         2.15 o                         
  -2  -3   5        871.22        861.21        13.55 o                         
  -1  -3   5          2.84          5.86         0.26 o                         
   0  -3   5        205.71        192.21         1.75 o                         
   1  -3   5       1970.77       2198.56        27.90 o                         
   2  -3   5         27.76         13.50         0.47 o                         
   3  -3   5         28.46         35.90         0.74 o                         
   4  -3   5       1020.01       1055.48        15.81 o                         
   5  -3   5         43.15         50.62         1.65 o                         
   6  -3   5        341.92        348.28         7.89 o                         
   7  -3   5         83.26        101.86         4.29 o                         
   8  -3   5         36.44         32.75         1.71 o                         
  -7  -2   5        138.89        157.39         4.86 o                         
  -6  -2   5         57.90         57.60         2.32 o                         
  -5  -2   5        130.24        129.59         4.12 o                         
  -4  -2   5        188.21        213.02         7.90 o                         
  -3  -2   5        328.23        310.49         3.81 o                         
  -2  -2   5       2519.09       2652.28        40.57 o                         
  -1  -2   5        660.20        694.85         8.53 o                         
   0  -2   5        473.33        511.74         5.14 o                         
   1  -2   5        467.04        467.50         5.08 o                         
   2  -2   5        267.71        296.10         2.80 o                         
   3  -2   5         91.52         61.03         0.69 o                         
   4  -2   5        282.79        271.84         3.84 o                         
   5  -2   5          1.93          3.12         0.70 o                         
   6  -2   5        347.74        358.31         8.11 o                         
   7  -2   5        179.47        191.72         4.72 o                         
   8  -2   5         22.21         29.37         1.80 o                         
  -8  -1   5        280.73        284.00         7.48 o                         
  -7  -1   5        206.40        194.85         5.34 o                         
  -6  -1   5         37.13         38.86         2.12 o                         
  -5  -1   5        171.61        171.26         3.60 o                         
  -4  -1   5         15.74         14.32         0.47 o                         
  -3  -1   5        263.40        336.27         3.74 o                         
  -2  -1   5       2126.26       2322.97        34.43 o                         
  -1  -1   5       2203.72       2343.56        29.77 o                         
   0  -1   5        173.58        148.21         1.60 o                         
   1  -1   5        593.08        679.27         6.89 o                         
   2  -1   5          2.46          5.95         0.26 o                         
   3  -1   5        132.91        156.97         1.90 o                         
   4  -1   5         32.92         37.60         0.77 o                         
   5  -1   5         26.20         26.37         1.02 o                         
   6  -1   5         28.20         31.69         1.44 o                         
   7  -1   5         62.36         77.53         5.68 o                         
   8  -1   5        165.68        164.99         6.15 o                         
  -8   0   5         51.36         49.60         1.94 o                         
  -7   0   5         25.06         18.46         1.03 o                         
  -6   0   5        196.38        193.37         4.08 o                         
  -5   0   5        170.11        154.22         2.57 o                         
  -4   0   5        632.14        655.94         7.83 o                         
  -3   0   5        611.59        620.93         7.19 o                         
  -2   0   5        261.11        232.08         2.23 o                         
  -1   0   5         10.47          9.64         0.25 o                         
   0   0   5        596.32        614.49         6.04 o                         
   1   0   5       1030.95       1025.77        11.52 o                         
   2   0   5          7.14          5.85         0.36 o                         
   3   0   5          5.26          5.60         0.38 o                         
   4   0   5        281.09        273.67         4.90 o                         
   5   0   5          7.42         11.93         1.34 o                         
   6   0   5         81.43         80.31         4.16 o                         
   7   0   5         16.58         13.12         0.82 o                         
  -8   1   5        447.67        430.44        11.96 o                         
  -7   1   5         86.84         82.52         2.55 o                         
  -6   1   5        187.78        188.11         4.09 o                         
  -5   1   5          1.40          2.96         0.65 o                         
  -4   1   5        220.59        218.04         2.56 o                         
  -3   1   5        256.70        303.55         3.51 o                         
  -2   1   5        448.83        382.23         3.81 o                         
  -1   1   5         39.48         44.44         0.76 o                         
   0   1   5        642.70        617.33         6.45 o                         
   1   1   5        791.27        864.15         9.95 o                         
   2   1   5          0.45          1.19         0.31 o                         
   3   1   5        362.65        355.15         5.13 o                         
   4   1   5        298.61        290.46         9.41 o                         
   5   1   5         20.88         15.19         1.41 o                         
   6   1   5        119.58        127.76         3.13 o                         
   7   1   5        218.26        205.67        25.03 o                         
  -9   2   5         34.71         30.77         1.83 o                         
  -8   2   5          0.46          1.66         0.71 o                         
  -7   2   5         35.22         42.09         2.03 o                         
  -6   2   5        813.62        795.61        17.09 o                         
  -5   2   5        746.18        757.89        15.95 o                         
  -4   2   5          0.79          2.83         0.38 o                         
  -3   2   5       1200.52       1213.20        14.16 o                         
  -2   2   5         19.92         26.54         0.59 o                         
  -1   2   5         62.36         57.08         0.91 o                         
   0   2   5        261.32        285.18         3.13 o                         
   1   2   5       2123.58       2117.54        40.34 o                         
   2   2   5        719.38        768.44        10.83 o                         
   3   2   5          4.12          4.83         0.72 o                         
   4   2   5        869.93        887.49        20.24 o                         
   5   2   5         33.17         32.05         1.57 o                         
   6   2   5         51.60         46.16         4.57 o                         
  -9   3   5        209.62        248.82         8.65 o                         
  -8   3   5        159.22        177.13         6.65 o                         
  -7   3   5        187.61        185.83        14.55 o                         
  -6   3   5         82.81         79.94         2.76 o                         
  -5   3   5        113.45        109.93         3.20 o                         
  -4   3   5        165.48        173.22         3.02 o                         
  -3   3   5       3186.39       3512.32        68.19 o                         
  -2   3   5        946.83        984.88        17.17 o                         
  -1   3   5         19.75         32.29         0.88 o                         
   0   3   5          2.48          2.51         0.28 o                         
   1   3   5         30.58         33.32         1.49 o                         
   2   3   5         81.84        103.76         3.05 o                         
   3   3   5        395.43        406.57        11.18 o                         
   4   3   5        277.60        286.70         7.88 o                         
   5   3   5         75.81         61.68         4.16 o                         
   6   3   5         85.13         96.97         3.83 o                         
  -9   4   5        296.68        293.89        11.48 o                         
  -8   4   5          0.74          0.67         1.00 o                         
  -7   4   5         10.23         13.49         1.23 o                         
  -6   4   5       1048.67       1037.58        24.72 o                         
  -5   4   5          6.06         10.68         1.25 o                         
  -4   4   5        135.95        161.61         2.81 o                         
  -3   4   5         91.96         87.92         2.21 o                         
  -2   4   5       1767.13       1808.02        26.68 o                         
  -1   4   5        142.65        111.22         2.70 o                         
   0   4   5        891.46        873.43        22.58 o                         
   1   4   5        504.69        501.72        12.64 o                         
   2   4   5        184.13        199.10         5.34 o                         
   3   4   5         82.52         96.51         3.29 o                         
   4   4   5          2.05          2.33         1.01 o                         
   5   4   5        144.79        154.85         5.82 o                         
  -9   5   5         14.94         15.63         1.50 o                         
  -8   5   5        145.57        132.05        11.56 o                         
  -7   5   5         18.17         15.32         1.32 o                         
  -6   5   5        245.80        228.20        10.43 o                         
  -5   5   5        214.62        200.30         4.77 o                         
  -4   5   5        260.19        243.35        11.09 o                         
  -3   5   5        520.21        543.89        11.27 o                         
  -2   5   5         15.58         12.33         0.82 o                         
  -1   5   5         17.05         17.87         0.94 o                         
   0   5   5        527.43        499.73        13.34 o                         
   1   5   5        565.44        563.05        17.55 o                         
   2   5   5         21.54         26.25         1.58 o                         
   3   5   5        182.65        186.48         6.40 o                         
   4   5   5         73.47         75.18         3.49 o                         
  -8   6   5          9.52         12.86         1.23 o                         
  -7   6   5         82.43         79.00         3.17 o                         
  -6   6   5         23.44         26.29         1.26 o                         
  -5   6   5        251.75        233.40         6.65 o                         
  -4   6   5         18.61         20.18         1.63 o                         
  -3   6   5         73.85         62.48         3.11 o                         
  -2   6   5        871.42        849.84        23.84 o                         
  -1   6   5        325.11        321.67         8.69 o                         
   0   6   5         19.40         20.26         1.66 o                         
   1   6   5          0.41          1.13         0.88 o                         
   2   6   5          5.93          5.86         0.94 o                         
   3   6   5        113.22        122.58         4.99 o                         
  -8   7   5        285.58        300.74        12.47 o                         
  -7   7   5         26.65         26.89         3.08 o                         
  -6   7   5         50.21         51.76         3.19 o                         
  -5   7   5          6.67          9.55         1.35 o                         
  -4   7   5         29.01         29.08         2.21 o                         
  -3   7   5        443.68        420.64        11.99 o                         
  -2   7   5         59.86         57.05         3.83 o                         
  -1   7   5          2.25          4.05         1.58 o                         
   0   7   5        178.29        187.54        16.30 o                         
   1   7   5         12.96         13.14         2.33 o                         
   2   7   5          0.07          2.00         1.16 o                         
  -7   8   5         33.70         33.18         2.99 o                         
  -6   8   5         81.24         75.31         3.29 o                         
  -5   8   5          0.53          1.98         1.08 o                         
  -4   8   5         22.24         27.17         1.82 o                         
  -3   8   5        100.77        106.61        10.98 o                         
  -2   8   5         17.72         15.14         2.00 o                         
  -1   8   5          0.03         -0.50         0.83 o                         
   0   8   5        144.40        151.35         5.32 o                         
  -6   9   5          7.78          5.86         1.03 o                         
  -5   9   5          5.77          8.77         1.11 o                         
  -4   9   5        150.26        134.34         8.82 o                         
  -3   9   5        173.86        160.83         6.15 o                         
  -2   9   5        193.41        199.42         6.99 o                         
   2 -10   6          0.73          3.16         1.16 o                         
   3 -10   6          7.08          6.99         1.50 o                         
   4 -10   6          2.38          3.83         1.50 o                         
   5 -10   6        286.93        277.91        26.69 o                         
   6 -10   6         17.35         20.08         2.25 o                         
   0  -9   6         44.39         38.59         2.16 o                         
   1  -9   6        209.03        222.04         9.65 o                         
   2  -9   6        319.20        341.13        12.97 o                         
   3  -9   6          1.79          3.33         2.49 o                         
   4  -9   6         11.43          9.87         1.99 o                         
   5  -9   6          1.33          2.68         1.33 o                         
   6  -9   6          2.11          1.94         0.88 o                         
   7  -9   6          4.43          2.83         1.33 o                         
  -2  -8   6        173.38        171.14         8.65 o                         
  -1  -8   6         14.87         12.97         3.33 o                         
   0  -8   6        261.84        246.38         9.98 o                         
   1  -8   6         18.78         16.75         1.84 o                         
   2  -8   6        420.33        405.77        36.59 o                         
   3  -8   6        220.37        215.59        10.79 o                         
   4  -8   6         22.18         21.71         2.21 o                         
   5  -8   6        609.27        605.49        27.70 o                         
   6  -8   6        185.94        202.01        11.07 o                         
   7  -8   6          3.51          7.11         1.50 o                         
   8  -8   6         75.54         58.05         4.32 o                         
  -4  -7   6         36.70         32.93         2.16 o                         
  -3  -7   6          2.15          1.50         2.33 o                         
  -2  -7   6        101.79        103.62         5.65 o                         
  -1  -7   6        634.36        622.60        17.52 o                         
   0  -7   6         15.54         15.89         1.48 o                         
   1  -7   6          8.50          8.68         1.28 o                         
   2  -7   6        152.80        148.70         4.99 o                         
   3  -7   6         56.94         54.68         1.85 o                         
   4  -7   6        557.65        537.09        11.80 o                         
   5  -7   6        181.65        183.01         5.66 o                         
   6  -7   6        616.20        616.76        18.65 o                         
   7  -7   6          1.54          5.10         0.75 o                         
   8  -7   6          8.28          5.95         0.86 o                         
  -5  -6   6        305.60        316.01        11.81 o                         
  -4  -6   6          2.21          3.16         0.79 o                         
  -3  -6   6         23.24         26.14         1.66 o                         
  -2  -6   6        124.14        124.91         6.32 o                         
  -1  -6   6        236.89        228.84         6.49 o                         
   0  -6   6         45.48         47.80         2.33 o                         
   1  -6   6        199.19        189.65         5.34 o                         
   2  -6   6        684.67        671.49        14.61 o                         
   3  -6   6        366.30        344.72         7.23 o                         
   4  -6   6         44.59         51.60         1.49 o                         
   5  -6   6        132.40        115.99         2.62 o                         
   6  -6   6        147.94        147.62         3.64 o                         
   7  -6   6        196.22        198.56         4.69 o                         
   8  -6   6        351.10        347.11         9.13 o                         
  -5  -5   6        116.01        129.66         5.49 o                         
  -4  -5   6        309.66        301.76         8.02 o                         
  -3  -5   6         47.26         53.31         2.09 o                         
  -2  -5   6        175.74        179.76         5.02 o                         
  -1  -5   6         28.48         24.17         1.62 o                         
   0  -5   6          0.63          0.83         0.74 o                         
   1  -5   6        644.78        636.96         9.16 o                         
   2  -5   6        677.04        690.91        10.72 o                         
   3  -5   6         13.89         17.37         0.78 o                         
   4  -5   6       1402.07       1421.41        29.00 o                         
   5  -5   6         42.29         34.32         4.21 o                         
   6  -5   6        361.01        388.60         8.64 o                         
   7  -5   6        272.74        270.82         8.16 o                         
   8  -5   6        262.27        266.91         7.60 o                         
  -6  -4   6         27.04         27.28         1.87 o                         
  -5  -4   6         28.79         30.36         2.12 o                         
  -4  -4   6         75.06         64.25         2.43 o                         
  -3  -4   6        348.64        317.39        11.97 o                         
  -2  -4   6        233.75        205.09         4.12 o                         
  -1  -4   6       1007.24        975.68        15.87 o                         
   0  -4   6        193.17        169.06         2.01 o                         
   1  -4   6        126.05        145.66         1.71 o                         
   2  -4   6         22.09         25.04         1.04 o                         
   3  -4   6          1.66          0.99         0.31 o                         
   4  -4   6        718.44        732.51        11.62 o                         
   5  -4   6       1349.11       1353.83        30.89 o                         
   6  -4   6         87.66         97.33         3.08 o                         
   7  -4   6        303.92        322.81         7.64 o                         
   8  -4   6         36.30         25.97         1.81 o                         
  -7  -3   6          1.71          0.89         0.74 o                         
  -6  -3   6         88.34         90.27         3.52 o                         
  -5  -3   6         88.50         96.16         3.19 o                         
  -4  -3   6         22.34         20.48         1.35 o                         
  -3  -3   6         52.66         54.19         1.46 o                         
  -2  -3   6         66.96         59.62         0.94 o                         
  -1  -3   6         11.07         17.37         0.48 o                         
   0  -3   6         59.64         62.41         0.71 o                         
   1  -3   6       4596.11       4776.16        76.99 o                         
   2  -3   6         66.92         61.08         0.95 o                         
   3  -3   6        147.97        178.57         2.29 o                         
   4  -3   6         39.23         44.90         2.27 o                         
   5  -3   6         79.56         82.11         2.56 o                         
   6  -3   6         20.58         18.14         1.41 o                         
   7  -3   6        423.52        452.46        10.37 o                         
   8  -3   6         89.42         99.32         2.78 o                         
  -7  -2   6          0.27          1.32         1.16 o                         
  -6  -2   6          0.39          3.18         1.04 o                         
  -5  -2   6        258.35        241.90         6.51 o                         
  -4  -2   6          6.11         12.55         1.17 o                         
  -3  -2   6        511.12        444.45         5.57 o                         
  -2  -2   6          7.12         24.04         0.55 o                         
  -1  -2   6          7.80         12.51         0.81 o                         
   0  -2   6         34.25         24.96         0.52 o                         
   1  -2   6         20.82         19.72         0.49 o                         
   2  -2   6        471.49        455.29         4.50 o                         
   3  -2   6       1235.10       1188.87        15.22 o                         
   4  -2   6       2005.03       2078.81        49.61 o                         
   5  -2   6          9.19          9.67         1.02 o                         
   6  -2   6        285.53        267.59         6.36 o                         
   7  -2   6          5.71          6.51         1.30 o                         
   8  -2   6         31.78         40.70         1.38 o                         
  -8  -1   6        187.10        210.56         5.63 o                         
  -7  -1   6         24.75         24.13         1.47 o                         
  -6  -1   6         32.00         30.36         1.94 o                         
  -5  -1   6          1.52          6.00         1.30 o                         
  -4  -1   6         37.63         45.25         1.73 o                         
  -3  -1   6        557.80        603.30         8.62 o                         
  -2  -1   6        307.86        264.71         3.18 o                         
  -1  -1   6        134.89        135.90         1.67 o                         
   0  -1   6        755.87        762.87         8.36 o                         
   1  -1   6       4543.04       4764.15        68.80 o                         
   2  -1   6         68.26         67.33         1.28 o                         
   3  -1   6         24.48         22.85         0.65 o                         
   4  -1   6        455.23        425.62         7.77 o                         
   5  -1   6        509.38        495.71        10.77 o                         
   6  -1   6        491.59        489.15        10.82 o                         
   7  -1   6        141.98        150.25         4.41 o                         
  -8   0   6        105.45        121.03         3.62 o                         
  -7   0   6         35.18         36.62         1.56 o                         
  -6   0   6       1225.51       1218.87        27.64 o                         
  -5   0   6         68.68         65.62         1.90 o                         
  -4   0   6        439.68        473.04         5.97 o                         
  -3   0   6        165.86        174.30         2.37 o                         
  -2   0   6         32.30         56.31         0.72 o                         
  -1   0   6         12.08         13.64         0.39 o                         
   0   0   6       2901.07       3227.79        42.61 o                         
   1   0   6         11.63          9.90         0.48 o                         
   2   0   6         54.43         56.33         0.92 o                         
   3   0   6       1751.69       1799.58        25.10 o                         
   4   0   6        324.94        328.04         6.04 o                         
   5   0   6        159.34        149.47         3.79 o                         
   6   0   6          2.96          1.48         0.60 o                         
   7   0   6        706.06        720.80        19.22 o                         
  -8   1   6         98.13        101.45         6.07 o                         
  -7   1   6         10.88          9.97         0.85 o                         
  -6   1   6         84.30         79.91         2.12 o                         
  -5   1   6        229.87        215.89         4.58 o                         
  -4   1   6        450.19        440.17         5.56 o                         
  -3   1   6       3095.49       3209.42        49.76 o                         
  -2   1   6       1174.42       1167.17        12.85 o                         
  -1   1   6        264.98        274.62         2.97 o                         
   0   1   6         80.36         84.71         1.57 o                         
   1   1   6         28.93         30.15         1.03 o                         
   2   1   6        344.56        336.25         4.59 o                         
   3   1   6       1217.11       1208.08        37.11 o                         
   4   1   6        884.55        914.02        20.19 o                         
   5   1   6         34.75         39.39         1.85 o                         
   6   1   6          1.59          2.48         0.69 o                         
  -9   2   6        188.36        176.30         5.99 o                         
  -8   2   6        173.93        173.13        12.64 o                         
  -7   2   6         37.55         33.00         1.91 o                         
  -6   2   6       1370.65       1308.43        30.02 o                         
  -5   2   6        129.67        132.78         3.63 o                         
  -4   2   6        957.62       1028.66        16.97 o                         
  -3   2   6        267.45        212.37         2.70 o                         
  -2   2   6        746.29        788.37        10.52 o                         
  -1   2   6         59.93         41.70         0.90 o                         
   0   2   6       1239.93       1204.15        16.35 o                         
   1   2   6        657.51        640.22        13.00 o                         
   2   2   6          5.07          4.93         0.41 o                         
   3   2   6          3.12          4.48         0.99 o                         
   4   2   6        294.42        291.74        13.99 o                         
   5   2   6        198.92        192.50         9.39 o                         
   6   2   6        212.49        214.42         7.52 o                         
  -9   3   6          0.02          1.50         1.00 o                         
  -8   3   6         18.40         14.94         1.28 o                         
  -7   3   6         84.78         81.55         2.30 o                         
  -6   3   6         96.98         76.94         2.44 o                         
  -5   3   6        337.20        351.33         7.63 o                         
  -4   3   6        136.35        129.26         2.88 o                         
  -3   3   6       1131.41       1116.26        18.98 o                         
  -2   3   6        670.88        681.37         8.96 o                         
  -1   3   6         26.20         18.71         0.60 o                         
   0   3   6       1149.69       1082.45        17.10 o                         
   1   3   6         16.01         14.54         1.11 o                         
   2   3   6          0.84          1.89         0.76 o                         
   3   3   6        250.45        270.59         7.47 o                         
   4   3   6        116.93        124.24         3.88 o                         
   5   3   6          0.18          0.62         0.73 o                         
  -9   4   6        333.19        382.87        13.14 o                         
  -8   4   6         14.00         14.64         1.83 o                         
  -7   4   6          0.46          1.51         0.88 o                         
  -6   4   6         79.34         74.69         3.96 o                         
  -5   4   6          6.50          4.72         0.60 o                         
  -4   4   6         41.04         51.40         2.23 o                         
  -3   4   6         15.63         14.45         1.03 o                         
  -2   4   6        116.69        115.01         2.75 o                         
  -1   4   6         12.06         10.46         1.05 o                         
   0   4   6        359.33        364.98         9.23 o                         
   1   4   6         16.56         14.97         1.23 o                         
   2   4   6         12.47         12.01         1.23 o                         
   3   4   6        390.15        422.94        11.35 o                         
   4   4   6         65.66         67.61         2.72 o                         
  -9   5   6          0.84          0.33         0.83 o                         
  -8   5   6          0.24          1.22         1.04 o                         
  -7   5   6         27.66         24.85         1.63 o                         
  -6   5   6        118.98        133.00         4.23 o                         
  -5   5   6          0.33          1.28         0.60 o                         
  -4   5   6         36.97         42.91         1.32 o                         
  -3   5   6          8.12          8.04         1.14 o                         
  -2   5   6         34.66         35.47         1.43 o                         
  -1   5   6         42.82         46.63         3.99 o                         
   0   5   6        258.66        245.44         7.03 o                         
   1   5   6         54.64         52.90         2.17 o                         
   2   5   6         13.66         13.11         1.35 o                         
   3   5   6          0.06          0.74         0.80 o                         
   4   5   6         13.12         12.97         1.33 o                         
  -8   6   6        190.66        195.84         5.45 o                         
  -7   6   6        110.11        123.25         4.72 o                         
  -6   6   6         27.10         29.90         1.45 o                         
  -5   6   6         22.73         23.07         1.63 o                         
  -4   6   6         57.47         58.65         2.51 o                         
  -3   6   6          1.53          1.58         0.82 o                         
  -2   6   6         18.92         19.74         1.32 o                         
  -1   6   6          2.36          3.39         0.99 o                         
   0   6   6          8.96          7.91         1.11 o                         
   1   6   6         25.20         27.14         1.71 o                         
   2   6   6         87.38         86.24         2.76 o                         
   3   6   6        271.19        291.40        11.14 o                         
  -8   7   6          0.04          1.33         0.83 o                         
  -7   7   6         74.37         63.37        14.22 o                         
  -6   7   6          7.95          6.44         1.11 o                         
  -5   7   6         88.06         96.12         4.51 o                         
  -4   7   6         37.75         38.52         2.06 o                         
  -3   7   6        602.40        573.81        31.68 o                         
  -2   7   6          0.90          1.54         0.91 o                         
  -1   7   6          4.53          4.61         1.25 o                         
   0   7   6          7.86          8.03         1.33 o                         
   1   7   6          6.54          5.93         0.98 o                         
  -7   8   6        321.52        303.75        30.35 o                         
  -6   8   6         37.36         45.24         2.49 o                         
  -5   8   6         13.31         18.48         1.52 o                         
  -4   8   6          0.16          0.17         0.83 o                         
  -3   8   6          0.01          0.06         0.68 o                         
  -2   8   6         90.81         91.98         5.32 o                         
  -1   8   6        182.31        219.05         7.82 o                         
   0   8   6        229.51        264.28         8.82 o                         
  -5   9   6         67.47         65.96         2.11 o                         
  -4   9   6        325.51        395.51        13.97 o                         
  -3   9   6        750.41        818.97        31.10 o                         
   1 -10   7        314.25        289.40         9.81 o                         
   2 -10   7        336.07        356.26        13.80 o                         
   3 -10   7        162.44        194.93         8.82 o                         
   4 -10   7          7.47          4.32         1.50 o                         
   5 -10   7         16.39         12.81         3.33 o                         
   0  -9   7        202.98        185.95         7.15 o                         
   1  -9   7         28.70         27.61         2.33 o                         
   2  -9   7          0.46          0.84         1.08 o                         
   3  -9   7        324.11        296.93        58.38 o                         
   4  -9   7        291.60        317.01        12.64 o                         
   5  -9   7        321.72        326.30        34.35 o                         
   6  -9   7         28.48         32.93         2.33 o                         
   7  -9   7         30.27         37.09         2.49 o                         
  -2  -8   7          2.98          6.49         1.50 o                         
  -1  -8   7        163.48        172.14         7.82 o                         
   0  -8   7        616.04        622.14        17.92 o                         
   1  -8   7        511.17        538.81        15.16 o                         
   2  -8   7        319.96        301.75        19.46 o                         
   3  -8   7        173.44        164.11        10.56 o                         
   4  -8   7        577.33        576.46        29.44 o                         
   5  -8   7          1.30          2.09         0.76 o                         
   6  -8   7         18.23         14.42         1.87 o                         
   7  -8   7         50.15         29.84         1.59 o                         
  -3  -7   7         59.61         54.39         3.66 o                         
  -2  -7   7          2.49          4.66         1.83 o                         
  -1  -7   7         20.42         21.47         1.72 o                         
   0  -7   7         84.43         83.24         3.53 o                         
   1  -7   7         46.56         51.16         2.51 o                         
   2  -7   7         53.76         54.51         2.46 o                         
   3  -7   7         24.71         23.11         2.41 o                         
   4  -7   7        285.80        331.02        11.20 o                         
   5  -7   7         17.51         22.01         1.38 o                         
   6  -7   7         23.08         21.64         1.56 o                         
   7  -7   7         45.04         43.48         1.56 o                         
   8  -7   7         33.21         29.35         1.22 o                         
  -4  -6   7          0.61          1.16         0.60 o                         
  -3  -6   7         31.93         32.27         4.66 o                         
  -2  -6   7        403.17        404.97        11.18 o                         
  -1  -6   7          7.94         14.67         1.44 o                         
   0  -6   7        393.08        374.84        10.13 o                         
   1  -6   7          0.85          2.56         3.49 o                         
   2  -6   7         50.61         61.06         2.53 o                         
   3  -6   7        163.06        171.35         3.97 o                         
   4  -6   7        317.87        293.45         6.22 o                         
   5  -6   7          0.85          5.56         1.10 o                         
   6  -6   7        234.59        216.72         6.70 o                         
   7  -6   7         95.29         97.30         4.39 o                         
   8  -6   7         41.99         44.06         1.96 o                         
  -5  -5   7        193.85        197.28         7.90 o                         
  -4  -5   7         10.10          9.44         1.13 o                         
  -3  -5   7          0.55          3.15         1.16 o                         
  -2  -5   7          3.87          2.97         0.74 o                         
  -1  -5   7        171.97        161.19         5.03 o                         
   0  -5   7        126.41        105.37         3.59 o                         
   1  -5   7        309.23        311.68         8.00 o                         
   2  -5   7          6.73          5.48         0.55 o                         
   3  -5   7         51.03         60.67         1.63 o                         
   4  -5   7         25.08         24.24         1.10 o                         
   5  -5   7       1167.08       1198.31        27.39 o                         
   6  -5   7          0.77          0.89         0.85 o                         
   7  -5   7          3.65          5.96         1.08 o                         
   8  -5   7         19.50         23.98         1.21 o                         
  -6  -4   7         53.24         56.51         2.58 o                         
  -5  -4   7        269.04        288.82         7.77 o                         
  -4  -4   7        214.69        193.14         5.76 o                         
  -3  -4   7        116.05        113.17         2.73 o                         
  -2  -4   7        136.36        121.48         2.66 o                         
  -1  -4   7        282.57        307.66         4.67 o                         
   0  -4   7        106.13        102.34         1.56 o                         
   1  -4   7        112.05        121.00         2.12 o                         
   2  -4   7        927.31        953.44        12.83 o                         
   3  -4   7        365.13        372.11         6.11 o                         
   4  -4   7        325.36        318.72         6.66 o                         
   5  -4   7          0.93          4.41         1.05 o                         
   6  -4   7         13.92         12.19         1.32 o                         
   7  -4   7          7.94         10.84         1.71 o                         
   8  -4   7         12.26          9.55         0.85 o                         
  -7  -3   7          3.53          4.62         0.89 o                         
  -6  -3   7        209.20        213.42         5.92 o                         
  -5  -3   7         61.36         49.77         2.20 o                         
  -4  -3   7         34.07         37.86         1.75 o                         
  -3  -3   7        187.91        207.28         4.35 o                         
  -2  -3   7        267.64        267.02         3.37 o                         
  -1  -3   7          0.33          1.82         0.26 o                         
   0  -3   7        841.93        789.65         8.91 o                         
   1  -3   7       1240.88       1371.89        18.52 o                         
   2  -3   7       1760.38       1845.90        27.04 o                         
   3  -3   7        303.15        370.78         5.19 o                         
   4  -3   7        785.21        814.98        17.49 o                         
   5  -3   7       1404.00       1425.27        33.40 o                         
   6  -3   7         67.89         77.57         2.51 o                         
   7  -3   7        170.35        165.63         4.27 o                         
   8  -3   7          1.64          2.58         0.88 o                         
  -7  -2   7        347.77        358.57         9.57 o                         
  -6  -2   7       1013.77       1032.61        29.04 o                         
  -5  -2   7       1262.27       1268.98        39.92 o                         
  -4  -2   7         29.66         24.35         1.01 o                         
  -3  -2   7          9.72          6.20         0.47 o                         
  -2  -2   7        103.38        133.99         1.91 o                         
  -1  -2   7         50.63         50.95         0.86 o                         
   0  -2   7       2189.68       2183.37        28.67 o                         
   1  -2   7       2017.14       2251.89        33.96 o                         
   2  -2   7         10.11         20.57         0.50 o                         
   3  -2   7         19.76         24.55         0.88 o                         
   4  -2   7        917.85        904.35        20.00 o                         
   5  -2   7        301.91        303.46         6.86 o                         
   6  -2   7         47.76         44.82         1.99 o                         
   7  -2   7        155.79        182.25         4.23 o                         
   8  -2   7          8.79          8.48         1.16 o                         
  -8  -1   7        333.78        310.89        21.12 o                         
  -7  -1   7         76.55         74.49         2.59 o                         
  -6  -1   7        129.41        133.41         4.00 o                         
  -5  -1   7       1125.12       1009.74        19.14 o                         
  -4  -1   7         62.03         56.95         1.50 o                         
  -3  -1   7       1770.66       1805.69        26.61 o                         
  -2  -1   7        463.32        468.57         5.78 o                         
  -1  -1   7          0.67          1.18         0.33 o                         
   0  -1   7         54.55         52.15         0.89 o                         
   1  -1   7       1594.86       1913.55        23.25 o                         
   2  -1   7        287.12        320.34         3.96 o                         
   3  -1   7       3030.58       3160.97        48.92 o                         
   4  -1   7       1054.51       1039.82        23.36 o                         
   5  -1   7        387.34        385.50         9.38 o                         
   6  -1   7          4.35          4.88         1.00 o                         
   7  -1   7         47.14         59.16         2.46 o                         
  -8   0   7         60.85         60.51         3.41 o                         
  -7   0   7        255.76        250.80         5.60 o                         
  -6   0   7        795.34        796.51        17.72 o                         
  -5   0   7        498.94        478.03         8.55 o                         
  -4   0   7          0.22          1.51         0.44 o                         
  -3   0   7       2072.18       2121.37        29.98 o                         
  -2   0   7        730.78        697.56        10.89 o                         
  -1   0   7          9.40         12.00         0.31 o                         
   0   0   7       2331.68       2489.71        33.33 o                         
   1   0   7        913.61        992.58        11.46 o                         
   2   0   7         91.50         93.73         1.90 o                         
   3   0   7         43.62         47.66         1.31 o                         
   4   0   7          2.60          2.28         0.67 o                         
   5   0   7         19.12         18.62         0.94 o                         
   6   0   7        192.75        200.66         9.31 o                         
   7   0   7         78.68         90.45         6.07 o                         
  -8   1   7          1.32          2.46         0.91 o                         
  -7   1   7         48.09         51.27         2.06 o                         
  -6   1   7       1202.52       1120.95        25.37 o                         
  -5   1   7        506.30        482.47         9.98 o                         
  -4   1   7        125.30        131.83         3.24 o                         
  -3   1   7        830.40        741.75        10.58 o                         
  -2   1   7       1058.07       1050.35        13.21 o                         
  -1   1   7        164.55        156.40         1.74 o                         
   0   1   7        251.39        244.68         3.57 o                         
   1   1   7          4.13          3.11         0.32 o                         
   2   1   7         46.21         52.91         0.98 o                         
   3   1   7        325.40        321.44         7.23 o                         
   4   1   7         85.15         82.85         2.33 o                         
   5   1   7          4.53          5.24         0.92 o                         
   6   1   7          2.07          3.07         0.66 o                         
  -8   2   7         20.21         20.46         1.29 o                         
  -7   2   7          3.36          2.49         1.41 o                         
  -6   2   7         26.72         26.68         1.39 o                         
  -5   2   7        305.05        329.14         7.21 o                         
  -4   2   7        396.34        416.70         8.52 o                         
  -3   2   7        235.26        228.82         3.78 o                         
  -2   2   7        131.05        119.93         1.97 o                         
  -1   2   7        418.84        454.93         5.65 o                         
   0   2   7         43.03         41.82         1.11 o                         
   1   2   7         69.79         60.44         1.79 o                         
   2   2   7         57.65         56.82         2.00 o                         
   3   2   7        442.96        442.08        11.53 o                         
   4   2   7         65.18         61.14         2.47 o                         
   5   2   7         25.45         28.79         1.81 o                         
   6   2   7         14.71         13.97         1.16 o                         
  -8   3   7          3.19          5.13         0.88 o                         
  -7   3   7        501.78        476.09        13.39 o                         
  -6   3   7        293.30        298.68        10.98 o                         
  -5   3   7         64.44         67.16         2.04 o                         
  -4   3   7        282.24        276.49         8.06 o                         
  -3   3   7        319.75        313.52         5.39 o                         
  -2   3   7        329.50        302.99         5.40 o                         
  -1   3   7        138.30         94.02         2.36 o                         
   0   3   7         95.62         83.54         2.28 o                         
   1   3   7         11.75         11.86         1.11 o                         
   2   3   7        454.19        471.47        12.20 o                         
   3   3   7         60.18         62.65         2.59 o                         
   4   3   7         96.28        100.47         3.23 o                         
   5   3   7         19.70         16.63         1.06 o                         
  -8   4   7        127.26        128.52        11.48 o                         
  -7   4   7        434.35        425.40        19.85 o                         
  -6   4   7        413.08        386.07        10.11 o                         
  -5   4   7         10.16         10.84         1.03 o                         
  -4   4   7        312.72        292.48         5.53 o                         
  -3   4   7        116.07        129.50         2.65 o                         
  -2   4   7        106.19        101.08         2.42 o                         
  -1   4   7         36.32         31.50         1.27 o                         
   0   4   7         50.62         51.91         2.12 o                         
   1   4   7        268.21        281.30         7.45 o                         
   2   4   7         32.64         37.42         2.83 o                         
   3   4   7        762.78        839.74        23.62 o                         
   4   4   7         43.96         45.47         1.82 o                         
  -8   5   7        276.85        312.51        17.46 o                         
  -7   5   7        223.63        243.77         6.76 o                         
  -6   5   7         38.40         35.90         1.96 o                         
  -5   5   7        383.82        387.49         7.64 o                         
  -4   5   7       1435.70       1449.76        53.63 o                         
  -3   5   7        199.87        208.50         6.06 o                         
  -2   5   7         30.33         34.92         1.65 o                         
  -1   5   7         87.69         86.08         3.06 o                         
   0   5   7         30.36         27.81         1.94 o                         
   1   5   7         23.91         29.94         1.68 o                         
   2   5   7         65.81         69.78         2.64 o                         
   3   5   7        122.03        125.67         3.57 o                         
  -8   6   7        132.54        116.42         3.82 o                         
  -7   6   7        957.07        992.57        28.37 o                         
  -6   6   7        184.34        192.02         5.94 o                         
  -5   6   7         10.73         14.03         1.53 o                         
  -4   6   7          0.06          0.73         0.58 o                         
  -3   6   7        278.26        277.48         6.57 o                         
  -2   6   7         28.70         24.72         1.63 o                         
  -1   6   7        357.51        347.10        12.81 o                         
   0   6   7         62.50         60.33         2.76 o                         
   1   6   7        136.07        149.37         4.33 o                         
   2   6   7         79.07         92.85         2.75 o                         
  -7   7   7          8.78          9.31         2.49 o                         
  -6   7   7          0.15          0.37         0.68 o                         
  -5   7   7        269.19        241.06         6.98 o                         
  -4   7   7        456.73        453.65        12.70 o                         
  -3   7   7         40.57         42.70         2.74 o                         
  -2   7   7          2.78          2.58         0.94 o                         
  -1   7   7          9.58          9.73         1.25 o                         
   0   7   7          9.69          9.23         1.50 o                         
   1   7   7          0.12          0.50         0.47 o                         
  -6   8   7          1.50          2.33         0.68 o                         
  -5   8   7         48.96         55.57         2.23 o                         
  -4   8   7        112.47        117.85         3.95 o                         
  -3   8   7        297.29        312.52        11.64 o                         
  -2   8   7         60.64         59.21         2.99 o                         
  -1   8   7         21.68         23.78         1.66 o                         
   1 -10   8         49.65         50.40         2.16 o                         
   2 -10   8        179.82        199.09         7.48 o                         
   3 -10   8         13.14         18.13         2.00 o                         
   4 -10   8         23.18         27.28         2.33 o                         
   5 -10   8         48.14         48.57         2.66 o                         
   0  -9   8         96.23        111.27         4.66 o                         
   1  -9   8        277.79        252.80        21.04 o                         
   2  -9   8        184.70        196.10        19.46 o                         
   3  -9   8          0.83          0.72         0.77 o                         
   4  -9   8        208.27        209.89        28.52 o                         
   5  -9   8         53.87         56.59         2.23 o                         
   6  -9   8          0.06          0.59         0.46 o                         
  -2  -8   8        151.40        145.86         6.15 o                         
  -1  -8   8        675.48        654.41        24.53 o                         
   0  -8   8        175.21        178.08         5.93 o                         
   1  -8   8         36.14         35.43         2.17 o                         
   2  -8   8        142.65        143.04         8.90 o                         
   3  -8   8         56.04         57.70         3.48 o                         
   4  -8   8        115.47        110.41         7.82 o                         
   5  -8   8          0.51          1.58         0.82 o                         
   6  -8   8        283.09        259.01         7.16 o                         
   7  -8   8        240.42        236.81         6.91 o                         
  -3  -7   8        104.05        106.78         6.65 o                         
  -2  -7   8        108.60        111.27         7.48 o                         
  -1  -7   8         31.41         30.56         1.96 o                         
   0  -7   8        255.01        264.18         7.69 o                         
   1  -7   8        747.71        759.35        21.46 o                         
   2  -7   8         14.14         12.84         1.71 o                         
   3  -7   8        472.16        501.16        13.74 o                         
   4  -7   8         43.46         38.67         1.98 o                         
   5  -7   8          2.99          1.33         0.56 o                         
   6  -7   8         25.04         17.67         1.24 o                         
   7  -7   8        123.18        117.44         2.86 o                         
  -4  -6   8         30.67         26.40         2.08 o                         
  -3  -6   8        512.30        507.61        20.29 o                         
  -2  -6   8         92.49         84.18         4.66 o                         
  -1  -6   8        634.23        591.04        16.77 o                         
   0  -6   8        445.36        432.32        11.87 o                         
   1  -6   8        577.49        573.31        16.18 o                         
   2  -6   8        379.69        387.71        13.31 o                         
   3  -6   8         19.21         18.34         1.79 o                         
   4  -6   8        649.96        667.00        12.93 o                         
   5  -6   8        735.36        779.38        18.03 o                         
   6  -6   8        361.97        333.77         7.51 o                         
   7  -6   8         48.25         57.99         2.57 o                         
   8  -6   8         11.98         12.06         1.08 o                         
  -5  -5   8          2.84          2.79         0.73 o                         
  -4  -5   8          0.07          0.51         0.71 o                         
  -3  -5   8          0.92          1.76         0.73 o                         
  -2  -5   8        700.69        683.07        18.70 o                         
  -1  -5   8        438.31        437.20        12.76 o                         
   0  -5   8        348.72        340.58        13.39 o                         
   1  -5   8        315.57        298.67         7.88 o                         
   2  -5   8        179.79        175.79         2.77 o                         
   3  -5   8         13.15         12.65         0.95 o                         
   4  -5   8        105.34        106.41         3.34 o                         
   5  -5   8        136.84        128.94         3.67 o                         
   6  -5   8        393.52        431.50        10.00 o                         
   7  -5   8        387.99        411.97         9.08 o                         
   8  -5   8          0.32          0.55         0.51 o                         
  -6  -4   8        473.45        494.55        12.66 o                         
  -5  -4   8         18.18         18.91         1.38 o                         
  -4  -4   8          4.87          3.99         0.95 o                         
  -3  -4   8        142.39        130.25         6.63 o                         
  -2  -4   8         19.18         15.53         0.88 o                         
  -1  -4   8        285.20        268.56         5.58 o                         
   0  -4   8        355.83        288.20         4.01 o                         
   1  -4   8       1390.78       1351.43        23.71 o                         
   2  -4   8          9.98         12.68         0.84 o                         
   3  -4   8        356.42        343.32         5.52 o                         
   4  -4   8          2.19          2.86         0.87 o                         
   5  -4   8         44.31         48.33         1.89 o                         
   6  -4   8        231.76        241.65         5.75 o                         
   7  -4   8         74.65         72.82         2.48 o                         
   8  -4   8          4.08          7.13         0.79 o                         
  -7  -3   8         22.84         22.45         1.66 o                         
  -6  -3   8         29.36         41.20         2.24 o                         
  -5  -3   8        117.47        116.91         3.97 o                         
  -4  -3   8         33.81         37.53         1.49 o                         
  -3  -3   8        807.16        813.43        26.61 o                         
  -2  -3   8        598.93        576.58         8.94 o                         
  -1  -3   8         16.03         15.27         0.57 o                         
   0  -3   8         13.78         32.09         0.75 o                         
   1  -3   8        641.01        645.54        10.61 o                         
   2  -3   8         38.30         44.93         0.96 o                         
   3  -3   8       1340.83       1278.96        28.35 o                         
   4  -3   8          8.34          9.15         1.01 o                         
   5  -3   8         36.01         31.03         1.54 o                         
   6  -3   8         99.85         99.53         2.88 o                         
   7  -3   8          0.44          1.21         0.85 o                         
  -7  -2   8         11.80         10.52         1.26 o                         
  -6  -2   8        247.34        256.50         6.94 o                         
  -5  -2   8          1.96          2.60         1.13 o                         
  -4  -2   8        181.77        160.41         3.21 o                         
  -3  -2   8          2.51          2.87         0.46 o                         
  -2  -2   8        880.31        919.54        12.50 o                         
  -1  -2   8        537.52        477.94         5.99 o                         
   0  -2   8         27.37         21.58         0.56 o                         
   1  -2   8        178.31        161.47         2.44 o                         
   2  -2   8        189.55        189.51         2.43 o                         
   3  -2   8          1.18          2.42         0.72 o                         
   4  -2   8        464.45        459.45         9.84 o                         
   5  -2   8        319.45        321.36         7.19 o                         
   6  -2   8        932.81        961.04        21.93 o                         
   7  -2   8        203.92        194.24         8.75 o                         
  -7  -1   8          9.16         10.64         1.28 o                         
  -6  -1   8          2.80          4.81         0.85 o                         
  -5  -1   8        338.45        296.83         5.82 o                         
  -4  -1   8        200.11        165.30         3.34 o                         
  -3  -1   8        190.50        183.87         2.50 o                         
  -2  -1   8         66.23         67.28         1.07 o                         
  -1  -1   8        114.46        104.47         2.16 o                         
   0  -1   8       4527.76       5031.89        74.56 o                         
   1  -1   8        250.16        228.57         2.35 o                         
   2  -1   8        128.68        109.20         1.74 o                         
   3  -1   8          7.91          8.38         0.69 o                         
   4  -1   8         62.60         69.53         2.08 o                         
   5  -1   8         23.91         23.65         1.25 o                         
   6  -1   8         26.19         27.86         2.21 o                         
   7  -1   8          0.47          0.69         0.43 o                         
  -8   0   8        153.51        153.18         5.82 o                         
  -7   0   8          0.98          1.42         1.16 o                         
  -6   0   8         91.73         86.09         2.39 o                         
  -5   0   8        115.29         98.86         2.62 o                         
  -4   0   8         50.17         31.48         1.01 o                         
  -3   0   8          3.61          3.47         0.32 o                         
  -2   0   8        266.48        281.65         3.28 o                         
  -1   0   8         60.61         47.98         0.90 o                         
   0   0   8         27.83         30.93         0.75 o                         
   1   0   8        922.24        944.04        11.72 o                         
   2   0   8        151.81        163.79         3.18 o                         
   3   0   8        784.31        771.47        17.31 o                         
   4   0   8        105.44        104.55         2.71 o                         
   5   0   8        685.00        642.66        32.07 o                         
   6   0   8        120.90        119.05         4.11 o                         
  -8   1   8          3.85          6.46         1.08 o                         
  -7   1   8         50.51         54.46         2.58 o                         
  -6   1   8          7.50         16.13         1.41 o                         
  -5   1   8          4.59          7.04         0.86 o                         
  -4   1   8         86.89         68.43         3.24 o                         
  -3   1   8          0.38          3.21         0.49 o                         
  -2   1   8         51.39         48.23         0.80 o                         
  -1   1   8        436.15        409.92         5.13 o                         
   0   1   8       1779.39       1911.00        28.21 o                         
   1   1   8         61.88         64.76         1.60 o                         
   2   1   8         28.67         25.18         1.07 o                         
   3   1   8          9.83         13.09         0.97 o                         
   4   1   8        262.47        283.97         7.76 o                         
   5   1   8        251.35        256.72        12.89 o                         
   6   1   8         80.21         52.80         1.60 o                         
  -8   2   8          5.08          6.81         1.03 o                         
  -7   2   8        433.58        441.58        12.66 o                         
  -6   2   8         77.02         75.18         2.27 o                         
  -5   2   8        153.50        152.47         5.48 o                         
  -4   2   8        404.06        375.78         7.85 o                         
  -3   2   8         32.98         21.63         0.96 o                         
  -2   2   8         79.47         82.40         1.31 o                         
  -1   2   8        232.21        256.01         3.60 o                         
   0   2   8         73.77         73.68         1.48 o                         
   1   2   8         11.92         13.79         0.89 o                         
   2   2   8        648.28        681.42        26.45 o                         
   3   2   8        140.53        140.45         4.29 o                         
   4   2   8          5.47          4.17         0.99 o                         
   5   2   8        229.63        222.89         6.74 o                         
  -8   3   8          0.11          0.62         0.64 o                         
  -7   3   8         24.40         30.57         2.46 o                         
  -6   3   8         33.61         38.35         1.98 o                         
  -5   3   8          8.41          7.06         0.92 o                         
  -4   3   8        367.40        415.35         8.87 o                         
  -3   3   8        165.25        178.55         3.60 o                         
  -2   3   8         42.22         36.27         1.26 o                         
  -1   3   8       1179.86       1150.91        26.69 o                         
   0   3   8         91.08         86.18         6.49 o                         
   1   3   8          3.95          3.60         0.88 o                         
   2   3   8        135.61        151.54         5.07 o                         
   3   3   8          1.31          1.29         1.01 o                         
   4   3   8         55.14         64.06         3.06 o                         
   5   3   8        132.94        136.56         5.74 o                         
  -8   4   8         21.32         19.53         2.41 o                         
  -7   4   8        964.36        973.10        42.43 o                         
  -6   4   8         89.33         99.48         2.67 o                         
  -5   4   8         31.69         33.86         1.96 o                         
  -4   4   8        526.10        540.90        15.68 o                         
  -3   4   8         20.20         19.10         1.02 o                         
  -2   4   8        215.94        202.69         4.73 o                         
  -1   4   8        632.60        660.72        17.11 o                         
   0   4   8        376.31        393.53        10.22 o                         
   1   4   8         29.84         33.43         1.75 o                         
   2   4   8        179.98        186.42         5.34 o                         
   3   4   8         12.45         14.98         1.51 o                         
   4   4   8         24.91         23.80         1.26 o                         
  -8   5   8         31.63         35.47         1.69 o                         
  -7   5   8          7.82          9.21         1.11 o                         
  -6   5   8        266.87        253.34        12.54 o                         
  -5   5   8        207.14        200.82         4.68 o                         
  -4   5   8        870.11        912.18        21.25 o                         
  -3   5   8        375.35        372.69         8.25 o                         
  -2   5   8         71.46         68.92         2.26 o                         
  -1   5   8         29.17         27.04         1.65 o                         
   0   5   8          3.07          4.15         0.99 o                         
   1   5   8          0.29          1.63         0.98 o                         
   2   5   8        101.87        117.75         3.57 o                         
   3   5   8         30.98         32.94         1.54 o                         
  -8   6   8          8.33         13.03         1.29 o                         
  -7   6   8        193.74        203.22         5.41 o                         
  -6   6   8          7.33          8.25         0.98 o                         
  -5   6   8          8.70          6.35         1.47 o                         
  -4   6   8          4.82          4.45         0.80 o                         
  -3   6   8         68.70         65.12         2.08 o                         
  -2   6   8        128.23        149.72         4.96 o                         
  -1   6   8        536.16        607.12        16.63 o                         
   0   6   8         25.71         28.82         1.81 o                         
   1   6   8          4.88          6.15         1.11 o                         
   2   6   8        117.66        128.96         3.34 o                         
  -7   7   8        101.28        114.60         4.66 o                         
  -6   7   8         77.86         66.58        10.89 o                         
  -5   7   8        116.24        116.88         3.87 o                         
  -4   7   8         72.16         77.29         3.59 o                         
  -3   7   8         14.50         10.54         1.23 o                         
  -2   7   8         27.96         23.26         3.91 o                         
  -1   7   8        183.45        173.84        22.70 o                         
   0   7   8          0.18          0.08         0.47 o                         
  -6   8   8         82.01         81.00         3.33 o                         
  -5   8   8          0.74          1.02         0.52 o                         
  -4   8   8          1.71          1.28         0.60 o                         
  -3   8   8          0.42          0.50         0.83 o                         
  -2   8   8         27.92         37.42         2.83 o                         
   2 -10   9          1.24          1.66         1.16 o                         
   3 -10   9          0.30          1.00         1.16 o                         
   4 -10   9         55.37         63.04         3.33 o                         
   0  -9   9          3.16          4.74         0.82 o                         
   1  -9   9        136.35        152.73        12.97 o                         
   2  -9   9          4.51          4.62         1.04 o                         
   3  -9   9         69.15         67.92         5.32 o                         
   4  -9   9          6.93          8.30         1.35 o                         
   5  -9   9          7.91          7.82         1.29 o                         
   6  -9   9        109.55        105.50         2.98 o                         
  -2  -8   9         47.86         53.39         2.99 o                         
  -1  -8   9         67.79         60.36         2.84 o                         
   0  -8   9         61.28         63.09         3.14 o                         
   1  -8   9          9.62         11.19         1.52 o                         
   2  -8   9         23.86         25.82         3.16 o                         
   3  -8   9         21.16         24.36         1.75 o                         
   4  -8   9        423.59        443.51        14.72 o                         
   5  -8   9         57.39         47.23         1.79 o                         
   6  -8   9         32.81         30.98         2.74 o                         
   7  -8   9          4.41          4.78         1.75 o                         
  -3  -7   9         55.19         58.71         3.49 o                         
  -2  -7   9        121.81        124.76         4.47 o                         
  -1  -7   9         46.05         46.91         2.39 o                         
   0  -7   9        593.44        654.36        18.58 o                         
   1  -7   9        313.58        329.02        10.04 o                         
   2  -7   9        525.42        541.03        24.53 o                         
   3  -7   9        124.35        137.01         4.40 o                         
   4  -7   9         92.27         88.85         3.18 o                         
   5  -7   9          4.08          5.18         0.82 o                         
   6  -7   9        332.26        376.79         9.11 o                         
   7  -7   9         82.71         71.97         2.68 o                         
  -4  -6   9          8.04         12.31         2.00 o                         
  -3  -6   9        125.33        116.59         5.82 o                         
  -2  -6   9         12.45         13.09         3.08 o                         
  -1  -6   9        682.93        670.08        18.88 o                         
   0  -6   9        321.01        306.15        10.98 o                         
   1  -6   9        522.38        537.38        16.05 o                         
   2  -6   9          4.90          9.12         4.16 o                         
   3  -6   9        187.99        184.52         7.85 o                         
   4  -6   9        598.03        623.03        12.08 o                         
   5  -6   9        140.15        134.20         4.62 o                         
   6  -6   9        126.39        117.27         3.33 o                         
   7  -6   9        105.00        121.82         3.17 o                         
  -5  -5   9         87.27         90.77         3.33 o                         
  -4  -5   9        378.14        356.59         9.73 o                         
  -3  -5   9        121.72        137.13         4.45 o                         
  -2  -5   9        517.17        514.30        14.29 o                         
  -1  -5   9          3.73          6.34         1.54 o                         
   0  -5   9        324.85        311.42        14.39 o                         
   1  -5   9        541.24        536.42        14.16 o                         
   2  -5   9        256.30        237.05         7.32 o                         
   3  -5   9       1515.29       1530.73        30.69 o                         
   4  -5   9        396.50        368.06         8.98 o                         
   5  -5   9          2.34          1.45         0.78 o                         
   6  -5   9         57.85         64.72         2.54 o                         
   7  -5   9          1.16          2.54         0.77 o                         
  -6  -4   9        219.81        220.97         5.91 o                         
  -5  -4   9         61.69         68.94         2.88 o                         
  -4  -4   9        113.24        116.39         4.05 o                         
  -3  -4   9        522.18        583.54        22.91 o                         
  -2  -4   9          5.07          4.99         0.88 o                         
  -1  -4   9       1008.74        907.32        38.00 o                         
   0  -4   9         64.85         65.85         2.00 o                         
   1  -4   9         57.65         45.49         1.60 o                         
   2  -4   9         60.72         53.42         1.26 o                         
   3  -4   9         14.29         18.45         1.03 o                         
   4  -4   9        113.74        119.49         3.26 o                         
   5  -4   9         82.81         84.39         2.61 o                         
   6  -4   9        473.22        498.61        11.19 o                         
   7  -4   9         52.43         50.38         1.86 o                         
  -6  -3   9        175.11        190.77         5.32 o                         
  -5  -3   9         14.76         16.49         1.40 o                         
  -4  -3   9        189.23        179.26         5.87 o                         
  -3  -3   9         30.01         31.62         1.46 o                         
  -2  -3   9          0.25          0.78         0.31 o                         
  -1  -3   9        329.48        302.33         4.69 o                         
   0  -3   9        366.39        292.06         3.96 o                         
   1  -3   9         54.51         50.34         1.09 o                         
   2  -3   9        157.12        153.00         2.37 o                         
   3  -3   9        827.90        793.90        17.23 o                         
   4  -3   9        467.17        473.60        10.28 o                         
   5  -3   9        160.72        163.83         4.03 o                         
   6  -3   9          1.79          2.53         0.89 o                         
   7  -3   9         86.04         98.50         2.51 o                         
  -7  -2   9          1.67          1.86         0.83 o                         
  -6  -2   9         38.43         42.22         1.94 o                         
  -5  -2   9         50.44         43.06         1.60 o                         
  -4  -2   9         27.50         25.88         1.05 o                         
  -3  -2   9        285.21        261.95         5.11 o                         
  -2  -2   9        134.87        159.58         2.32 o                         
  -1  -2   9        424.29        405.42         5.25 o                         
   0  -2   9         56.19         44.15         0.86 o                         
   1  -2   9        895.35        896.09        11.25 o                         
   2  -2   9         33.21         22.04         0.58 o                         
   3  -2   9        401.28        379.66         7.81 o                         
   4  -2   9        204.67        174.46         4.15 o                         
   5  -2   9         50.59         51.35         1.96 o                         
   6  -2   9         32.82         29.65         1.64 o                         
   7  -2   9         33.80         33.71         1.62 o                         
  -7  -1   9        207.84        194.24         5.04 o                         
  -6  -1   9         44.13         32.72         1.64 o                         
  -5  -1   9         74.57         74.92         2.00 o                         
  -4  -1   9          4.73          4.26         0.62 o                         
  -3  -1   9        136.79        134.21         2.33 o                         
  -2  -1   9          2.33          3.33         0.38 o                         
  -1  -1   9         56.95         48.20         1.01 o                         
   0  -1   9        459.76        407.40         5.22 o                         
   1  -1   9        196.50        203.91         2.25 o                         
   2  -1   9        213.57        206.66         3.79 o                         
   3  -1   9         52.69         55.18         1.85 o                         
   4  -1   9        997.64       1007.95        35.59 o                         
   5  -1   9        198.07        195.30         5.77 o                         
   6  -1   9        318.33        294.59        14.12 o                         
   7  -1   9          7.11         10.31         1.83 o                         
  -8   0   9         89.76         89.15         3.66 o                         
  -7   0   9        218.37        229.20         6.17 o                         
  -6   0   9        386.87        359.62         8.51 o                         
  -5   0   9         82.57         86.27         2.43 o                         
  -4   0   9        327.95        320.55         7.26 o                         
  -3   0   9          1.57          8.48         0.87 o                         
  -2   0   9        193.76        211.84         3.03 o                         
  -1   0   9         13.89         15.35         0.44 o                         
   0   0   9        390.40        411.29         6.28 o                         
   1   0   9        304.57        280.79         3.91 o                         
   2   0   9       1046.10        992.22        16.43 o                         
   3   0   9       1314.70       1275.88        24.94 o                         
   4   0   9        563.11        550.30        11.34 o                         
   5   0   9         25.10         25.56         2.25 o                         
   6   0   9         52.96         53.61         6.90 o                         
  -8   1   9        289.53        277.28         7.32 o                         
  -7   1   9         53.05         54.57         2.23 o                         
  -6   1   9        136.26        133.05         3.60 o                         
  -5   1   9        319.74        306.85         6.99 o                         
  -4   1   9        548.04        520.54        11.46 o                         
  -3   1   9        312.58        326.50         6.72 o                         
  -2   1   9        174.59        165.88         3.22 o                         
  -1   1   9       1059.22       1074.63        14.66 o                         
   0   1   9       1888.33       1991.04        32.46 o                         
   1   1   9          0.83          2.00         0.54 o                         
   2   1   9        547.38        529.67        11.21 o                         
   3   1   9        431.90        442.30        19.51 o                         
   4   1   9          8.11          6.04         1.28 o                         
   5   1   9        471.84        442.00        43.49 o                         
   6   1   9        281.89        297.38         9.98 o                         
  -8   2   9        354.99        345.66        17.13 o                         
  -7   2   9        383.35        380.95         8.25 o                         
  -6   2   9        359.19        353.86         8.45 o                         
  -5   2   9        190.37        180.17         6.91 o                         
  -4   2   9         26.99         27.76         1.65 o                         
  -3   2   9          0.04          0.28         0.51 o                         
  -2   2   9        117.50        115.81         2.10 o                         
  -1   2   9        887.19        821.98        14.64 o                         
   0   2   9        111.46        104.21         2.47 o                         
   1   2   9        102.06         92.98         2.20 o                         
   2   2   9       1374.92       1404.92        67.36 o                         
   3   2   9        521.81        537.93        14.55 o                         
   4   2   9        206.60        219.63         6.76 o                         
   5   2   9        226.46        234.53        18.13 o                         
  -8   3   9         46.62         38.59         1.72 o                         
  -7   3   9        143.31        145.65         7.03 o                         
  -6   3   9          3.27          2.66         0.85 o                         
  -5   3   9        307.17        298.50         6.65 o                         
  -4   3   9       1150.28       1132.49        25.60 o                         
  -3   3   9          6.71          7.77         1.51 o                         
  -2   3   9          7.37          7.52         0.98 o                         
  -1   3   9         14.53         11.40         0.68 o                         
   0   3   9        132.86        126.83         4.16 o                         
   1   3   9        269.34        269.42        16.38 o                         
   2   3   9        768.80        768.90        29.11 o                         
   3   3   9        190.43        212.64         5.88 o                         
   4   3   9          7.39          6.72         1.01 o                         
  -8   4   9         37.38         45.42         2.74 o                         
  -7   4   9         60.42         62.28         2.65 o                         
  -6   4   9          0.02          1.20         0.66 o                         
  -5   4   9         89.61         93.90         3.04 o                         
  -4   4   9         46.82         46.44         1.65 o                         
  -3   4   9         75.58         84.50         2.07 o                         
  -2   4   9        216.58        234.94         5.09 o                         
  -1   4   9        461.47        470.99        14.30 o                         
   0   4   9         80.71         77.79         3.08 o                         
   1   4   9          2.62          3.56         1.13 o                         
   2   4   9          0.40          6.71         3.33 o                         
   3   4   9          5.52          8.11         1.41 o                         
  -8   5   9         72.74         68.00         2.33 o                         
  -7   5   9         32.86         37.02         2.74 o                         
  -6   5   9         38.87         41.99         2.69 o                         
  -5   5   9          1.05          3.31         0.80 o                         
  -4   5   9          8.46         12.11         1.50 o                         
  -3   5   9         13.44          9.85         1.19 o                         
  -2   5   9          7.69          7.86         1.26 o                         
  -1   5   9          1.22          2.73         1.11 o                         
   0   5   9          1.72          3.79         1.13 o                         
   1   5   9        390.09        407.67        10.82 o                         
   2   5   9        102.90        112.81         3.23 o                         
  -7   6   9          9.08          6.82         0.80 o                         
  -6   6   9          6.67          5.35         1.25 o                         
  -5   6   9        125.25        128.34         9.48 o                         
  -4   6   9         18.99         12.73         0.92 o                         
  -3   6   9          0.64          2.05         0.70 o                         
  -2   6   9         30.94         28.02         4.24 o                         
  -1   6   9          7.73          7.76         1.06 o                         
   0   6   9          7.74          9.65         0.99 o                         
   1   6   9         15.51         21.79         1.18 o                         
  -6   7   9        129.50        125.41         4.99 o                         
  -5   7   9         55.87         41.42         3.08 o                         
  -4   7   9         11.10         10.86         1.11 o                         
  -3   7   9          8.76         11.03         2.41 o                         
  -2   7   9          6.70         12.44         2.16 o                         
  -1   7   9          4.17          9.80         1.04 o                         
  -4   8   9          0.37          1.16         1.00 o                         
   3 -10  10         28.45         36.92         2.33 o                         
   0  -9  10        110.41        119.00        11.73 o                         
   1  -9  10         96.47         96.22         5.49 o                         
   2  -9  10          3.14          4.10         1.07 o                         
   3  -9  10         65.55         68.55         2.88 o                         
   4  -9  10        211.92        208.60        14.64 o                         
   5  -9  10          6.85          8.08         1.33 o                         
  -2  -8  10          2.30          5.16         2.00 o                         
  -1  -8  10         61.86         61.62         2.91 o                         
   0  -8  10        270.87        315.10         8.98 o                         
   1  -8  10        738.77        805.81        23.16 o                         
   2  -8  10         33.28         32.63         2.08 o                         
   3  -8  10          3.64          8.74         1.28 o                         
   4  -8  10          2.47          4.75         0.99 o                         
   5  -8  10         19.65         26.24         1.19 o                         
   6  -8  10        153.20        121.41         8.23 o                         
  -3  -7  10        227.25        247.82         9.48 o                         
  -2  -7  10          1.19          4.08         1.04 o                         
  -1  -7  10         35.86         39.38         3.35 o                         
   0  -7  10        121.26        133.14         6.07 o                         
   1  -7  10         13.66         13.76         1.75 o                         
   2  -7  10        144.76        151.39         4.85 o                         
   3  -7  10        699.83        731.21        20.67 o                         
   4  -7  10        531.50        534.93        14.34 o                         
   5  -7  10          1.30          0.48         0.71 o                         
   6  -7  10         74.75         72.53         2.55 o                         
   7  -7  10         32.12         23.58         1.15 o                         
  -4  -6  10        137.36        139.88         5.99 o                         
  -3  -6  10        137.55        127.56         4.46 o                         
  -2  -6  10        467.59        517.97        24.28 o                         
  -1  -6  10        929.65        964.58        28.76 o                         
   0  -6  10        249.42        257.83         8.27 o                         
   1  -6  10         11.53         12.24         1.52 o                         
   2  -6  10        138.86        140.03         5.32 o                         
   3  -6  10        456.76        403.46        15.38 o                         
   4  -6  10         69.17         79.84         2.08 o                         
   5  -6  10        162.78        160.71         4.12 o                         
   6  -6  10        163.03        167.30         4.16 o                         
   7  -6  10         97.13        104.75         2.85 o                         
  -5  -5  10         19.03         15.54         1.83 o                         
  -4  -5  10        172.26        162.02        10.06 o                         
  -3  -5  10          5.71          6.73         1.35 o                         
  -2  -5  10          8.48         17.98         3.83 o                         
  -1  -5  10        310.26        294.15         8.51 o                         
   0  -5  10       1037.20       1018.79        29.09 o                         
   1  -5  10        103.92        108.48         3.57 o                         
   2  -5  10        832.88        781.14        29.81 o                         
   3  -5  10         21.13         28.11         1.49 o                         
   4  -5  10          0.67          0.15         0.68 o                         
   5  -5  10          3.43          7.29         1.01 o                         
   6  -5  10         42.45         42.87         1.88 o                         
   7  -5  10         39.07         45.26         1.52 o                         
  -6  -4  10         12.40         12.38         1.08 o                         
  -5  -4  10         17.29         16.74         1.20 o                         
  -4  -4  10        405.32        384.06         9.30 o                         
  -3  -4  10        147.35        136.91         4.23 o                         
  -2  -4  10        263.80        264.01         8.07 o                         
  -1  -4  10       1310.16       1259.53        35.93 o                         
   0  -4  10          6.39          9.30         0.85 o                         
   1  -4  10          1.84          1.88         0.60 o                         
   2  -4  10        132.61        129.95         2.82 o                         
   3  -4  10        992.68        942.14        27.93 o                         
   4  -4  10         95.59         85.83         3.25 o                         
   5  -4  10        346.93        352.54         7.82 o                         
   6  -4  10         45.63         48.97         1.77 o                         
   7  -4  10          4.48          2.62         0.62 o                         
  -6  -3  10        208.19        209.33         5.41 o                         
  -5  -3  10         16.17         17.33         1.72 o                         
  -4  -3  10        201.35        179.63         4.27 o                         
  -3  -3  10        258.45        248.05         6.34 o                         
  -2  -3  10       1043.83       1004.09        19.15 o                         
  -1  -3  10       1072.48       1028.65        22.58 o                         
   0  -3  10        395.28        420.39         8.85 o                         
   1  -3  10          4.03          2.78         0.65 o                         
   2  -3  10          0.98          5.32         1.33 o                         
   3  -3  10         43.72         54.09         1.84 o                         
   4  -3  10        240.90        220.17         5.00 o                         
   5  -3  10          8.61          9.38         1.00 o                         
   6  -3  10        105.42        123.47         3.51 o                         
   7  -3  10         20.99         25.14         1.23 o                         
  -7  -2  10        234.46        261.79         9.15 o                         
  -6  -2  10         25.28         28.91         2.23 o                         
  -5  -2  10         89.66         88.66         3.53 o                         
  -4  -2  10        321.31        298.73         5.72 o                         
  -3  -2  10        479.37        446.33         8.12 o                         
  -2  -2  10         55.47         50.39         1.49 o                         
  -1  -2  10        126.08        142.04         2.42 o                         
   0  -2  10        162.01        147.08         6.51 o                         
   1  -2  10        147.22        143.40         2.35 o                         
   2  -2  10       1635.49       1573.50        35.85 o                         
   3  -2  10         16.52         17.01         1.18 o                         
   4  -2  10         30.16         30.68         1.69 o                         
   5  -2  10         18.93         17.44         1.32 o                         
   6  -2  10          8.39         11.34         0.87 o                         
   7  -2  10          4.67          4.52         0.76 o                         
  -7  -1  10        202.05        172.14         6.49 o                         
  -6  -1  10         38.98         41.31         2.91 o                         
  -5  -1  10          4.63          5.32         0.85 o                         
  -4  -1  10        407.07        415.85         8.51 o                         
  -3  -1  10         89.00         82.47         2.82 o                         
  -2  -1  10        510.39        486.76         8.99 o                         
  -1  -1  10       1139.94       1029.50        16.80 o                         
   0  -1  10        395.45        409.49         5.98 o                         
   1  -1  10        241.59        225.12         3.35 o                         
   2  -1  10        553.65        537.66        11.37 o                         
   3  -1  10         90.70         77.26         2.41 o                         
   4  -1  10        150.03        146.78         3.51 o                         
   5  -1  10        261.05        267.88        11.03 o                         
   6  -1  10          5.52          6.18         0.80 o                         
  -7   0  10        879.62        865.07        22.81 o                         
  -6   0  10         75.73         86.12         2.43 o                         
  -5   0  10          2.48          6.36         2.28 o                         
  -4   0  10        119.55        106.03         2.82 o                         
  -3   0  10         13.77         11.55         0.96 o                         
  -2   0  10        432.23        438.04         9.40 o                         
  -1   0  10        309.24        273.69         5.44 o                         
   0   0  10        108.34        100.31         2.81 o                         
   1   0  10        259.62        253.21         5.79 o                         
   2   0  10        387.98        363.23         7.48 o                         
   3   0  10         15.35         13.71         1.10 o                         
   4   0  10        217.62        200.34         6.29 o                         
   5   0  10        268.04        223.69        45.74 o                         
   6   0  10         73.57         77.17         3.33 o                         
  -8   1  10         41.81         43.77         1.66 o                         
  -7   1  10          3.09          2.21         0.64 o                         
  -6   1  10        204.66        195.32         5.75 o                         
  -5   1  10        317.42        324.80         8.28 o                         
  -4   1  10        853.57        896.66        25.04 o                         
  -3   1  10        110.81        103.94         2.81 o                         
  -2   1  10         32.67         35.90         1.92 o                         
  -1   1  10        465.44        467.63         7.20 o                         
   0   1  10          0.97          1.80         0.59 o                         
   1   1  10        929.09        909.83        19.56 o                         
   2   1  10        136.09        129.73         3.21 o                         
   3   1  10        107.02         85.17         3.72 o                         
   4   1  10        201.30        206.90         5.64 o                         
   5   1  10         14.98         11.49         3.58 o                         
  -8   2  10        196.20        206.62        14.89 o                         
  -7   2  10        123.78        133.34         5.27 o                         
  -6   2  10          9.69         12.19         1.11 o                         
  -5   2  10         23.87         20.09         1.34 o                         
  -4   2  10         87.07         87.87         2.84 o                         
  -3   2  10        195.61        213.57         5.12 o                         
  -2   2  10        160.55        144.77         3.80 o                         
  -1   2  10        640.37        645.36        11.90 o                         
   0   2  10         35.20         34.25         1.21 o                         
   1   2  10        176.57        151.45        14.64 o                         
   2   2  10        512.82        540.77        23.62 o                         
   3   2  10         15.83         14.05         1.23 o                         
   4   2  10        163.48        168.65         8.40 o                         
  -8   3  10          0.85          1.33         0.52 o                         
  -7   3  10        216.42        223.79         6.02 o                         
  -6   3  10         67.82         68.93         2.31 o                         
  -5   3  10        128.00        134.32         4.02 o                         
  -4   3  10          1.68          3.23         0.87 o                         
  -3   3  10          0.03          0.43         0.54 o                         
  -2   3  10         89.13         91.46         1.97 o                         
  -1   3  10        419.83        405.30         8.68 o                         
   0   3  10          0.66          1.16         0.83 o                         
   1   3  10         63.12         67.69         3.49 o                         
   2   3  10        133.73        143.12         4.12 o                         
   3   3  10         22.93         28.18         1.47 o                         
   4   3  10         26.84         25.47         1.75 o                         
  -8   4  10          9.74          9.60         0.91 o                         
  -7   4  10         21.42         18.19         0.98 o                         
  -6   4  10          5.35          4.91         0.85 o                         
  -5   4  10        184.09        183.89         4.25 o                         
  -4   4  10         64.95         72.13         2.25 o                         
  -3   4  10         81.87         86.18         2.05 o                         
  -2   4  10         46.70         42.00         1.60 o                         
  -1   4  10        192.53        188.55         7.15 o                         
   0   4  10         12.62         12.37         1.30 o                         
   1   4  10        341.09        343.13         9.06 o                         
   2   4  10        178.22        195.47         5.63 o                         
   3   4  10         11.09         11.83         1.35 o                         
  -7   5  10         74.85         77.80         2.41 o                         
  -6   5  10          1.82          1.74         0.73 o                         
  -5   5  10         59.42         66.16         2.08 o                         
  -4   5  10         57.59         52.13         3.43 o                         
  -3   5  10          0.45          0.74         0.59 o                         
  -2   5  10        627.55        666.68        17.58 o                         
  -1   5  10         27.82         26.17         1.78 o                         
   0   5  10         35.22         38.61         1.76 o                         
   1   5  10         22.09         27.96         1.72 o                         
   2   5  10         11.11          9.32         0.82 o                         
  -7   6  10         16.04         18.63         2.33 o                         
  -6   6  10         45.53         43.46         5.57 o                         
  -5   6  10        422.84        369.01        65.11 o                         
  -4   6  10          9.65          8.02         0.78 o                         
  -3   6  10          2.34          2.51         0.60 o                         
  -2   6  10          0.86          0.90         0.73 o                         
  -1   6  10          0.12          0.46         0.71 o                         
   0   6  10         61.41         65.81         2.43 o                         
  -6   7  10        242.41        255.64         8.65 o                         
  -5   7  10        424.64        353.43        64.37 o                         
  -4   7  10         47.24         46.33         2.16 o                         
  -3   7  10        127.64        110.96        15.72 o                         
  -2   7  10        102.06         91.24        18.71 o                         
   0  -9  11          6.39          4.23         0.76 o                         
   1  -9  11          4.95          3.93         1.04 o                         
   2  -9  11         15.87         16.83         1.49 o                         
   3  -9  11          1.25          2.87         0.91 o                         
   4  -9  11         58.70         70.78         3.58 o                         
   5  -9  11         65.83         84.66         3.33 o                         
  -1  -8  11         53.72         68.14         2.58 o                         
   0  -8  11          1.88          2.99         1.04 o                         
   1  -8  11          0.19          0.83         1.04 o                         
   2  -8  11        144.83        153.55         4.74 o                         
   3  -8  11         32.25         33.58         1.87 o                         
   4  -8  11          1.36          2.69         0.98 o                         
   5  -8  11         51.15         46.07         2.49 o                         
   6  -8  11        168.85        177.75        15.22 o                         
  -3  -7  11         48.03         61.21         3.16 o                         
  -2  -7  11         22.08         22.69         1.52 o                         
  -1  -7  11          3.10          7.94         2.33 o                         
   0  -7  11        555.21        562.82        16.58 o                         
   1  -7  11        180.92        203.37         6.13 o                         
   2  -7  11          9.82         14.04         1.56 o                         
   3  -7  11          4.50          5.34         1.35 o                         
   4  -7  11        103.94         96.03         3.74 o                         
   5  -7  11          9.49          9.37         0.93 o                         
   6  -7  11          0.70          2.53         0.74 o                         
  -4  -6  11        204.56        213.06         7.98 o                         
  -3  -6  11        295.56        287.33        12.14 o                         
  -2  -6  11         86.82         77.38         3.68 o                         
  -1  -6  11         46.42         48.66         2.95 o                         
   0  -6  11         52.38         53.44         3.10 o                         
   1  -6  11        310.61        308.18        10.15 o                         
   2  -6  11        393.42        384.83        13.39 o                         
   3  -6  11        181.74        164.21         8.85 o                         
   4  -6  11          8.53         14.49         1.12 o                         
   5  -6  11        466.74        449.54         9.76 o                         
   6  -6  11        179.45        178.94         3.96 o                         
   7  -6  11          1.72          3.92         0.54 o                         
  -5  -5  11         19.34         31.27         2.16 o                         
  -4  -5  11         13.39         13.31         2.00 o                         
  -3  -5  11         54.56         51.95         2.88 o                         
  -2  -5  11         28.74         27.81         2.11 o                         
  -1  -5  11        888.36        876.14        24.72 o                         
   0  -5  11        894.91        831.48        27.44 o                         
   1  -5  11         23.29         21.93         1.49 o                         
   2  -5  11          0.37          1.77         0.66 o                         
   3  -5  11          1.81          3.61         0.97 o                         
   4  -5  11         25.67         17.57         1.37 o                         
   5  -5  11        208.89        234.80         7.18 o                         
   6  -5  11         10.33         10.90         1.04 o                         
   7  -5  11         20.96         22.08         1.12 o                         
  -5  -4  11         42.33         47.23         1.80 o                         
  -4  -4  11        619.20        599.22        13.17 o                         
  -3  -4  11        375.51        350.49         8.00 o                         
  -2  -4  11        599.69        548.13        15.11 o                         
  -1  -4  11          4.02         13.04         1.71 o                         
   0  -4  11       1215.16       1196.69        27.06 o                         
   1  -4  11         12.52         15.91         1.18 o                         
   2  -4  11        316.67        330.29         6.97 o                         
   3  -4  11        370.48        330.73         7.10 o                         
   4  -4  11         97.92        104.71         2.97 o                         
   5  -4  11        251.22        241.63         7.60 o                         
   6  -4  11          4.04          6.03         0.90 o                         
   7  -4  11        194.18        201.96         4.61 o                         
  -6  -3  11          0.23          0.58         0.59 o                         
  -5  -3  11        301.88        261.72        10.44 o                         
  -4  -3  11        119.19        120.66         3.33 o                         
  -3  -3  11        472.49        463.84        10.20 o                         
  -2  -3  11        267.74        256.16         5.02 o                         
  -1  -3  11        813.84        772.22        16.84 o                         
   0  -3  11       1355.27       1308.85        29.80 o                         
   1  -3  11          0.51          1.66         0.54 o                         
   2  -3  11        203.99        170.12         3.48 o                         
   3  -3  11         44.88         42.16         1.64 o                         
   4  -3  11        159.09        164.02         3.82 o                         
   5  -3  11        834.47        853.81        21.82 o                         
   6  -3  11         98.15         94.70         2.96 o                         
  -6  -2  11         59.16         50.87         2.33 o                         
  -5  -2  11        323.41        308.19         7.00 o                         
  -4  -2  11          1.23          1.74         0.63 o                         
  -3  -2  11        120.91        125.03         2.61 o                         
  -2  -2  11       2150.02       2049.09        43.24 o                         
  -1  -2  11        296.17        287.54         7.91 o                         
   0  -2  11        613.81        528.38        25.37 o                         
   1  -2  11         66.98         55.28         1.58 o                         
   2  -2  11        164.99        154.29         3.32 o                         
   3  -2  11        269.60        259.99         5.93 o                         
   4  -2  11         97.18        101.79         3.01 o                         
   5  -2  11        124.38        127.61         5.95 o                         
   6  -2  11         22.01         20.01         1.44 o                         
  -7  -1  11         49.68         58.71         3.83 o                         
  -6  -1  11         48.80         44.34         1.46 o                         
  -5  -1  11        292.22        270.07         6.26 o                         
  -4  -1  11        436.28        436.42         9.64 o                         
  -3  -1  11        543.55        524.98        11.17 o                         
  -2  -1  11        674.07        665.91        15.38 o                         
  -1  -1  11        479.42        454.61         9.53 o                         
   0  -1  11         50.17         53.73         1.46 o                         
   1  -1  11         35.67         27.10         1.50 o                         
   2  -1  11        552.91        485.73        23.47 o                         
   3  -1  11        729.95        732.47        20.19 o                         
   4  -1  11         31.04         27.22         1.70 o                         
   5  -1  11        252.40        247.35         8.07 o                         
   6  -1  11          0.51          1.00         1.33 o                         
  -7   0  11         15.14         17.46         1.08 o                         
  -6   0  11         19.71         23.96         1.64 o                         
  -5   0  11          9.49          8.82         0.99 o                         
  -4   0  11        106.66        100.06         2.98 o                         
  -3   0  11        100.07         93.27         2.50 o                         
  -2   0  11        445.65        397.29         8.34 o                         
  -1   0  11        110.01         99.14         2.34 o                         
   0   0  11        109.68        110.82         2.23 o                         
   1   0  11         63.01         55.30         1.83 o                         
   2   0  11         84.15         74.30         2.16 o                         
   3   0  11        302.85        286.67        11.19 o                         
   4   0  11        149.36        149.69         5.07 o                         
   5   0  11         93.77         92.31         3.99 o                         
  -7   1  11          0.89          1.69         0.54 o                         
  -6   1  11         28.85         33.51         1.44 o                         
  -5   1  11         59.48         49.60         1.99 o                         
  -4   1  11          2.31          2.61         0.80 o                         
  -3   1  11          9.73         11.91         1.12 o                         
  -2   1  11         31.04         35.17         1.55 o                         
  -1   1  11        851.73        834.98        15.37 o                         
   0   1  11        298.53        280.46         5.90 o                         
   1   1  11         30.75         28.48         1.14 o                         
   2   1  11         12.95         13.38         1.04 o                         
   3   1  11       1336.45       1291.51        36.68 o                         
   4   1  11          0.24          0.57         0.55 o                         
   5   1  11          2.95          3.33         1.00 o                         
  -7   2  11        130.33        125.97         3.07 o                         
  -6   2  11          9.18         11.74         1.02 o                         
  -5   2  11         46.27         54.74         1.92 o                         
  -4   2  11          1.45          2.49         0.86 o                         
  -3   2  11        131.51        140.24         3.53 o                         
  -2   2  11        198.16        194.72         4.19 o                         
  -1   2  11        359.18        344.75         8.68 o                         
   0   2  11          5.45          9.01         1.07 o                         
   1   2  11        276.26        300.57         7.88 o                         
   2   2  11         98.93         98.93         3.52 o                         
   3   2  11         98.98        102.86         3.11 o                         
   4   2  11        337.87        310.01        34.51 o                         
  -7   3  11         21.89         18.84         1.28 o                         
  -6   3  11         48.04         48.07         1.69 o                         
  -5   3  11          3.18          4.59         1.15 o                         
  -4   3  11         14.09         16.94         1.41 o                         
  -3   3  11        138.45        132.98         3.20 o                         
  -2   3  11        471.28        469.95         8.58 o                         
  -1   3  11        980.18        997.41        35.68 o                         
   0   3  11         53.23         56.71         2.06 o                         
   1   3  11          0.33          1.59         0.76 o                         
   2   3  11        206.55        219.36         5.82 o                         
   3   3  11         19.78         16.96         1.33 o                         
  -7   4  11        138.21        149.40         4.99 o                         
  -6   4  11        144.59        151.58         5.20 o                         
  -5   4  11         86.61         96.38         2.49 o                         
  -4   4  11         12.14         10.22         0.89 o                         
  -3   4  11         25.29         27.96         1.05 o                         
  -2   4  11         83.20         79.92         2.91 o                         
  -1   4  11          7.78          6.63         0.99 o                         
   0   4  11         39.60         46.38         3.24 o                         
   1   4  11        663.09        735.87        20.04 o                         
   2   4  11        104.23        107.01         3.00 o                         
  -7   5  11          2.55          3.70         0.64 o                         
  -6   5  11         93.29         86.66         5.56 o                         
  -5   5  11        153.85        148.80         3.55 o                         
  -4   5  11          8.52         10.99         1.06 o                         
  -3   5  11        189.26        216.77         4.89 o                         
  -2   5  11        228.90        243.64         6.40 o                         
  -1   5  11        177.48        182.64         6.32 o                         
   0   5  11         39.29         38.64         1.63 o                         
   1   5  11        132.45        143.59         4.41 o                         
  -6   6  11         21.71         20.79         2.49 o                         
  -5   6  11         98.83         94.11        16.72 o                         
  -4   6  11          0.02          0.60         0.34 o                         
  -3   6  11        193.46        192.99         5.35 o                         
  -2   6  11        397.54        401.17        18.96 o                         
  -1   6  11          3.20          2.59         0.64 o                         
   1  -9  12         47.35         55.24         2.12 o                         
   2  -9  12        266.72        275.77         8.07 o                         
   3  -9  12        103.60        125.29         5.90 o                         
   4  -9  12         13.72         15.89         0.94 o                         
  -1  -8  12        110.77        120.56         3.35 o                         
   0  -8  12         31.84         33.94         1.80 o                         
   1  -8  12          5.81          5.49         1.20 o                         
   2  -8  12         10.88         14.78         1.41 o                         
   3  -8  12         36.14         45.11         1.94 o                         
   4  -8  12          0.06          1.00         0.59 o                         
   5  -8  12        172.28        190.44         6.65 o                         
  -2  -7  12         12.71         14.44         1.16 o                         
  -1  -7  12        123.84        133.71         4.85 o                         
   0  -7  12         47.47         55.55         3.99 o                         
   1  -7  12        181.27        208.19         9.65 o                         
   2  -7  12        110.52        104.47         6.15 o                         
   3  -7  12          4.59          2.44         0.88 o                         
   4  -7  12        173.76        168.56         4.41 o                         
   5  -7  12         88.72         98.72         4.80 o                         
   6  -7  12        149.29        161.56         6.01 o                         
  -3  -6  12         23.20         27.57         1.81 o                         
  -2  -6  12          1.47          3.50         1.11 o                         
  -1  -6  12         20.51         25.81         2.88 o                         
   0  -6  12         33.00         36.92         2.44 o                         
   1  -6  12        342.56        347.60        19.21 o                         
   2  -6  12        370.12        433.74        23.12 o                         
   3  -6  12        240.90        236.24        10.49 o                         
   4  -6  12          0.44          1.33         0.71 o                         
   5  -6  12          0.47          3.68         0.67 o                         
   6  -6  12          7.17          8.13         0.98 o                         
  -4  -5  12        140.21        143.59        11.81 o                         
  -3  -5  12         13.28         10.51         1.45 o                         
  -2  -5  12         34.74         40.25         2.52 o                         
  -1  -5  12          1.46          2.55         1.11 o                         
   0  -5  12        477.79        482.16        13.68 o                         
   1  -5  12         91.45         93.78         3.77 o                         
   2  -5  12         99.35        101.52         2.88 o                         
   3  -5  12        173.02        156.86         4.46 o                         
   4  -5  12        138.10        140.85         5.61 o                         
   5  -5  12        432.93        472.88        10.07 o                         
   6  -5  12         27.88         27.87         1.19 o                         
  -5  -4  12          8.08          8.80         0.89 o                         
  -4  -4  12          2.72          3.09         0.68 o                         
  -3  -4  12        150.83        158.52         4.88 o                         
  -2  -4  12        304.62        316.02         8.76 o                         
  -1  -4  12        274.87        254.13         5.60 o                         
   0  -4  12        150.61        150.50         3.66 o                         
   1  -4  12         44.34         49.07         1.80 o                         
   2  -4  12        100.85        116.93         3.23 o                         
   3  -4  12        212.22        180.79         4.45 o                         
   4  -4  12        483.38        468.87        10.33 o                         
   5  -4  12        173.72        158.01         5.88 o                         
   6  -4  12        143.87        153.01         4.41 o                         
  -6  -3  12          9.68          7.82         1.00 o                         
  -5  -3  12        197.31        194.27         4.22 o                         
  -4  -3  12        116.61        125.82         3.37 o                         
  -3  -3  12         76.08         70.14         2.17 o                         
  -2  -3  12          8.58          8.51         0.96 o                         
  -1  -3  12         67.47         64.26         1.95 o                         
   0  -3  12          0.01          0.35         0.56 o                         
   1  -3  12       1022.92       1022.84        24.06 o                         
   2  -3  12        360.07        333.20         8.85 o                         
   3  -3  12        121.40        108.11         2.63 o                         
   4  -3  12         46.64         51.03         1.66 o                         
   5  -3  12          5.07          6.91         0.95 o                         
   6  -3  12         36.96         40.77         1.91 o                         
  -6  -2  12          0.04          1.16         1.50 o                         
  -5  -2  12        173.32        169.45         5.30 o                         
  -4  -2  12        249.32        235.31         5.64 o                         
  -3  -2  12         79.57         80.76         2.26 o                         
  -2  -2  12        446.90        425.19         8.12 o                         
  -1  -2  12         14.60          9.27         0.71 o                         
   0  -2  12          3.91          4.90         0.64 o                         
   1  -2  12          7.26          7.93         1.24 o                         
   2  -2  12         29.86         21.73         1.00 o                         
   3  -2  12         55.78         44.51         2.13 o                         
   4  -2  12        459.49        452.60        19.75 o                         
   5  -2  12        124.03        125.87         3.95 o                         
   6  -2  12         19.28         20.85         0.95 o                         
  -7  -1  12        132.17        125.91         4.49 o                         
  -6  -1  12         20.85         22.06         1.08 o                         
  -5  -1  12        455.02        442.81        13.24 o                         
  -4  -1  12        132.49        137.36         3.76 o                         
  -3  -1  12        250.19        243.89         5.41 o                         
  -2  -1  12         36.79         34.14         1.68 o                         
  -1  -1  12         58.08         51.95         1.68 o                         
   0  -1  12        164.35        148.98         3.23 o                         
   1  -1  12        352.66        317.90         6.96 o                         
   2  -1  12        395.56        369.52         9.92 o                         
   3  -1  12         13.52         13.37         1.48 o                         
   4  -1  12          8.43          8.18         1.04 o                         
   5  -1  12         43.58         39.90         1.52 o                         
  -7   0  12          0.08          0.28         0.46 o                         
  -6   0  12         47.69         45.95         1.67 o                         
  -5   0  12         71.18         71.87         2.59 o                         
  -4   0  12        514.52        517.71        11.23 o                         
  -3   0  12        456.08        463.01        10.15 o                         
  -2   0  12        651.57        661.35        14.07 o                         
  -1   0  12          8.40          9.06         0.85 o                         
   0   0  12          0.45          0.52         0.92 o                         
   1   0  12        481.59        448.53         9.15 o                         
   2   0  12          1.56          2.99         0.63 o                         
   3   0  12         52.46         59.01         2.23 o                         
   4   0  12         84.00         73.65         6.99 o                         
   5   0  12         56.26         55.55         2.66 o                         
  -7   1  12          6.77          6.45         0.78 o                         
  -6   1  12         91.64         91.12         2.75 o                         
  -5   1  12         10.10         10.63         1.06 o                         
  -4   1  12          0.78          1.68         0.85 o                         
  -3   1  12        329.51        325.10         7.10 o                         
  -2   1  12         63.45         58.22         1.89 o                         
  -1   1  12        155.77        147.98         3.45 o                         
   0   1  12        188.92        160.59         4.57 o                         
   1   1  12        504.16        493.43        10.58 o                         
   2   1  12        163.11        152.65         5.73 o                         
   3   1  12         35.74         33.90         2.99 o                         
  -7   2  12          1.52          1.55         0.48 o                         
  -6   2  12        265.18        285.08         6.98 o                         
  -5   2  12        206.45        206.82         8.72 o                         
  -4   2  12         20.86         18.77         1.33 o                         
  -3   2  12        117.49        118.63         3.17 o                         
  -2   2  12         36.00         37.48         1.66 o                         
  -1   2  12        144.86        143.33         3.94 o                         
   0   2  12         43.32         40.58         1.53 o                         
   1   2  12        966.99        941.44        25.10 o                         
   2   2  12         91.37         98.66         2.94 o                         
   3   2  12        100.65         91.78         5.65 o                         
  -7   3  12         34.89         36.76         1.76 o                         
  -6   3  12        123.99        135.96         3.34 o                         
  -5   3  12        408.30        421.57         9.04 o                         
  -4   3  12          9.62         11.04         0.99 o                         
  -3   3  12        240.61        248.94         5.61 o                         
  -2   3  12          6.58          9.82         0.92 o                         
  -1   3  12          9.87          8.12         0.95 o                         
   0   3  12        123.55        128.21         4.07 o                         
   1   3  12         36.76         41.28         2.00 o                         
   2   3  12          6.08          6.23         0.88 o                         
   3   3  12          0.64          1.59         0.64 o                         
  -7   4  12          0.05          0.35         0.47 o                         
  -6   4  12         63.96         67.37         2.39 o                         
  -5   4  12          0.23          0.97         0.65 o                         
  -4   4  12          8.26          5.65         0.73 o                         
  -3   4  12          4.95          6.07         0.74 o                         
  -2   4  12        229.67        255.32         9.15 o                         
  -1   4  12          3.00          4.66         1.01 o                         
   0   4  12         95.91        110.41         3.23 o                         
   1   4  12         67.51         70.25         3.08 o                         
  -6   5  12        189.74        213.72         5.17 o                         
  -5   5  12         38.29         38.64         1.93 o                         
  -4   5  12          1.39          1.16         0.59 o                         
  -3   5  12          3.75          4.88         0.52 o                         
  -2   5  12         24.03         21.82         1.16 o                         
  -1   5  12          5.24          5.91         0.82 o                         
   0   5  12         86.52        104.07         2.88 o                         
  -5   6  12         60.45         71.35         2.66 o                         
  -4   6  12         10.62         12.31         1.50 o                         
  -3   6  12         24.84         29.95         1.11 o                         
  -2   6  12         72.69         71.30         2.53 o                         
   0  -8  13          5.32          6.09         0.92 o                         
   1  -8  13         10.05          9.22         1.11 o                         
   2  -8  13        355.42        401.89        25.11 o                         
   3  -8  13        104.61         96.69         4.24 o                         
   4  -8  13          9.38          7.10         0.68 o                         
  -2  -7  13         69.83         64.53         2.99 o                         
  -1  -7  13        421.08        486.33        13.21 o                         
   0  -7  13        153.79        156.82         4.62 o                         
   1  -7  13         74.35         81.89         3.22 o                         
   2  -7  13         62.94         67.94         5.41 o                         
   3  -7  13         62.96         78.25         5.99 o                         
   4  -7  13        156.76        187.11         6.65 o                         
   5  -7  13        289.50        275.50         6.84 o                         
  -3  -6  13          0.27          1.75         0.71 o                         
  -2  -6  13        255.50        284.35         8.19 o                         
  -1  -6  13        267.96        310.69         8.59 o                         
   0  -6  13         51.27         54.01         2.32 o                         
   1  -6  13        450.12        440.13        32.10 o                         
   2  -6  13          0.35          0.58         0.76 o                         
   3  -6  13         49.14         44.46         1.60 o                         
   4  -6  13         30.17         30.48         1.47 o                         
   5  -6  13        176.60        179.10        11.56 o                         
   6  -6  13         99.94        100.02         7.23 o                         
  -4  -5  13        165.34        191.41         7.48 o                         
  -3  -5  13         20.80         21.59         1.47 o                         
  -2  -5  13        122.64        129.03         4.59 o                         
  -1  -5  13        139.90        144.85         5.56 o                         
   0  -5  13         10.96         15.93         1.40 o                         
   1  -5  13         94.34         94.42         2.51 o                         
   2  -5  13        420.54        440.60         9.70 o                         
   3  -5  13          1.69          1.00         0.71 o                         
   4  -5  13        106.89        109.16         4.03 o                         
   5  -5  13         30.56         34.51         1.33 o                         
   6  -5  13          0.56          1.30         0.52 o                         
  -5  -4  13         55.51         52.22         2.49 o                         
  -4  -4  13        118.80        100.81         4.11 o                         
  -3  -4  13          6.98         10.59         1.48 o                         
  -2  -4  13        173.45        175.77         5.66 o                         
  -1  -4  13         39.09         40.25         1.92 o                         
   0  -4  13         11.10          8.81         0.95 o                         
   1  -4  13        233.45        221.63         4.99 o                         
   2  -4  13        551.24        474.94        13.62 o                         
   3  -4  13          0.20          0.57         0.80 o                         
   4  -4  13        168.76        155.54         5.03 o                         
   5  -4  13        198.94        200.03         5.71 o                         
   6  -4  13         13.15         18.36         0.76 o                         
  -5  -3  13        184.85        167.88         3.45 o                         
  -4  -3  13         12.87         12.72         1.15 o                         
  -3  -3  13        122.97        114.52         3.41 o                         
  -2  -3  13        626.81        621.08        13.62 o                         
  -1  -3  13       1195.10       1171.51        32.28 o                         
   0  -3  13         52.41         51.36         2.05 o                         
   1  -3  13         23.81         23.48         1.16 o                         
   2  -3  13          5.59          6.30         1.04 o                         
   3  -3  13        127.88        102.85         3.54 o                         
   4  -3  13          0.06          0.76         0.60 o                         
   5  -3  13          1.03          2.09         0.69 o                         
  -6  -2  13          2.74          2.66         1.50 o                         
  -5  -2  13        348.24        352.45         9.45 o                         
  -4  -2  13         96.10         90.68         2.35 o                         
  -3  -2  13          9.11          7.28         1.13 o                         
  -2  -2  13        684.01        673.67        14.76 o                         
  -1  -2  13        130.77        130.53         7.57 o                         
   0  -2  13         15.11         18.13         1.29 o                         
   1  -2  13        385.65        354.93        13.80 o                         
   2  -2  13        636.07        566.10        14.52 o                         
   3  -2  13        139.62        149.41         4.17 o                         
   4  -2  13        426.30        421.82        10.76 o                         
   5  -2  13          6.36          8.91         1.01 o                         
  -6  -1  13          0.05          0.51         0.48 o                         
  -5  -1  13         10.20          8.81         0.96 o                         
  -4  -1  13          0.61          1.28         0.66 o                         
  -3  -1  13        696.98        697.88        15.16 o                         
  -2  -1  13       1275.32       1244.66        28.58 o                         
  -1  -1  13       1217.16       1192.16        26.97 o                         
   0  -1  13          8.88          9.92         0.85 o                         
   1  -1  13          2.66          2.33         1.16 o                         
   2  -1  13         23.22         21.55         1.29 o                         
   3  -1  13         62.71         63.11         2.17 o                         
   4  -1  13        227.00        229.14         5.88 o                         
   5  -1  13         39.14         32.36         5.41 o                         
  -6   0  13        422.26        422.57         8.76 o                         
  -5   0  13        346.41        374.63        13.86 o                         
  -4   0  13        116.92        115.56         3.40 o                         
  -3   0  13        408.24        411.83         8.90 o                         
  -2   0  13         12.51         12.65         1.27 o                         
  -1   0  13         10.34         11.73         0.94 o                         
   0   0  13        927.35        890.65        32.77 o                         
   1   0  13        577.41        550.74        13.62 o                         
   2   0  13        403.46        397.71        10.23 o                         
   3   0  13         79.65         78.35         2.71 o                         
   4   0  13          5.18          4.49         1.75 o                         
  -7   1  13        142.17        153.51         3.65 o                         
  -6   1  13         78.56         69.08         1.95 o                         
  -5   1  13        161.18        185.55         5.00 o                         
  -4   1  13         63.76         68.49         3.01 o                         
  -3   1  13       1809.19       1938.69        47.31 o                         
  -2   1  13        173.96        166.46         3.95 o                         
  -1   1  13        264.25        265.84        11.16 o                         
   0   1  13        231.06        198.56         4.37 o                         
   1   1  13        441.66        431.15         9.05 o                         
   2   1  13        176.55        180.33         4.99 o                         
   3   1  13         81.68         65.64        14.39 o                         
   4   1  13        201.23        203.91         6.82 o                         
  -7   2  13         16.56         20.94         0.89 o                         
  -6   2  13        167.34        167.46         3.99 o                         
  -5   2  13         27.13         28.81         1.31 o                         
  -4   2  13        338.86        358.41         7.68 o                         
  -3   2  13        386.23        386.93         8.51 o                         
  -2   2  13        159.92        157.10         3.58 o                         
  -1   2  13          0.99          0.92         0.64 o                         
   0   2  13        120.02        108.36         4.25 o                         
   1   2  13          8.73          8.91         1.13 o                         
   2   2  13         85.70         85.26         5.41 o                         
   3   2  13         69.84         56.45        12.22 o                         
  -6   3  13         61.95         69.22         2.34 o                         
  -5   3  13         98.96        109.28         2.62 o                         
  -4   3  13         11.44         13.98         0.95 o                         
  -3   3  13         80.48         79.27         2.26 o                         
  -2   3  13        135.52        147.45         4.06 o                         
  -1   3  13         20.65         20.66         1.23 o                         
   0   3  13        183.08        182.47         4.82 o                         
   1   3  13          9.97         12.96         1.20 o                         
   2   3  13        218.75        224.98         9.40 o                         
  -6   4  13          3.44          2.87         0.51 o                         
  -5   4  13          2.68          1.88         0.68 o                         
  -4   4  13        127.91        114.26         2.65 o                         
  -3   4  13        285.41        286.09        14.31 o                         
  -2   4  13          1.15          0.95         0.88 o                         
  -1   4  13          8.23          8.02         0.98 o                         
   0   4  13        181.06        197.48         5.11 o                         
   1   4  13         99.80        111.31         2.88 o                         
  -5   5  13          0.39          0.50         0.52 o                         
  -4   5  13          0.04          0.29         0.40 o                         
  -3   5  13         14.02         14.14         2.00 o                         
  -2   5  13        245.77        244.59         9.23 o                         
  -1   5  13         48.82         47.79         2.06 o                         
   0  -8  14          6.89         10.07         1.03 o                         
   1  -8  14         17.55         26.44         1.56 o                         
   2  -8  14         14.67         18.09         1.33 o                         
   3  -8  14          2.82          3.08         0.59 o                         
  -1  -7  14         17.47         17.81         1.23 o                         
   0  -7  14          0.01          0.95         0.88 o                         
   1  -7  14         26.32         24.20         1.75 o                         
   2  -7  14         99.56        120.13         6.24 o                         
   3  -7  14          0.00          0.61         0.52 o                         
   4  -7  14         85.24         74.84         2.99 o                         
  -3  -6  14          1.57          4.16         0.59 o                         
  -2  -6  14        136.96        151.53         4.10 o                         
  -1  -6  14          0.81          0.90         0.76 o                         
   0  -6  14         18.47         22.07         1.80 o                         
   1  -6  14          1.67          2.20         0.88 o                         
   2  -6  14          0.41          1.58         0.71 o                         
   3  -6  14          0.80          1.16         0.88 o                         
   4  -6  14        180.76        191.74         4.82 o                         
   5  -6  14         28.42         26.78         1.50 o                         
  -3  -5  14          9.46          9.60         0.99 o                         
  -2  -5  14        183.83        203.80         5.64 o                         
  -1  -5  14        256.22        258.85         6.91 o                         
   0  -5  14          9.96         12.68         1.45 o                         
   1  -5  14         63.47         62.99         2.31 o                         
   2  -5  14         16.26         12.66         0.86 o                         
   3  -5  14          0.42          0.57         0.68 o                         
   4  -5  14         28.95         20.02         1.11 o                         
   5  -5  14         81.40         77.60         6.32 o                         
  -4  -4  14         60.84         62.10         1.92 o                         
  -3  -4  14          0.32          0.55         1.04 o                         
  -2  -4  14        142.10        155.15         4.58 o                         
  -1  -4  14          0.05          0.52         0.53 o                         
   0  -4  14         10.16         15.50         1.06 o                         
   1  -4  14          6.39         14.26         0.89 o                         
   2  -4  14         59.14         56.51         2.25 o                         
   3  -4  14        182.40        190.21         7.98 o                         
   4  -4  14        264.50        263.77         9.80 o                         
   5  -4  14         36.49         34.14         1.17 o                         
  -5  -3  14         27.70         30.91         1.16 o                         
  -4  -3  14         71.37         72.61         2.96 o                         
  -3  -3  14        193.69        179.66         6.95 o                         
  -2  -3  14         89.58         86.88         2.84 o                         
  -1  -3  14        791.91        778.88        29.61 o                         
   0  -3  14         25.61         20.76         1.89 o                         
   1  -3  14         23.38         26.75         1.32 o                         
   2  -3  14          0.00          1.33         0.55 o                         
   3  -3  14         50.26         54.40         6.49 o                         
   4  -3  14        215.01        232.96         6.24 o                         
   5  -3  14          8.27          6.41         0.71 o                         
  -5  -2  14        327.72        322.38        15.00 o                         
  -4  -2  14         16.30         14.25         1.17 o                         
  -3  -2  14         39.71         38.97         1.56 o                         
  -2  -2  14        252.73        243.27         9.27 o                         
  -1  -2  14         46.20         50.02         2.06 o                         
   0  -2  14          5.15          5.52         0.88 o                         
   1  -2  14        154.02        171.31         7.48 o                         
   2  -2  14         96.30         83.83         3.66 o                         
   3  -2  14          6.31          6.25         1.01 o                         
   4  -2  14         28.81         29.74         1.56 o                         
  -6  -1  14        182.34        176.36         4.17 o                         
  -5  -1  14         84.45         78.79         2.64 o                         
  -4  -1  14         75.21         76.95         2.13 o                         
  -3  -1  14         37.60         38.83         1.50 o                         
  -2  -1  14         93.31         92.00         2.50 o                         
  -1  -1  14         77.89         73.72         1.98 o                         
   0  -1  14         26.67         23.79         3.16 o                         
   1  -1  14        178.42        151.19         6.65 o                         
   2  -1  14          1.08          1.33         0.80 o                         
   3  -1  14        207.22        207.11         5.61 o                         
   4  -1  14        257.40        244.41         7.48 o                         
  -6   0  14          2.13          2.80         0.54 o                         
  -5   0  14          1.40          1.44         0.68 o                         
  -4   0  14         26.69         27.67         1.28 o                         
  -3   0  14        511.97        514.91        11.31 o                         
  -2   0  14        411.23        407.05         8.64 o                         
  -1   0  14         86.57         73.21         2.11 o                         
   0   0  14          2.17          2.06         0.64 o                         
   1   0  14          0.19          0.83         0.47 o                         
   2   0  14          1.86          1.86         0.64 o                         
   3   0  14         34.91         33.11         1.91 o                         
   4   0  14         15.01         15.14         1.16 o                         
  -6   1  14        525.49        568.55        11.60 o                         
  -5   1  14         17.71         17.10         1.02 o                         
  -4   1  14        251.62        261.40         6.09 o                         
  -3   1  14          3.54          3.31         0.80 o                         
  -2   1  14        302.97        316.93         6.93 o                         
  -1   1  14          1.15          1.00         0.64 o                         
   0   1  14         21.44         22.22         1.18 o                         
   1   1  14        161.43        147.07         3.37 o                         
   2   1  14         99.48         76.62         2.46 o                         
   3   1  14        174.07        179.96         6.15 o                         
  -6   2  14          1.18          1.65         0.54 o                         
  -5   2  14        222.02        232.32         5.50 o                         
  -4   2  14        295.00        299.32         6.30 o                         
  -3   2  14        582.55        620.67        16.59 o                         
  -2   2  14        110.04        113.31         2.66 o                         
  -1   2  14         19.48         21.41         1.30 o                         
   0   2  14         43.40         36.38         1.87 o                         
   1   2  14         56.94         54.71         1.82 o                         
   2   2  14          0.36          1.42         0.64 o                         
  -6   3  14         29.99         34.28         1.56 o                         
  -5   3  14         28.49         29.51         1.37 o                         
  -4   3  14        188.81        191.65         4.44 o                         
  -3   3  14          1.17          0.98         0.55 o                         
  -2   3  14        354.74        329.37        36.09 o                         
  -1   3  14         46.59         42.50         7.15 o                         
   0   3  14        218.19        214.78         9.40 o                         
   1   3  14          9.21          9.82         0.71 o                         
  -5   4  14         10.57          9.09         0.66 o                         
  -4   4  14        451.11        456.90         9.25 o                         
  -3   4  14         77.85         64.32         5.90 o                         
  -2   4  14         41.27         37.75         2.00 o                         
  -1   4  14          2.33          2.90         0.58 o                         
   0  -7  15        351.04        407.75        17.38 o                         
   1  -7  15        175.92        179.07         9.73 o                         
   2  -7  15        134.65        144.01         5.57 o                         
   3  -7  15          3.52          2.00         0.83 o                         
  -2  -6  15         32.86         36.78         1.96 o                         
  -1  -6  15          9.29         12.29         1.04 o                         
   0  -6  15         15.27         21.14         1.28 o                         
   1  -6  15        162.23        178.54        12.39 o                         
   2  -6  15          7.94          6.42         0.96 o                         
   3  -6  15        135.13        113.99         3.10 o                         
   4  -6  15        172.04        193.71         4.66 o                         
  -3  -5  15         41.59         41.75         1.66 o                         
  -2  -5  15        389.69        421.20        12.97 o                         
  -1  -5  15          6.02          7.70         0.92 o                         
   0  -5  15        163.07        171.62         5.16 o                         
   1  -5  15         92.49         79.10         2.14 o                         
   2  -5  15         52.48         47.92         1.43 o                         
   3  -5  15        229.77        236.46        13.72 o                         
   4  -5  15        248.43        235.72        17.55 o                         
  -4  -4  15         13.58         13.31         1.33 o                         
  -3  -4  15         18.13         18.88         2.33 o                         
  -2  -4  15          0.89          1.88         0.68 o                         
  -1  -4  15         60.84         55.18         2.34 o                         
   0  -4  15        958.71        920.80        33.59 o                         
   1  -4  15        268.05        259.39         9.98 o                         
   2  -4  15        140.89        134.87         9.40 o                         
   3  -4  15         10.17         10.20         1.20 o                         
   4  -4  15         11.31          6.14         1.00 o                         
  -4  -3  15         30.71         27.64         3.08 o                         
  -3  -3  15        110.09        110.23         6.82 o                         
  -2  -3  15          0.88          1.32         0.68 o                         
  -1  -3  15          2.72          3.67         0.80 o                         
   0  -3  15          0.36          1.05         0.73 o                         
   1  -3  15         87.78         97.80         3.99 o                         
   2  -3  15         42.78         34.59         2.16 o                         
   3  -3  15        432.70        421.79        14.80 o                         
   4  -3  15        173.76        163.49         4.00 o                         
  -5  -2  15         50.02         40.25         5.24 o                         
  -4  -2  15          2.87          2.72         0.60 o                         
  -3  -2  15         79.54         82.00         2.74 o                         
  -2  -2  15          5.82          6.53         0.77 o                         
  -1  -2  15        233.12        217.94         5.65 o                         
   0  -2  15        557.32        537.13        14.29 o                         
   1  -2  15          8.18          7.98         1.83 o                         
   2  -2  15        106.19        103.12         4.16 o                         
   3  -2  15        130.69        112.15         8.98 o                         
   4  -2  15        195.44        182.31         9.40 o                         
  -5  -1  15         40.36         42.81         1.34 o                         
  -4  -1  15        170.88        187.61         5.06 o                         
  -3  -1  15        150.36        153.97         4.05 o                         
  -2  -1  15        510.09        506.74        11.30 o                         
  -1  -1  15         65.90         55.92         5.16 o                         
   0  -1  15         18.58         19.79         2.49 o                         
   1  -1  15         22.40         22.95         1.83 o                         
   2  -1  15        107.28        102.95         3.99 o                         
   3  -1  15         98.74        103.15         3.33 o                         
  -5   0  15         65.71         70.36         1.92 o                         
  -4   0  15         21.40         21.42         1.14 o                         
  -3   0  15        153.15        155.64         5.14 o                         
  -2   0  15         71.89         77.29         2.26 o                         
  -1   0  15        262.23        229.40         9.30 o                         
   0   0  15          0.68          0.92         0.64 o                         
   1   0  15         52.92         37.55        10.73 o                         
   2   0  15        135.89        128.80         3.35 o                         
   3   0  15        322.79        299.21         9.65 o                         
  -5   1  15         13.24         13.52         0.89 o                         
  -4   1  15         33.60         37.91         1.61 o                         
  -3   1  15        156.97        172.92         3.80 o                         
  -2   1  15         75.47         76.82         2.43 o                         
  -1   1  15        168.07        172.91         4.53 o                         
   0   1  15        139.77        132.14         3.53 o                         
   1   1  15         15.03         11.10         0.72 o                         
   2   1  15          5.53          5.82         0.83 o                         
  -5   2  15         27.60         30.43         1.19 o                         
  -4   2  15          0.40          1.85         0.64 o                         
  -3   2  15        101.25        110.52         2.56 o                         
  -2   2  15          7.46          7.20         0.76 o                         
  -1   2  15        113.70        114.03         3.34 o                         
   0   2  15         86.65         78.48        11.14 o                         
   1   2  15         17.17         14.72         1.06 o                         
  -5   3  15         11.06         10.57         0.60 o                         
  -4   3  15        537.77        564.70        11.57 o                         
  -3   3  15         28.47         30.33         1.31 o                         
  -2   3  15          9.09          8.70         1.58 o                         
  -1   3  15         99.03        105.61         3.99 o                         
   0   3  15         62.66         72.85         2.83 o                         
  -1  -6  16         96.73        104.55         6.65 o                         
   0  -6  16        162.83        181.94        11.39 o                         
   1  -6  16        284.30        286.86        11.14 o                         
   2  -6  16          0.09          1.36         0.55 o                         
   3  -6  16         58.67         65.53         2.49 o                         
  -2  -5  16        256.40        248.00        36.26 o                         
  -1  -5  16         34.44         30.74         2.74 o                         
   0  -5  16         10.34          7.54         0.80 o                         
   1  -5  16        111.89        111.47         5.50 o                         
   2  -5  16         13.37          9.51         0.71 o                         
   3  -5  16        170.14        173.87        16.38 o                         
  -3  -4  16        249.86        277.26         9.48 o                         
  -2  -4  16         87.77         95.30         3.99 o                         
  -1  -4  16         58.26         60.78         4.41 o                         
   0  -4  16         32.93         27.16         1.44 o                         
   1  -4  16         29.36         26.63         1.11 o                         
   2  -4  16         16.10         14.26         3.91 o                         
  -4  -3  16         44.95         47.90         3.16 o                         
  -3  -3  16          0.07          0.50         0.52 o                         
  -2  -3  16         28.58         28.82         1.91 o                         
  -1  -3  16          0.31          0.83         0.64 o                         
   0  -3  16        142.27        132.21         3.47 o                         
   1  -3  16         39.23         42.91         2.33 o                         
   2  -3  16         36.38         29.61         1.83 o                         
   3  -3  16        140.01        130.90         4.49 o                         
  -4  -2  16         41.19         36.80         1.25 o                         
  -3  -2  16        676.36        662.72        60.87 o                         
  -2  -2  16         74.22         76.62         2.58 o                         
  -1  -2  16         59.36         62.29         2.00 o                         
   0  -2  16          1.48          1.50         1.33 o                         
   1  -2  16        108.10        100.46         4.82 o                         
   2  -2  16         70.50         81.33         3.33 o                         
   3  -2  16         84.07         88.48         3.33 o                         
  -4  -1  16         11.37         12.90         1.16 o                         
  -3  -1  16         27.80         29.41         1.54 o                         
  -2  -1  16        254.64        248.43        23.95 o                         
  -1  -1  16        234.36        231.88         6.07 o                         
   0  -1  16        135.43        133.06         4.82 o                         
   1  -1  16         14.17         16.47         1.50 o                         
   2  -1  16         46.16         44.41         2.16 o                         
  -5   0  16         45.03         51.62         1.48 o                         
  -4   0  16        308.88        323.05         7.32 o                         
  -3   0  16        165.24        182.14         4.86 o                         
  -2   0  16        165.53        159.68        10.56 o                         
  -1   0  16         29.71         28.19         1.83 o                         
   0   0  16        168.60        149.32        37.01 o                         
   1   0  16        100.99        102.12         3.83 o                         
   2   0  16        258.98        243.49         8.82 o                         
  -4   1  16        156.78        168.58         3.55 o                         
  -3   1  16        371.90        397.86        10.19 o                         
  -2   1  16         72.85         74.07         2.80 o                         
  -1   1  16        117.95        114.18         5.99 o                         
   0   1  16          9.61          8.79         0.83 o                         
   1   1  16         23.90         13.64         1.16 o                         
  -4   2  16         42.68         50.41         1.58 o                         
  -3   2  16         14.06         14.58         0.70 o                         
  -2   2  16         28.70         28.04         1.26 o                         
  -1   2  16        150.67        152.22         4.99 o                         
   0   2  16        109.29        100.79         4.16 o                         
  -1  -5  17        147.28        176.80         5.99 o                         
   0  -5  17         47.83         43.41         2.66 o                         
   1  -5  17         81.42         79.34         2.66 o                         
   2  -5  17         54.74         43.74         1.66 o                         
  -2  -4  17         12.25         12.47         1.33 o                         
  -1  -4  17        131.20        138.89        11.06 o                         
   0  -4  17         10.26          8.96         0.91 o                         
   1  -4  17         22.49         22.45         1.33 o                         
   2  -4  17         90.92         94.30         3.33 o                         
  -3  -3  17        285.87        320.83        11.48 o                         
  -2  -3  17          8.58          9.34         0.83 o                         
  -1  -3  17        122.91        131.42         3.52 o                         
   0  -3  17        104.17        101.84         5.57 o                         
   1  -3  17          6.69          7.65         1.00 o                         
   2  -3  17          0.12          0.50         0.67 o                         
  -3  -2  17        116.08        120.62         4.41 o                         
  -2  -2  17         64.28         68.10         2.27 o                         
  -1  -2  17        106.11        100.49         2.84 o                         
   0  -2  17         95.98        103.29         3.83 o                         
   1  -2  17          1.81          1.66         0.67 o                         
   2  -2  17        160.72        169.32         6.32 o                         
  -3  -1  17         71.96         84.14         2.29 o                         
  -2  -1  17          1.41          0.96         0.34 o                         
  -1  -1  17         31.37         27.21         2.49 o                         
   0  -1  17         14.25         14.47         1.33 o                         
   1  -1  17         85.88         87.82         3.99 o                         
  -3   0  17          1.68          1.36         0.36 o                         
  -2   0  17         91.53         89.79         3.44 o                         
  -1   0  17        125.54        109.81        24.45 o                         
   0   0  17         26.83         33.43         1.66 o                         
  -3   1  17         65.04         61.97         2.49 o                         
  -2   1  17         28.95         26.55         2.49 o                         
  -1   1  17          3.68          3.71         0.91 o                         
  -1  -3  18        191.02        196.09         5.99 o                         
   0  -3  18         30.14         24.12         1.33 o                         
  -1  -2  18        154.09        166.49         5.32 o                         
   0  -2  18        127.14        132.39         4.32 o                         
                                                                                
